# Supplementary material for: Novel biallelic USH2A variants in a patient with usher syndrome type IIA- a case report
Source: BMC Ophthalmol. 2022 Mar 26;22:140. doi: 10.1186/s12886-022-02353-7 (PMC8962547; doi:10.1186/s12886-022-02353-7)
Supplement: Supplementary file 1 — Additional file 1. [file 12886_2022_2353_MOESM1_ESM.xlsx]

## Sheet: Supp Table 1
Predictor	ROC AUC	C3251Y Prediction	Fraction gnomAD milder than C3251Y	Fraction ClinVar milder than C3251Y
REVEL	0.855553	0.495	0.871874	0.352941
MPC	0.838189	0.283802	0.983313	0.910891
Eigen	0.82989	12.0064	0.986107	0.911765
DEOGEN2	0.828425	0.505937	0.940105	0.656863
PROVEAN	0.816599	-8.29	0.982711	0.872549
Polyphen2_HumVar	0.812742	0.998	0.879592	0.539216
MutationAssessor	0.811733	2.83	0.774104	0.277228
M-CAP	0.809443	0.799941	0.990554	0.891089
PonP2	0.806967	0.96	0.984877	0.950495
CADD	0.803814	28.6	0.95832	0.823529
Polyphen2_HumDiv	0.803265	1	0.801482	0.352941
MetaSVM	0.802236	0.1002	0.888855	0.568627
MetaLR	0.797589	0.52	0.88762	0.617647
fathmm-MKL	0.794949	0.98458	0.88268	0.627451
MVP	0.790611	0.872828	0.502802	0.0980392
SIFT	0.787083	0	0.729546	0.22549
phyloP	0.783024	7.073	0.90213	0.647059
SIFT4G	0.782319	0	0.771534	0.333333
Suspect	0.773217	36	0.804878	0.421569
PrimateAI	0.771188	0.654127	0.982386	0.910891
LRT	0.763538	0.000204	0.95456	0.833333
MutPred	0.754873	0.606	0.769522	0.355263
GenoCanyon	0.742002	1	0.965421	0.833333
DANN	0.723187	0.997468	0.776474	0.568627
phastCons	0.719656	1	0.516517	0.107843
BLOSUM62	0.713256	-2	0.722445	0.362745
GERP++	0.708747	5.81	0.910466	0.852941
Grantham	0.704561	194	0.959247	0.843137
SNAP2	0.684266	31	0.821241	0.647059
VEST4	0.676754	0.219	0.602655	0.343137
FATHMM	0.666632	-0.02	0.780488	0.539216
MutationTaster	0.63288	1	0.665946	0.509804
