# Supplementary material for: Novel biallelic USH2A variants in a patient with usher syndrome type IIA- a case report
Source: BMC Ophthalmol. 2022 Mar 26;22:140. doi: 10.1186/s12886-022-02353-7 (PMC8962547; doi:10.1186/s12886-022-02353-7)
Supplement: Supplementary file 2 — Additional file 2. [file 12886_2022_2353_MOESM2_ESM.xlsx]

## Sheet: ClinVar_results_with_predictors
Protein.change	Name	Gene.s.	Condition.s.	Clinical.significance..Last.reviewed.	Review.status	Accession	GRCh37Chromosome	GRCh37Location	GRCh38Chromosome	GRCh38Location	VariationID	AlleleID.s.	dbSNP.ID	Canonical.SPDI	Residue	Mutation	REVEL	MPC	Eigen	DEOGEN2	PROVEAN
M1V	NM_206933.3(USH2A):c.1A>G (p.Met1Val)	USH2A	Retinitis pigmentosa|Usher syndrome, type 2A|Retinitis pigmentosa 39|Retinitis pigmentosa 39|Usher syndrome, type 2A	Conflicting interpretations of pathogenicity(Last reviewed: Aug 8, 2018)	criteria provided, conflicting interpretations	VCV000553979	1	216595678	1	216422336	553979	540997	rs924627806	NC_000001.11:216422335:T:C	1	M/V	0.349	-	3.7976	0.047907	-1
V218E	NM_206933.4(USH2A):c.653T>A (p.Val218Glu)	USH2A	Rare genetic deafness|Retinal dystrophy|not provided|Retinitis pigmentosa|Retinitis pigmentosa 39	Conflicting interpretations of pathogenicity(Last reviewed: Oct 23, 2020)	criteria provided, conflicting interpretations	VCV000048564	1	216538426	1	216365084	48564	57726	rs397518026	NC_000001.11:216365083:A:T	218	V/E	0.858	0.278857	7.88387	0.559779	-3.82
R274G	NM_206933.3(USH2A):c.820C>G (p.Arg274Gly)	USH2A	not provided|Usher syndrome	Uncertain significance(Last reviewed: Sep 25, 2020)	criteria provided, single submitter	VCV000438026	1	216500961	1	216327619	438026	431609	rs397518036	NC_000001.11:216327618:G:C	274	R/G	0.684	0.247207	6.46787	0.542044	-3.38
P309L	NM_206933.3(USH2A):c.926C>T (p.Pro309Leu)	USH2A	not provided|Retinitis pigmentosa	Uncertain significance(Last reviewed: Feb 2, 2020)	criteria provided, single submitter	VCV000438032	1	216498864	1	216325522	438032	431607	rs1359713084	NC_000001.11:216325521:G:A	309	P/L	0.488	0.239667	8.26406	0.490431	-6.55
D656N	NM_206933.4(USH2A):c.1966G>A (p.Asp656Asn)	USH2A	Usher syndrome|not specified|Retinitis pigmentosa|Usher syndrome, type 2A|Amblyopia|Hypoplasia of the brainstem|Cerebellar hemisphere hypoplasia|Motor delay|Delayed speech and language development|Congenital cerebellar hypoplasia|Congenital sensorineural hearing impairment|Joubert syndrome|not provided|Retinal dystrophy	Likely benign(Last reviewed: May 25, 2020)	reviewed by expert panel	VCV000048481	1	216462627	1	216289285	48481	57643	rs146824138	NC_000001.11:216289284:C:T	656	D/N	0.073	0.0494435	1.6814	0.07564	-1.97
S841Y	NM_206933.3(USH2A):c.2522C>A (p.Ser841Tyr)	USH2A	not specified|Usher syndrome, type 2A|none provided|Hearing impairment|not provided|Progressive cone dystrophy (without rod involvement)|Retinitis pigmentosa	Benign(Last reviewed: Jan 11, 2019)	reviewed by expert panel	VCV000048487	1	216420214	1	216246872	48487	57649	rs111033282	NC_000001.11:216246871:G:T	841	S/Y	0.426	0.253179	4.87735	0.094549	-2.57
C934W	NM_206933.3(USH2A):c.2802T>G (p.Cys934Trp)	USH2A	Retinitis pigmentosa 39|Usher syndrome, type 2A|Retinitis pigmentosa|Usher syndrome type 2|Retinal dystrophy|not provided	Conflicting interpretations of pathogenicity(Last reviewed: Dec 30, 2019)	criteria provided, conflicting interpretations	VCV000143179	1	216419934	1	216246592	143179	152897	rs201527662	NC_000001.11:216246591:A:C	934	C/W	0.849	0.261925	6.58233	0.432706	-9.09
C1002S	NM_206933.3(USH2A):c.3005G>C (p.Cys1002Ser)	USH2A|USH2A-AS1	Retinitis pigmentosa	Likely pathogenic(Last reviewed: Apr 1, 2018)	no assertion criteria provided	VCV000636119	1	216390881	1	216217539	636119	623810	rs1572060087	NC_000001.11:216217538:C:G	1002	C/S	0.9165	0.251148	10.8851	0.585906	-8.56
S1136R	NM_206933.4(USH2A):c.3407G>A (p.Ser1136Asn)	USH2A|USH2A-AS1	Usher syndrome, type 2A|Usher syndrome|not provided|Retinitis pigmentosa 39|Usher syndrome, type 2A|Cone-rod dystrophy	Likely pathogenic(Last reviewed: Jan 21, 2020)	reviewed by expert panel	VCV000133312	1	216373373	1	216200031	133312	137049	rs483353055	NC_000001.11:216200030:C:T	1136	S/R	0.679	0.246587	5.02798	0.48629	-3.27
S1136N	NM_206933.4(USH2A):c.3408T>A (p.Ser1136Arg)	USH2A|USH2A-AS1	Rare genetic deafness|not provided	Conflicting interpretations of pathogenicity(Last reviewed: Mar 12, 2018)	criteria provided, conflicting interpretations	VCV000418534	1	216373372	1	216200030	418534	405044	rs1064793287	NC_000001.11:216200029:A:T	1136	S/N	0.466	0.219448	8.11621	0.138834	-2.13
G1301V	NM_206933.2(USH2A):c.3902G>T (p.Gly1301Val)	USH2A|USH2A-AS1	Usher syndrome|not specified|Retinitis pigmentosa|not provided|Usher syndrome type 1|Usher syndrome, type 2A	Benign(Last reviewed: Mar 13, 2019)	reviewed by expert panel	VCV000048509	1	216371836	1	216198494	48509	57671	rs111033524	NC_000001.11:216198493:C:A	1301	G/V	0.218	0.18748	6.16503	0.251795	-5.11
P1320H	NM_206933.3(USH2A):c.3959C>A (p.Pro1320His)	USH2A|USH2A-AS1	not provided	Likely pathogenic(Last reviewed: Mar 15, 2013)	criteria provided, single submitter	VCV000418535	1	216371779	1	216198437	418535	405041	rs771924569	NC_000001.11:216198436:G:T	1320	P/H	0.274	0.248755	4.64746	0.245026	-5.21
N1343H	NM_206933.3(USH2A):c.4027A>C (p.Asn1343His)	USH2A|USH2A-AS1	Retinal dystrophy|Retinitis pigmentosa 39|Usher syndrome, type 2A|not provided|Retinitis pigmentosa|Usher syndrome, type 2A	Uncertain significance(Last reviewed: Sep 23, 2019)	criteria provided, multiple submitters, no conflicts	VCV000438020	1	216371711	1	216198369	438020	431602	rs754634823	NC_000001.11:216198368:T:G	1343	N/H	0.562	0.240605	7.05284	0.350223	-3.43
V1670A	NM_206933.3(USH2A):c.5009T>C (p.Val1670Ala)	USH2A|USH2A-AS2	Retinitis pigmentosa	Likely pathogenic(Last reviewed: Apr 1, 2018)	no assertion criteria provided	VCV000636121	1	216258198	1	216084856	636121	623808	rs750077857	NC_000001.11:216084855:A:G	1670	V/A	0.471	0.0526535	4.77581	0.189798	-1.57
G1671D	NM_206933.4(USH2A):c.5012G>A (p.Gly1671Asp)	USH2A|USH2A-AS2	not provided|not specified|Retinitis pigmentosa|Usher syndrome	Uncertain significance(Last reviewed: Oct 22, 2019)	reviewed by expert panel	VCV000179773	1	216258195	1	216084853	179773	172388	rs727505116	NC_000001.11:216084852:C:T	1671	G/D	0.906	0.258977	9.91497	0.506683	-4.48
L1673P	NM_206933.3(USH2A):c.5018T>C (p.Leu1673Pro)	USH2A|USH2A-AS2	not provided|Retinitis pigmentosa 39|Usher syndrome, type 2A	Conflicting interpretations of pathogenicity(Last reviewed: Apr 21, 2020)	criteria provided, conflicting interpretations	VCV000558293	1	216258189	1	216084847	558293	540911	rs1162305984	NC_000001.11:216084846:A:G	1673	L/P	0.808	0.27453	7.70847	0.468927	-3.75
G1723R	NM_206933.3(USH2A):c.5167G>C (p.Gly1723Arg)	USH2A|USH2A-AS2	not provided|Retinal dystrophy|Usher syndrome, type 2A|Retinitis pigmentosa 39|Usher syndrome, type 2A	Pathogenic/Likely pathogenic(Last reviewed: Dec 16, 2019)	criteria provided, multiple submitters, no conflicts	VCV000552599	1	216258040	1	216084698	552599	541065	rs1342455785	NC_000001.11:216084697:C:G	1723	G/R	0.775	0.250914	7.76946	0.556915	-5.7
R1777W	NM_206933.3(USH2A):c.5329C>T (p.Arg1777Trp)	USH2A|USH2A-AS2	not provided|Usher syndrome, type 2A	Pathogenic(Last reviewed: Nov 28, 2018)	criteria provided, single submitter	VCV000662197	1	216251674	1	216078332	662197	627362	rs770329105	NC_000001.11:216078331:G:A	1777	R/W	0.478	0.0317579	2.80446	0.304108	-1.72
V1839E	NM_206933.4(USH2A):c.5516T>A (p.Val1839Glu)	USH2A|USH2A-AS2	Usher syndrome, type 2A|Usher syndrome|not provided|Retinal dystrophy|Retinitis pigmentosa 39	Uncertain significance(Last reviewed: Feb 25, 2020)	reviewed by expert panel	VCV000265979	1	216251487	1	216078145	265979	260777	rs886039867	NC_000001.11:216078144:A:T	1839	V/E	0.556	0.262336	4.45614	0.281333	-3.68
G1861S	NM_206933.3(USH2A):c.5581G>A (p.Gly1861Ser)	USH2A|USH2A-AS2	Retinal dystrophy|Usher syndrome, type 2A|Retinitis pigmentosa 39|Rare genetic deafness|Usher syndrome|not provided	Pathogenic(Last reviewed: Sep 14, 2018)	reviewed by expert panel	VCV000048535	1	216246634	1	216073292	48535	57697	rs375668376	NC_000001.11:216073291:C:T	1861	G/S	0.786	0.226131	10.5631	0.543945	-3.99
F1868C	NM_206933.3(USH2A):c.5603T>G (p.Phe1868Cys)	USH2A|USH2A-AS2	Usher syndrome|Retinitis pigmentosa 39|Usher syndrome, type 2A	Uncertain significance(Last reviewed: Sep 19, 2017)	criteria provided, single submitter	VCV000438023	1	216246612	1	216073270	438023	431599	rs1553298240	NC_000001.11:216073269:A:C	1868	F/C	0.686	0.261934	9.42763	0.490371	-2.87
G2224C	NM_206933.3(USH2A):c.6670G>T (p.Gly2224Cys)	USH2A	Retinitis pigmentosa|not provided|Usher syndrome, type 2A|Retinitis pigmentosa 39|Retinal dystrophy|Usher syndrome, type 2A|Retinitis pigmentosa 39	Conflicting interpretations of pathogenicity(Last reviewed: Jan 3, 2020)	criteria provided, conflicting interpretations	VCV000209202	1	216166497	1	215993155	209202	205726	rs149553844	NC_000001.11:215993154:C:A	2224	G/C	0.415	0.243228	3.74948	0.441074	-5.46
L2301S	NM_206933.3(USH2A):c.6902T>C (p.Leu2301Ser)	USH2A	Usher syndrome, type 2A|Retinitis pigmentosa 39|Retinitis pigmentosa|Retinal dystrophy	Uncertain significance(Last reviewed: Jul 12, 2019)	criteria provided, multiple submitters, no conflicts	VCV000554116	1	216144022	1	215970680	554116	540887	rs759494205	NC_000001.11:215970679:A:G	2301	L/S	0.573	0.0486813	1.77426	0.148437	-2.5
S2445F	NM_206933.4(USH2A):c.7334C>T (p.Ser2445Phe)	USH2A	Usher syndrome, type 2A|Retinitis pigmentosa 39|Usher syndrome|Retinitis pigmentosa|not specified|Usher syndrome, type 2A|not provided	Benign(Last reviewed: Mar 18, 2020)	reviewed by expert panel	VCV000048581	1	216074214	1	215900872	48581	57743	rs41315579	NC_000001.11:215900871:G:A	2445	S/F	0.358	0.238786	10.3098	0.246245	-3.01
C3294W	NM_206933.3(USH2A):c.9882C>G (p.Cys3294Trp)	USH2A	not provided|Retinal dystrophy|Retinitis pigmentosa	Conflicting interpretations of pathogenicity(Last reviewed: Nov 21, 2019)	criteria provided, conflicting interpretations	VCV000438036	1	215972325	1	215798983	438036	431589	rs749228276	NC_000001.11:215798982:G:C	3294	C/W	0.569	0.261925	9.74386	0.515942	-8.26
C3307W	NM_206933.3(USH2A):c.9921T>G (p.Cys3307Trp)	USH2A	not provided|Usher syndrome type 1|Usher syndrome|Retinitis pigmentosa 39|Usher syndrome, type 2A	Uncertain significance(Last reviewed: Oct 23, 2019)	reviewed by expert panel	VCV000226441	1	215972286	1	215798944	226441	228240	rs1057519382	NC_000001.11:215798943:A:C	3307	C/W	0.585	0.261925	2.19601	0.52177	-8.28
E3448K	NM_206933.3(USH2A):c.10342G>A (p.Glu3448Lys)	USH2A	Retinitis pigmentosa|not provided|Usher syndrome, type 2A|Retinitis pigmentosa 39|Retinal dystrophy|Usher syndrome, type 2A|Retinitis pigmentosa 39	Conflicting interpretations of pathogenicity(Last reviewed: Nov 11, 2019)	criteria provided, conflicting interpretations	VCV000209203	1	215960057	1	215786715	209203	205725	rs368049814	NC_000001.11:215786714:C:T	3448	E/K	0.23	0.234344	5.54756	0.143782	-1.88
A4049T	NM_206933.4(USH2A):c.12145G>A (p.Ala4049Thr)	USH2A	not specified|Usher syndrome, type 2A|Retinitis pigmentosa 39|not provided|Retinal dystrophy|Retinitis pigmentosa	Conflicting interpretations of pathogenicity(Last reviewed: Oct 31, 2020)	criteria provided, conflicting interpretations	VCV000229616	1	215853640	1	215680298	229616	228304	rs143696882	NC_000001.11:215680297:C:T	4049	A/T	0.313	0.212824	9.00475	0.139861	-2.56
T4150A	NM_206933.3(USH2A):c.12448A>G (p.Thr4150Ala)	USH2A	not provided|Retinitis pigmentosa|not specified	Conflicting interpretations of pathogenicity(Last reviewed: Nov 24, 2020)	criteria provided, conflicting interpretations	VCV000493061	1	215848805	1	215675463	493061	486024	rs1172628170	NC_000001.11:215675462:T:C	4150	T/A	0.281	0.0623437	5.29416	0.360778	-3.3
T4169A	NM_206933.3(USH2A):c.12505A>G (p.Thr4169Ala)	USH2A	not specified|Usher syndrome, type 2A|Usher syndrome|not provided|Retinitis pigmentosa|Retinal dystrophy|Retinitis pigmentosa 39|Usher syndrome, type 2A	Likely benign(Last reviewed: Feb 25, 2019)	reviewed by expert panel	VCV000166435	1	215848748	1	215675406	166435	172743	rs113107803	NC_000001.11:215675405:T:C	4169	T/A	0.207	0.104628	1.85544	0.187881	-2.69
R4192H	NM_206933.4(USH2A):c.12575G>A (p.Arg4192His)	USH2A	not provided|Retinitis pigmentosa 39|Usher syndrome, type 2A|Retinal dystrophy|not specified|Retinitis pigmentosa	Conflicting interpretations of pathogenicity(Last reviewed: Oct 23, 2020)	criteria provided, conflicting interpretations	VCV000166434	1	215848678	1	215675336	166434	172882	rs199605265	NC_000001.11:215675335:C:T	4192	R/H	0.119	0.0475989	1.94338	0.06977	-1.15
R4192C	NM_206933.3(USH2A):c.12574C>T (p.Arg4192Cys)	USH2A	Retinitis pigmentosa 39|not provided|Usher syndrome|Retinitis pigmentosa|Retinal dystrophy|Retinitis pigmentosa 39|Usher syndrome, type 2A	Uncertain significance(Last reviewed: Jan 21, 2020)	reviewed by expert panel	VCV000281818	1	215848679	1	215675337	281818	266055	rs750396156	NC_000001.11:215675336:G:A	4192	R/C	0.599	0.25456	6.51435	0.223971	-4.05
N4292D	NM_206933.4(USH2A):c.12874A>G (p.Asn4292Asp)	USH2A	Retinal dystrophy|Usher syndrome, type 2A|Retinitis pigmentosa 39|Usher syndrome|Retinitis pigmentosa|not provided|not specified	Uncertain significance(Last reviewed: Jul 28, 2020)	reviewed by expert panel	VCV000048409	1	215848379	1	215675037	48409	57571	rs397517984	NC_000001.11:215675036:T:C	4292	N/D	0.707	0.243512	4.58918	0.328268	-3.6
W4376G	NM_206933.3(USH2A):c.13126T>G (p.Trp4376Gly)	USH2A	Retinitis pigmentosa 39|Usher syndrome, type 2A|not provided|Retinitis pigmentosa	Uncertain significance(Last reviewed: Jun 2, 2020)	criteria provided, multiple submitters, no conflicts	VCV000438010	1	215848127	1	215674785	438010	431578	rs775490668	NC_000001.11:215674784:A:C	4376	W/G	0.86	0.288589	8.10299	0.5261	-9.36
T4425M	NM_206933.3(USH2A):c.13274C>T (p.Thr4425Met)	USH2A	Usher syndrome|not provided|Retinitis pigmentosa	Conflicting interpretations of pathogenicity(Last reviewed: Mar 26, 2021)	criteria provided, conflicting interpretations	VCV000438011	1	215847979	1	215674637	438011	431577	rs201238640	NC_000001.11:215674636:G:A	4425	T/M	0.645	0.241079	10.4253	0.4871	-3.96
P4466S	NM_206933.4(USH2A):c.13396C>T (p.Pro4466Ser)	USH2A	Usher syndrome, type 2A|Retinitis pigmentosa 39|Usher syndrome|not provided|Retinitis pigmentosa|not specified|Usher syndrome, type 2A	Uncertain significance(Last reviewed: Mar 25, 2019)	reviewed by expert panel	VCV000048417	1	215847857	1	215674515	48417	57579	rs138398671	NC_000001.11:215674514:G:A	4466	P/S	0.049	0.0371777	1.00216	0.085539	-1.82
A4740D	NM_206933.3(USH2A):c.14219C>A (p.Ala4740Asp)	USH2A	Usher syndrome|Retinitis pigmentosa|Retinal dystrophy|not provided	Uncertain significance(Last reviewed: Jun 24, 2020)	reviewed by expert panel	VCV000429215	1	215824058	1	215650716	429215	421203	rs539192853	NC_000001.11:215650715:G:T	4740	A/D	0.309	0.254268	5.69351	0.287839	-2.99
S4748F	NM_206933.3(USH2A):c.14243C>T (p.Ser4748Phe)	USH2A	Retinitis pigmentosa|Retinitis pigmentosa 39|Usher syndrome, type 2A|Leber congenital amaurosis	Uncertain significance(Last reviewed: Apr 25, 2018)	criteria provided, single submitter	VCV000143175	1	215824034	1	215650692	143175	152893	rs527236126	NC_000001.11:215650691:G:A	4748	S/F	0.38	0.153739	9.26383	0.274965	-2.84
T4809I	NM_206933.3(USH2A):c.14426C>T (p.Thr4809Ile)	USH2A	Usher syndrome|Retinitis pigmentosa 39|Usher syndrome, type 2A|not provided	Conflicting interpretations of pathogenicity(Last reviewed: Oct 5, 2020)	criteria provided, conflicting interpretations	VCV000438016	1	215822026	1	215648684	438016	431572	rs770553471	NC_000001.11:215648683:G:A	4809	T/I	0.633	0.23816	14.6146	0.489849	-3.72
P5078R	NM_206933.3(USH2A):c.15233C>G (p.Pro5078Arg)	USH2A	Retinitis pigmentosa 39|Usher syndrome, type 2A|not provided|Retinitis pigmentosa|Usher syndrome, type 2A	Uncertain significance(Last reviewed: Oct 21, 2019)	criteria provided, multiple submitters, no conflicts	VCV000143177	1	215807865	1	215634523	143177	152895	rs527236122	NC_000001.11:215634522:G:C	5078	P/R	0.432	0.242871	8.26286	0.489173	-5.14
V5145I	NM_206933.3(USH2A):c.15433G>A (p.Val5145Ile)	USH2A	not provided|not specified|Retinitis pigmentosa|Usher syndrome|Usher syndrome, type 2A	Benign(Last reviewed: Jan 14, 2019)	reviewed by expert panel	VCV000048464	1	215802242	1	215628900	48464	57626	rs111033269	NC_000001.11:215628899:C:T	5145	V/I	0.126	0.0323555	2.40102	0.064819	-0.55
N346H	NM_206933.3(USH2A):c.1036A>C (p.Asn346His)	USH2A	Retinal dystrophy|Rare genetic deafness|not provided|Usher syndrome|Retinitis pigmentosa 39|Usher syndrome, type 2A	Pathogenic(Last reviewed: Sep 14, 2018)	reviewed by expert panel	VCV000048347	1	216498754	1	216325412	48347	57509	rs369522997	NC_000001.11:216325411:T:G	346	N/H	0.737	0.240605	8.3865	0.504232	-2.98
P3468L	NM_206933.3(USH2A):c.10403C>T (p.Pro3468Leu)	USH2A	Inborn genetic diseases	Likely pathogenic(Last reviewed: Mar 20, 2015)	criteria provided, single submitter	VCV000520635	1	215956262	1	215782920	520635	511224	rs1553261476	NC_000001.11:215782919:G:A	3468	P/L	0.447	0.238269	7.78219	0.585882	-6.6
D3515G	NM_206933.3(USH2A):c.10544A>G (p.Asp3515Gly)	USH2A	Retinitis pigmentosa	Pathogenic	no assertion criteria provided	VCV000143169	1	215956121	1	215782779	143169	152887	rs527236119	NC_000001.11:215782778:T:C	3515	D/G	0.44	0.241124	7.32232	0.317778	-4.14
P3524H	NM_206933.3(USH2A):c.10571C>A (p.Pro3524His)	USH2A	not provided	Likely pathogenic(Last reviewed: May 14, 2013)	criteria provided, single submitter	VCV000418536	1	215956094	1	215782752	418536	405035	rs1064793288	NC_000001.11:215782751:G:T	3524	P/H	0.562	0.248755	11.6613	0.611039	-6.49
G3546R	NM_206933.3(USH2A):c.10636G>A (p.Gly3546Arg)	USH2A	Retinal dystrophy|Retinitis pigmentosa 39|Usher syndrome, type 2A	Pathogenic/Likely pathogenic(Last reviewed: Jul 18, 2018)	criteria provided, multiple submitters, no conflicts	VCV000557692	1	215955488	1	215782146	557692	540891	rs1553261372	NC_000001.11:215782145:C:T	3546	G/R	0.2715	0.251251	2.02974	0.418154	-5.94
R3719H	NM_206933.3(USH2A):c.11156G>A (p.Arg3719His)	USH2A	Retinitis pigmentosa|Usher syndrome, type 2A|Retinitis pigmentosa 39|Usher syndrome, type 2A|not provided|Retinal dystrophy|Retinitis pigmentosa 39	Pathogenic/Likely pathogenic(Last reviewed: Oct 29, 2019)	criteria provided, multiple submitters, no conflicts	VCV000143170	1	215933077	1	215759735	143170	152888	rs527236139	NC_000001.11:215759734:C:T	3719	R/H	0.334	0.251615	5.5636	0.337685	-3.51
P3836L	NM_206933.3(USH2A):c.11507C>T (p.Pro3836Leu)	USH2A	Retinitis pigmentosa	Likely pathogenic(Last reviewed: Jan 1, 2015)	no assertion criteria provided	VCV000438003	1	215916560	1	215743218	438003	431585	rs1553257685	NC_000001.11:215743217:G:A	3836	P/L	0.695	0.239231	9.64668	0.488085	-6.51
R3905C	NM_206933.3(USH2A):c.11713C>T (p.Arg3905Cys)	USH2A	Usher syndrome|not provided|Retinal dystrophy|Retinitis pigmentosa 39|Usher syndrome, type 2A	Likely pathogenic(Last reviewed: Jun 24, 2020)	reviewed by expert panel	VCV000236537	1	215901725	1	215728383	236537	237980	rs368675850	NC_000001.11:215728382:G:A	3905	R/C	0.8	0.189436	9.95878	0.383831	-5.38
A3944D	NM_206933.3(USH2A):c.11831C>A (p.Ala3944Asp)	USH2A	Retinitis pigmentosa 39|Usher syndrome, type 2A	Likely pathogenic(Last reviewed: Nov 27, 2017)	criteria provided, single submitter	VCV000555105	1	215901607	1	215728265	555105	540869	rs1431048303	NC_000001.11:215728264:G:T	3944	A/D	0.79	0.243421	10.6323	0.557604	-4.02
S4054I	NM_206933.3(USH2A):c.12161G>T (p.Ser4054Ile)	USH2A	Retinitis pigmentosa	Likely pathogenic(Last reviewed: Apr 1, 2018)	no assertion criteria provided	VCV000636114	1	215853624	1	215680282	636114	623799	rs1571953381	NC_000001.11:215680281:C:A	4054	S/I	0.612	0.250597	10.9345	0.513608	-4.33
G4095D	NM_206933.3(USH2A):c.12284G>A (p.Gly4095Asp)	USH2A	Usher syndrome, type 2A|not provided|Retinal dystrophy	Pathogenic/Likely pathogenic(Last reviewed: Sep 10, 2019)	criteria provided, multiple submitters, no conflicts	VCV000378847	1	215853501	1	215680159	378847	364628	rs759898765	NC_000001.11:215680158:C:T	4095	G/D	0.716	0.258977	11.316	0.378688	-5.04
G4340V	NM_206933.3(USH2A):c.13019G>T (p.Gly4340Val)	USH2A	Retinitis pigmentosa 39	Likely pathogenic(Last reviewed: Sep 18, 2017)	no assertion criteria provided	VCV000522486	1	215848234	1	215674892	522486	513009	rs1419157426	NC_000001.11:215674891:C:A	4340	G/V	0.773	0.255436	11.0381	0.559525	-6.48
T4425K	NM_206933.3(USH2A):c.13274C>A (p.Thr4425Lys)	USH2A	Retinitis pigmentosa	Likely pathogenic(Last reviewed: Apr 1, 2018)	no assertion criteria provided	VCV000636116	1	215847979	1	215674637	636116	623797	rs201238640	NC_000001.11:215674636:G:T	4425	T/K	0.528	0.252569	11.3781	0.259824	-4.02
T4439I	NM_206933.3(USH2A):c.13316C>T (p.Thr4439Ile)	USH2A	Usher syndrome, type 2A|Retinitis pigmentosa 39|Retinal dystrophy|not provided|Retinitis pigmentosa|Usher syndrome, type 2A	Pathogenic(Last reviewed: Nov 1, 2020)	criteria provided, multiple submitters, no conflicts	VCV000198344	1	215847937	1	215674595	198344	195505	rs753330544	NC_000001.11:215674594:G:A	4439	T/I	0.564	0.242779	9.00009	0.449392	-3.72
P4444L	NM_206933.3(USH2A):c.13331C>T (p.Pro4444Leu)	USH2A	Retinitis pigmentosa	Likely pathogenic(Last reviewed: Apr 1, 2018)	no assertion criteria provided	VCV000438012	1	215847922	1	215674580	438012	431576	rs762388072	NC_000001.11:215674579:G:A	4444	P/L	0.591	0.239667	7.61195	0.540126	-7.2
G4489D	NM_206933.3(USH2A):c.13466G>A (p.Gly4489Asp)	USH2A	Retinitis pigmentosa|Retinal dystrophy	Likely pathogenic(Last reviewed: Dec 21, 2018)	criteria provided, single submitter	VCV000143173	1	215847787	1	215674445	143173	152891	rs527236127	NC_000001.11:215674444:C:T	4489	G/D	0.482	0.258227	5.61378	0.327391	-4.31
G4616V	NM_206933.3(USH2A):c.13847G>T (p.Gly4616Val)	USH2A	Retinal dystrophy|Retinitis pigmentosa	Likely pathogenic(Last reviewed: Nov 7, 2018)	criteria provided, single submitter	VCV000143174	1	215844600	1	215671258	143174	152892	rs527236124	NC_000001.11:215671257:C:A	4616	G/V	0.68	0.253535	5.62636	0.440221	-5.27
R464H	NM_206933.3(USH2A):c.1391G>A (p.Arg464His)	USH2A	Retinal dystrophy|not provided|Retinitis pigmentosa	Likely pathogenic(Last reviewed: Aug 11, 2020)	criteria provided, multiple submitters, no conflicts	VCV000636117	1	216496975	1	216323633	636117	623811	rs771000800	NC_000001.11:216323632:C:T	464	R/H	0.405	0.254786	10.4483	0.536134	-3.28
R4674G	NM_206933.3(USH2A):c.14020A>G (p.Arg4674Gly)	USH2A	Retinitis pigmentosa 39|Retinitis pigmentosa	Pathogenic/Likely pathogenic(Last reviewed: Jun 23, 2019)	no assertion criteria provided	VCV000002362	1	215844427	1	215671085	2362	17401	rs80338904	NC_000001.11:215671084:T:C	4674	R/G	0.529	0.253207	3.95372	0.335959	-4.31
G4817E	NM_206933.3(USH2A):c.14450G>A (p.Gly4817Glu)	USH2A	Retinitis pigmentosa	Likely pathogenic	no assertion criteria provided	VCV000143176	1	215822002	1	215648660	143176	152894	rs527236125	NC_000001.11:215648659:C:T	4817	G/E	0.387	0.255436	6.7135	0.308629	-3.8
T5006M	NM_206933.3(USH2A):c.15017C>T (p.Thr5006Met)	USH2A	Retinal dystrophy|Usher syndrome, type 2A|Retinitis pigmentosa 39|not provided|Usher syndrome, type 2A	Pathogenic/Likely pathogenic(Last reviewed: Mar 25, 2021)	criteria provided, multiple submitters, no conflicts	VCV000553406	1	215812532	1	215639190	553406	540825	rs757676723	NC_000001.11:215639189:G:A	5006	T/M	0.603	0.237761	5.79849	0.139866	-2.46
C575Y	NM_206933.3(USH2A):c.1724G>A (p.Cys575Tyr)	USH2A	Usher syndrome, type 2A|Retinitis pigmentosa 39|not provided|Retinal dystrophy|Usher syndrome, type 2A	Pathogenic/Likely pathogenic(Last reviewed: Dec 11, 2019)	criteria provided, multiple submitters, no conflicts	VCV000552511	1	216465633	1	216292291	552511	540966	rs483353054	NC_000001.11:216292290:C:T	575	C/Y	0.863	0.283802	7.59643	0.588413	-9.35
C620F	NM_206933.3(USH2A):c.1859G>T (p.Cys620Phe)	USH2A	Retinitis pigmentosa 39|Usher syndrome, type 2A|Usher syndrome|Usher syndrome, type 2A|not provided	Likely pathogenic(Last reviewed: Feb 25, 2020)	reviewed by expert panel	VCV000549981	1	216462734	1	216289392	549981	541096	rs758571672	NC_000001.11:216289391:C:A	620	C/F	0.974	0.273841	14.606	0.438045	-9.35
C655W	NM_206933.3(USH2A):c.1965T>G (p.Cys655Trp)	USH2A	Retinitis pigmentosa 39	Likely pathogenic(Last reviewed: Sep 1, 2016)	no assertion criteria provided	VCV000560520	1	216462628	1	216289286	560520	551516	rs1558366840	NC_000001.11:216289285:A:C	655	C/W	0.821	0.261733	2.41174	0.435966	-8.83
C694Y	NM_206933.3(USH2A):c.2081G>A (p.Cys694Tyr)	USH2A	Usher syndrome|Retinal dystrophy|not provided	Likely pathogenic(Last reviewed: Jan 21, 2020)	reviewed by expert panel	VCV000418533	1	216424331	1	216250989	418533	405046	rs137954284	NC_000001.11:216250988:C:T	694	C/Y	0.92	0.282927	12.7509	0.516264	-9.36
G732V	NM_206933.3(USH2A):c.2195G>T (p.Gly732Val)	USH2A	Retinitis pigmentosa 39	Likely pathogenic(Last reviewed: Feb 14, 2019)	no assertion criteria provided	VCV000635484	1	216420541	1	216247199	635484	623245	rs1360258103	NC_000001.11:216247198:C:A	732	G/V	0.704	0.25286	16.6453	0.421321	-7.26
C744Y	NM_206933.3(USH2A):c.2231G>A (p.Cys744Tyr)	USH2A	Retinal dystrophy|not provided|Cone-rod dystrophy	Pathogenic/Likely pathogenic(Last reviewed: Jan 9, 2020)	criteria provided, multiple submitters, no conflicts	VCV000546288	1	216420505	1	216247163	546288	536575	rs751035557	NC_000001.11:216247162:C:T	744	C/Y	0.958	0.283802	15.7645	0.432706	-9.17
C795Y	NM_206933.3(USH2A):c.2384G>A (p.Cys795Tyr)	USH2A	not provided	Likely pathogenic(Last reviewed: Aug 7, 2017)	criteria provided, single submitter	VCV000424470	1	216420352	1	216247010	424470	405045	rs776202248	NC_000001.11:216247009:C:T	795	C/Y	0.917	0.283802	13.997	0.542654	-9.39
V164F	NM_206933.3(USH2A):c.490G>T (p.Val164Phe)	USH2A	Retinal dystrophy|Retinitis pigmentosa|not provided	Likely pathogenic(Last reviewed: Oct 18, 2019)	criteria provided, multiple submitters, no conflicts	VCV000143182	1	216592017	1	216418675	143182	152900	rs527236123	NC_000001.11:216418674:C:A	164	V/F	0.271	0.23674	3.57931	0.34227	-2.4
P2149Q	NM_206933.3(USH2A):c.6446C>A (p.Pro2149Gln)	USH2A	Usher syndrome|Retinitis pigmentosa|Retinal dystrophy|Usher syndrome, type 2A	Likely pathogenic(Last reviewed: May 26, 2020)	reviewed by expert panel	VCV000224753	1	216173784	1	216000442	224753	226519	rs869312182	NC_000001.11:216000441:G:T	2149	P/Q	0.355	0.23273	5.31481	0.620122	-5.68
P2241H	NM_206933.3(USH2A):c.6722C>A (p.Pro2241His)	USH2A	Usher syndrome, type 2A|Congenital sensorineural hearing impairment	Likely pathogenic(Last reviewed: Jan 1, 2016)	criteria provided, single submitter	VCV000374001	1	216166445	1	215993103	374001	360808	rs1057518826	NC_000001.11:215993102:G:T	2241	P/H	0.527	0.249098	7.99624	0.621912	-6.18
P2241L	NM_206933.3(USH2A):c.6722C>T (p.Pro2241Leu)	USH2A	Usher syndrome, type 2A|not provided	Likely pathogenic(Last reviewed: Dec 6, 2019)	criteria provided, single submitter	VCV000560523	1	216166445	1	215993103	560523	551513	rs1057518826	NC_000001.11:215993102:G:A	2241	P/L	0.456	0.239667	7.99119	0.587177	-7.05
G2313C	NM_206933.3(USH2A):c.6937G>T (p.Gly2313Cys)	USH2A	Retinal dystrophy|not provided|Retinitis pigmentosa|Retinitis pigmentosa 39	Pathogenic/Likely pathogenic(Last reviewed: Oct 20, 2020)	criteria provided, multiple submitters, no conflicts	VCV000384319	1	216143987	1	215970645	384319	364867	rs199840367	NC_000001.11:215970644:C:A	2313	G/C	0.681	0.243228	9.45811	0.594744	-6.19
V2453D	NM_206933.3(USH2A):c.7358T>A (p.Val2453Asp)	USH2A	Retinitis pigmentosa	Likely pathogenic(Last reviewed: Jan 1, 2015)	no assertion criteria provided	VCV000438025	1	216074190	1	215900848	438025	431597	rs1553274531	NC_000001.11:215900847:A:T	2453	V/D	0.545	0.278042	8.48534	0.504537	-4.14
G2752R	NM_206933.3(USH2A):c.8254G>A (p.Gly2752Arg)	USH2A	Retinal dystrophy|not provided|Usher syndrome, type 2A|Retinitis pigmentosa	Pathogenic(Last reviewed: Jul 12, 2019)	criteria provided, multiple submitters, no conflicts	VCV000636127	1	216052410	1	215879068	636127	623803	rs201863550	NC_000001.11:215879067:C:T	2752	G/R	0.571	0.251587	12.0112	0.496809	-5.35
G2849V	NM_206933.3(USH2A):c.8546G>T (p.Gly2849Val)	USH2A	not provided	Pathogenic(Last reviewed: Aug 18, 2015)	criteria provided, single submitter	VCV000419673	1	216052118	1	215878776	419673	405036	rs1064794034	NC_000001.11:215878775:C:A	2849	G/V	0.639	0.255436	9.43266	0.546198	-5.93
R2894K	NM_206933.3(USH2A):c.8681G>A (p.Arg2894Lys)	USH2A	Retinal dystrophy|Retinitis pigmentosa 39	Pathogenic/Likely pathogenic(Last reviewed: Nov 9, 2018)	criteria provided, multiple submitters, no conflicts	VCV000495329	1	216051100	1	215877758	495329	486824	rs1369414978	NC_000001.11:215877757:C:T	2894	R/K	0.644	0.203262	10.5481	0.134683	-1.62
R303H	NM_206933.3(USH2A):c.908G>A (p.Arg303His)	USH2A	Retinal dystrophy|not provided|Retinitis pigmentosa 39|Hearing impairment	Pathogenic(Last reviewed: Nov 1, 2020)	criteria provided, multiple submitters, no conflicts	VCV000284411	1	216498882	1	216325540	284411	268648	rs371777049	NC_000001.11:216325539:C:T	303	R/H	0.332	0.0983959	6.61064	0.29829	-3.05
R3124G	NM_206933.3(USH2A):c.9370A>G (p.Arg3124Gly)	USH2A	Retinitis pigmentosa	Likely pathogenic(Last reviewed: Apr 1, 2018)	no assertion criteria provided	VCV000636129	1	216011334	1	215837992	636129	623802	rs1453306308	NC_000001.11:215837991:T:C	3124	R/G	0.381	0.242294	3.77151	0.313165	-3.16
C3251R	NM_206933.3(USH2A):c.9751T>C (p.Cys3251Arg)	USH2A	Retinitis pigmentosa	Pathogenic	no assertion criteria provided	VCV000143185	1	215972456	1	215799114	143185	152903	rs527236118	NC_000001.11:215799113:A:G	3251	C/R	0.661	0.288589	11.3172	0.444158	-9.25
G3262V	NM_206933.3(USH2A):c.9785G>T (p.Gly3262Val)	USH2A	Retinitis pigmentosa	Likely pathogenic(Last reviewed: Jan 1, 2015)	no assertion criteria provided	VCV000438034	1	215972422	1	215799080	438034	431591	rs1553263639	NC_000001.11:215799079:C:A	3262	G/V	0.329	0.25286	7.69708	0.41133	-6.16
P3272L	NM_206933.3(USH2A):c.9815C>T (p.Pro3272Leu)	USH2A	Usher syndrome, type 2A|Retinitis pigmentosa 39|not provided|Retinal dystrophy|Retinitis pigmentosa 39|Usher syndrome, type 2A	Pathogenic/Likely pathogenic(Last reviewed: Oct 22, 2019)	criteria provided, multiple submitters, no conflicts	VCV000553424	1	215972392	1	215799050	553424	540841	rs764182950	NC_000001.11:215799049:G:A	3272	P/L	0.5	0.239667	12.3965	0.425107	-7.36
C3307S	NM_206933.3(USH2A):c.9919T>A (p.Cys3307Ser)	USH2A	Retinitis pigmentosa 39	Likely pathogenic(Last reviewed: Mar 6, 2018)	criteria provided, single submitter	VCV000548444	1	215972288	1	215798946	548444	538928	rs1553263572	NC_000001.11:215798945:A:T	3307	C/S	0.6565	0.253996	11.4672	0.369156	-7.27
R334W	NM_206933.4(USH2A):c.1000C>T (p.Arg334Trp)	USH2A	Usher syndrome, type 2A|Retinitis pigmentosa 39|not provided|Usher syndrome type 2|Rare genetic deafness|Retinal dystrophy|Usher syndrome, type 2A	Pathogenic/Likely pathogenic(Last reviewed: Dec 24, 2019)	criteria provided, multiple submitters, no conflicts	VCV000228411	1	216498790	1	216325448	228411	228349	rs397517963	NC_000001.11:216325447:G:A	334	R/W	0.394	0.241143	5.18009	0.628991	-5.3
C3358Y	NM_206933.4(USH2A):c.10073G>A (p.Cys3358Tyr)	USH2A	Rare genetic deafness|Usher syndrome|Usher syndrome, type 2A|Retinitis pigmentosa 39|Retinal dystrophy|not provided|Retinitis pigmentosa|Usher syndrome, type 2A|Retinitis pigmentosa 39	Pathogenic/Likely pathogenic(Last reviewed: Apr 9, 2020)	criteria provided, multiple submitters, no conflicts	VCV000197932	1	215963510	1	215790168	197932	195093	rs148660051	NC_000001.11:215790167:C:T	3358	C/Y	0.588	0.283359	11.0525	0.473747	-7.88
T352I	NM_206933.4(USH2A):c.1055C>T (p.Thr352Ile)	USH2A	Usher syndrome|Retinal dystrophy|not provided|Rare genetic deafness|Retinitis pigmentosa 39	Pathogenic(Last reviewed: Oct 24, 2019)	criteria provided, multiple submitters, no conflicts	VCV000438002	1	216498735	1	216325393	438002	431606	rs780308389	NC_000001.11:216325392:G:A	352	T/I	0.779	0.243824	7.12885	0.610966	-4.37
W3521R	NM_206933.4(USH2A):c.10561T>C (p.Trp3521Arg)	USH2A	Usher syndrome|Usher syndrome, type 2A|Retinitis pigmentosa 39|Usher syndrome, type 2A|Rare genetic deafness|not provided|Retinal dystrophy	Pathogenic/Likely pathogenic(Last reviewed: Dec 11, 2019)	criteria provided, multiple submitters, no conflicts	VCV000048352	1	215956104	1	215782762	48352	57514	rs111033264	NC_000001.11:215782761:A:G	3521	W/R	0.654	0.288589	6.01123	0.636472	-9.88
T3571M	NM_206933.4(USH2A):c.10712C>T (p.Thr3571Met)	USH2A	Rare genetic deafness|Retinal dystrophy|Retinitis pigmentosa 39|Usher syndrome, type 2A|not provided|Usher syndrome, type 2A|Retinitis pigmentosa 39	Pathogenic/Likely pathogenic(Last reviewed: Jan 20, 2020)	criteria provided, multiple submitters, no conflicts	VCV000048355	1	215955412	1	215782070	48355	57517	rs202175091	NC_000001.11:215782069:G:A	3571	T/M	0.622	0.229733	7.34603	0.586281	-4.04
C3575Y	NM_206933.4(USH2A):c.10724G>A (p.Cys3575Tyr)	USH2A	Retinal dystrophy|Rare genetic deafness	Pathogenic/Likely pathogenic(Last reviewed: Jun 29, 2018)	criteria provided, multiple submitters, no conflicts	VCV000048356	1	215955400	1	215782058	48356	57518	rs111033265	NC_000001.11:215782057:C:T	3575	C/Y	0.367	0.2418	7.17107	0.401432	-6.49
W409C	NM_206933.4(USH2A):c.1227G>C (p.Trp409Cys)	USH2A	Rare genetic deafness	Likely pathogenic(Last reviewed: Mar 5, 2013)	criteria provided, single submitter	VCV000048393	1	216497611	1	216324269	48393	57555	rs397517979	NC_000001.11:216324268:C:G	409	W/C	0.797	0.276812	9.47191	0.682636	-7.78
C419F	NM_206933.4(USH2A):c.1256G>T (p.Cys419Phe)	USH2A	Rare genetic deafness|Retinal dystrophy|not provided|Usher syndrome|USH2A-Related Disorders|Retinitis pigmentosa 39|Usher syndrome, type 2A	Pathogenic(Last reviewed: Dec 31, 2019)	criteria provided, multiple submitters, no conflicts	VCV000002359	1	216497582	1	216324240	2359	17398	rs121912600	NC_000001.11:216324239:C:A	419	C/F	0.608	0.273841	10.9607	0.685708	-7.6
T4234P	NM_206933.4(USH2A):c.12700A>C (p.Thr4234Pro)	USH2A	Rare genetic deafness|Usher syndrome	Likely pathogenic(Last reviewed: Nov 7, 2015)	criteria provided, single submitter	VCV000228311	1	215848553	1	215675211	228311	228299	rs577938494	NC_000001.11:215675210:T:G	4234	T/P	0.739	0.24948	4.55269	0.428883	-2.89
G4247R	NM_206933.4(USH2A):c.12739G>A (p.Gly4247Arg)	USH2A	Rare genetic deafness	Likely pathogenic(Last reviewed: Apr 15, 2011)	criteria provided, single submitter	VCV000048406	1	215848514	1	215675172	48406	57568	rs397517982	NC_000001.11:215675171:C:T	4247	G/R	0.7685	0.24921	4.6562	0.427461	-4.8
T4337M	NM_206933.4(USH2A):c.13010C>T (p.Thr4337Met)	USH2A	Retinal dystrophy|Usher syndrome, type 2A|not provided|Rare genetic deafness|Retinitis pigmentosa 39	Pathogenic/Likely pathogenic(Last reviewed: Nov 29, 2019)	criteria provided, multiple submitters, no conflicts	VCV000143172	1	215848243	1	215674901	143172	152890	rs527236137	NC_000001.11:215674900:G:A	4337	T/M	0.522	0.238124	10.5062	0.578137	-4.03
G4763R	NM_206933.4(USH2A):c.14287G>A (p.Gly4763Arg)	USH2A	Rare genetic deafness|Retinitis pigmentosa 39|Usher syndrome, type 2A|not provided|Usher syndrome, type 2A	Pathogenic/Likely pathogenic(Last reviewed: Dec 18, 2019)	criteria provided, multiple submitters, no conflicts	VCV000048433	1	215823990	1	215650648	48433	57595	rs397517990	NC_000001.11:215650647:C:T	4763	G/R	0.64	0.251251	8.16686	0.540966	-5.1
P4818L	NM_206933.4(USH2A):c.14453C>T (p.Pro4818Leu)	USH2A	Usher syndrome, type 2A|not provided|Rare genetic deafness	Pathogenic/Likely pathogenic(Last reviewed: Dec 28, 2019)	criteria provided, multiple submitters, no conflicts	VCV000504509	1	215821999	1	215648657	504509	496179	rs143344549	NC_000001.11:215648656:G:A	4818	P/L	0.508	0.236929	7.46748	0.454311	-5.94
C536R	NM_206933.4(USH2A):c.1606T>C (p.Cys536Arg)	USH2A	Rare genetic deafness|Retinal dystrophy|not provided|Retinitis pigmentosa|Usher syndrome, type 2A|Retinitis pigmentosa 39	Pathogenic(Last reviewed: Oct 1, 2020)	criteria provided, multiple submitters, no conflicts	VCV000048471	1	216495263	1	216321921	48471	57633	rs111033273	NC_000001.11:216321920:A:G	536	C/R	0.873	0.288589	6.27301	0.261446	-7.66
C759F	NM_206933.4(USH2A):c.2276G>T (p.Cys759Phe)	USH2A	Retinal dystrophy|USH2A-Related Disorders|Retinitis pigmentosa|Inborn genetic diseases|not provided|Usher syndrome|none provided|Autosomal recessive retinitis pigmentosa|Usher syndrome, type 2A|Retinitis pigmentosa 39	Pathogenic(Last reviewed: Jul 28, 2019)	reviewed by expert panel	VCV000002356	1	216420460	1	216247118	2356	17395	rs80338902	NC_000001.11:216247117:C:A	759	C/F	0.902	0.273841	15.5222	0.433187	-9.39
G268R	NM_206933.4(USH2A):c.802G>A (p.Gly268Arg)	USH2A	Usher syndrome type 2|Usher syndrome|Retinal dystrophy|Retinitis pigmentosa 39|Usher syndrome, type 2A|not provided	Pathogenic/Likely pathogenic(Last reviewed: Dec 20, 2019)	criteria provided, multiple submitters, no conflicts	VCV000048592	1	216500979	1	216327637	48592	57754	rs111033280	NC_000001.11:216327636:C:T	268	G/R	0.902	0.251587	6.71941	0.608757	-5.2
C319Y	NM_206933.4(USH2A):c.956G>A (p.Cys319Tyr)	USH2A	Retinal dystrophy|not provided|Rare genetic deafness|Usher syndrome|Usher syndrome, type 2A	Likely pathogenic(Last reviewed: Aug 27, 2019)	reviewed by expert panel	VCV000002355	1	216498834	1	216325492	2355	17394	rs121912599	NC_000001.11:216325491:C:T	319	C/Y	0.524	0.283802	7.79501	0.646047	-7.31
C3267R	NM_206933.4(USH2A):c.9799T>C (p.Cys3267Arg)	USH2A	Rare genetic deafness|Retinitis pigmentosa 39|Usher syndrome, type 2A|Retinal dystrophy|not provided|Retinitis pigmentosa	Pathogenic(Last reviewed: Dec 24, 2019)	criteria provided, multiple submitters, no conflicts	VCV000048634	1	215972408	1	215799066	48634	57796	rs111033263	NC_000001.11:215799065:A:G	3267	C/R	0.781	0.288589	10.6863	0.572697	-9
