# Supplementary material for: Novel biallelic USH2A variants in a patient with usher syndrome type IIA- a case report
Source: BMC Ophthalmol. 2022 Mar 26;22:140. doi: 10.1186/s12886-022-02353-7 (PMC8962547; doi:10.1186/s12886-022-02353-7)
Supplement: Supplementary file 3 — Additional file 3. [file 12886_2022_2353_MOESM3_ESM.xlsx]

## Sheet: gnomAD_with predictors
Protein.Consequence	Chromosome	Position	rsIDs	Reference	Alternate	Source	Filters...exomes	Filters...genomes	HGVS.Consequence	Transcript.Consequence	VEP.Annotation	ClinVar.Clinical.Significance	Flags	Allele.Count	Allele.Number	Allele.Frequency	Homozygote.Count	Hemizygote.Count	Allele.Count.African.African.American	Allele.Number.African.African.American	Homozygote.Count.African.African.American	Hemizygote.Count.African.African.American	Allele.Count.Latino.Admixed.American	Allele.Number.Latino.Admixed.American	Homozygote.Count.Latino.Admixed.American	Hemizygote.Count.Latino.Admixed.American	Allele.Count.Ashkenazi.Jewish	Allele.Number.Ashkenazi.Jewish	Homozygote.Count.Ashkenazi.Jewish	Hemizygote.Count.Ashkenazi.Jewish	Allele.Count.East.Asian	Allele.Number.East.Asian	Homozygote.Count.East.Asian	Hemizygote.Count.East.Asian	Allele.Count.European..Finnish.	Allele.Number.European..Finnish.	Homozygote.Count.European..Finnish.	Hemizygote.Count.European..Finnish.	Allele.Count.European..non.Finnish.	Allele.Number.European..non.Finnish.	Homozygote.Count.European..non.Finnish.	Hemizygote.Count.European..non.Finnish.	Allele.Count.Other	Allele.Number.Other	Homozygote.Count.Other	Hemizygote.Count.Other	Allele.Count.South.Asian	Allele.Number.South.Asian	Homozygote.Count.South.Asian
p.Met1Leu	1	216595678	rs924627806	T	G	gnomAD Exomes	PASS	NA	p.Met1Leu	c.1A>C	start_lost			1	249114	4.01423e-06	0	0	0	15960	0	0	0	34470	0	0	0	10020	0	0	1	18320	0	0	0	21634	0	0	0	112050	0	0	0	6066	0	0	0	30594	0
p.Met1Lys	1	216595677	rs1458709653	A	T	gnomAD Exomes	PASS	NA	p.Met1Lys	c.2T>A	start_lost			1	249118	4.01416e-06	0	0	0	15960	0	0	0	34466	0	0	0	10018	0	0	1	18320	0	0	0	21634	0	0	0	112058	0	0	0	6066	0	0	0	30596	0
p.Met1Ile	1	216595676	rs746558284	C	T	gnomAD Exomes	PASS	NA	p.Met1Ile	c.3G>A	start_lost			1	249210	4.01268e-06	0	0	0	15968	0	0	0	34468	0	0	0	10026	0	0	0	18322	0	0	0	21634	0	0	1	112122	0	0	0	6076	0	0	0	30594	0
p.Asn2Ile	1	216595674	rs772861429	T	A	gnomAD Exomes	PASS	NA	p.Asn2Ile	c.5A>T	missense_variant		mnv	30	249392	0.000120293	0	0	0	16006	0	0	30	34472	0	0	0	10028	0	0	0	18328	0	0	0	21640	0	0	0	112244	0	0	0	6076	0	0	0	30598	0
p.Asn2Ser	1	216595674	rs772861429	T	C	gnomAD Exomes	PASS	NA	p.Asn2Ser	c.5A>G	missense_variant			1	249392	4.00975e-06	0	0	0	16006	0	0	0	34472	0	0	0	10028	0	0	0	18328	0	0	0	21640	0	0	1	112244	0	0	0	6076	0	0	0	30598	0
p.Asn2Lys	1	216595673	rs950281688	A	T	gnomAD Exomes	PASS	NA	p.Asn2Lys	c.6T>A	missense_variant		mnv	30	249370	0.000120303	0	0	0	16004	0	0	30	34468	0	0	0	10030	0	0	0	18324	0	0	0	21638	0	0	0	112234	0	0	0	6074	0	0	0	30598	0
p.Pro4Leu	1	216595668	rs1345731215	G	A	gnomAD Genomes	NA	PASS	p.Pro4Leu	c.11C>T	missense_variant			1	31396	3.18512e-05	0	0	1	8716	0	0	0	848	0	0	0	290	0	0	0	1548	0	0	0	3476	0	0	0	15430	0	0	0	1088	0	0	0	0	0
p.Leu8Met	1	216595657	rs778803503	A	T	gnomAD Exomes	PASS	NA	p.Leu8Met	c.22T>A	missense_variant			3	250094	1.19955e-05	0	0	1	16144	0	0	0	34492	0	0	0	10042	0	0	0	18356	0	0	0	21644	0	0	0	112712	0	0	0	6094	0	0	2	30610	0
p.Gly9Arg	1	216595654	rs749498075	C	G	gnomAD Exomes	PASS	NA	p.Gly9Arg	c.25G>C	missense_variant			2	250090	7.99712e-06	0	0	0	16140	0	0	0	34494	0	0	0	10044	0	0	0	18362	0	0	0	21642	0	0	1	112714	0	0	1	6084	0	0	0	30610	0
p.Gly9Ser	1	216595654	rs749498075	C	T	gnomAD Exomes	PASS	NA	p.Gly9Ser	c.25G>A	missense_variant			1	250090	3.99856e-06	0	0	0	16140	0	0	0	34494	0	0	0	10044	0	0	0	18362	0	0	0	21642	0	0	1	112714	0	0	0	6084	0	0	0	30610	0
p.Ser10Pro	1	216595651	rs780210186	A	G	gnomAD Exomes	PASS	NA	p.Ser10Pro	c.28T>C	missense_variant			1	250146	3.99767e-06	0	0	0	16138	0	0	0	34492	0	0	0	10046	0	0	0	18362	0	0	0	21648	0	0	0	112760	0	0	0	6090	0	0	1	30610	0
p.Phe12Leu	1	216595643	rs756209948	G	C	gnomAD Exomes	PASS	NA	p.Phe12Leu	c.36C>G	missense_variant			3	250324	1.19845e-05	0	0	0	16184	0	0	0	34486	0	0	0	10054	0	0	0	18372	0	0	0	21644	0	0	3	112884	0	0	0	6088	0	0	0	30612	0
p.Leu13Ser	1	216595641	rs1403463697	A	G	gnomAD Genomes	NA	PASS	p.Leu13Ser	c.38T>C	missense_variant			1	31400	3.18471e-05	0	0	0	8712	0	0	0	848	0	0	0	290	0	0	0	1556	0	0	0	3476	0	0	1	15432	0	0	0	1086	0	0	0	0	0
p.Gln15Arg	1	216595635	rs1325244826	T	C	gnomAD Exomes	PASS	NA	p.Gln15Arg	c.44A>G	missense_variant			1	250392	3.99374e-06	0	0	0	16188	0	0	1	34490	0	0	0	10056	0	0	0	18370	0	0	0	21638	0	0	0	112954	0	0	0	6084	0	0	0	30612	0
p.Val16Phe	1	216595633	rs750448122	C	A	gnomAD Exomes	PASS	NA	p.Val16Phe	c.46G>T	missense_variant			2	250404	7.98709e-06	0	0	0	16198	0	0	0	34482	0	0	0	10058	0	0	0	18368	0	0	0	21636	0	0	0	112968	0	0	0	6084	0	0	2	30610	0
p.Glu18Asp	1	216595625	rs1396916932	T	G	gnomAD Exomes	PASS	NA	p.Glu18Asp	c.54A>C	missense_variant			1	250416	3.99336e-06	0	0	0	16210	0	0	0	34476	0	0	0	10056	0	0	0	18374	0	0	0	21634	0	0	1	112970	0	0	0	6088	0	0	0	30608	0
p.Met19Arg	1	216595623	rs1415653978	A	C	gnomAD Genomes	NA	PASS	p.Met19Arg	c.56T>G	missense_variant			1	31390	3.18573e-05	0	0	0	8710	0	0	0	848	0	0	0	290	0	0	0	1552	0	0	0	3476	0	0	1	15426	0	0	0	1088	0	0	0	0	0
p.Leu20Phe	1	216595619	rs767611127	C	A	gnomAD Exomes,gnomAD Genomes	PASS	PASS	p.Leu20Phe	c.60G>T	missense_variant	Uncertain significance		18	281832	6.38678e-05	0	0	0	24922	0	0	16	35322	0	0	0	10342	0	0	0	19928	0	0	0	25092	0	0	0	128436	0	0	2	7182	0	0	0	30608	0
p.Ile21Val	1	216595618	rs757708683	T	C	gnomAD Exomes	PASS	NA	p.Ile21Val	c.61A>G	missense_variant			1	250488	3.99221e-06	0	0	1	16220	0	0	0	34474	0	0	0	10054	0	0	0	18372	0	0	0	21616	0	0	0	113046	0	0	0	6098	0	0	0	30608	0
p.Ala23Thr	1	216595612	rs373342640	C	T	gnomAD Exomes	PASS	NA	p.Ala23Thr	c.67G>A	missense_variant			1	250454	3.99275e-06	0	0	0	16230	0	0	0	34460	0	0	0	10046	0	0	0	18378	0	0	0	21614	0	0	1	113022	0	0	0	6096	0	0	0	30608	0
p.Ala23Asp	1	216595611	rs1161919436	G	T	gnomAD Exomes	PASS	NA	p.Ala23Asp	c.68C>A	missense_variant			1	250480	3.99233e-06	0	0	0	16226	0	0	0	34470	0	0	0	10054	0	0	0	18376	0	0	1	21614	0	0	0	113034	0	0	0	6100	0	0	0	30606	0
p.Phe25Val	1	216595606	rs370619684	A	C	gnomAD Exomes	PASS	NA	p.Phe25Val	c.73T>G	missense_variant			1	250488	3.99221e-06	0	0	0	16234	0	0	0	34458	0	0	0	10052	0	0	0	18378	0	0	0	21618	0	0	1	113048	0	0	0	6096	0	0	0	30604	0
p.Ala26Val	1	216595602	rs764409229	G	A	gnomAD Exomes	PASS	NA	p.Ala26Val	c.77C>T	missense_variant			1	250432	3.9931e-06	0	0	0	16222	0	0	0	34446	0	0	0	10052	0	0	0	18366	0	0	0	21608	0	0	1	113040	0	0	0	6094	0	0	0	30604	0
p.Ile28Val	1	216595597	rs753515909	T	C	gnomAD Exomes	PASS	NA	p.Ile28Val	c.82A>G	missense_variant	Uncertain significance		6	250502	2.39519e-05	0	0	0	16234	0	0	5	34446	0	0	0	10050	0	0	1	18374	0	0	0	21602	0	0	0	113098	0	0	0	6094	0	0	0	30604	0
p.Ser29Thr	1	216595594	rs377309313	A	T	gnomAD Exomes	PASS	NA	p.Ser29Thr	c.85T>A	missense_variant			5	250534	1.99574e-05	0	0	1	16236	0	0	0	34448	0	0	0	10046	0	0	0	18378	0	0	0	21614	0	0	4	113112	0	0	0	6094	0	0	0	30606	0
p.Leu30Phe	1	216595589	rs763164382	C	G	gnomAD Exomes	PASS	NA	p.Leu30Phe	c.90G>C	missense_variant			1	250518	3.99173e-06	0	0	0	16238	0	0	0	34458	0	0	0	10040	0	0	0	18378	0	0	0	21598	0	0	1	113120	0	0	0	6092	0	0	0	30594	0
p.Thr31Ala	1	216595588	rs373207201	T	C	gnomAD Exomes	PASS	NA	p.Thr31Ala	c.91A>G	missense_variant			1	250570	3.9909e-06	0	0	0	16240	0	0	0	34458	0	0	0	10046	0	0	0	18380	0	0	0	21602	0	0	1	113146	0	0	0	6096	0	0	0	30602	0
p.Gly35Cys	1	216595576	rs984551430	C	A	gnomAD Exomes	PASS	NA	p.Gly35Cys	c.103G>T	missense_variant			1	250414	3.99339e-06	0	0	1	16254	0	0	0	34402	0	0	0	10014	0	0	0	18380	0	0	0	21580	0	0	0	113122	0	0	0	6082	0	0	0	30580	0
p.Phe37Ile	1	216595570	rs1302813957	A	T	gnomAD Exomes	PASS	NA	p.Phe37Ile	c.109T>A	missense_variant			1	250316	3.99495e-06	0	0	0	16246	0	0	0	34362	0	0	0	9994	0	0	0	18380	0	0	0	21582	0	0	0	113114	0	0	0	6078	0	0	1	30560	0
p.Arg39Ser	1	216595562	rs761822130	C	G	gnomAD Exomes	PASS	NA	p.Arg39Ser	c.117G>C	missense_variant			2	250412	7.98684e-06	0	0	0	16254	0	0	0	34396	0	0	0	10000	0	0	0	18384	0	0	0	21566	0	0	2	113164	0	0	0	6082	0	0	0	30566	0
p.Val43Met	1	216595552	rs147421006	C	T	gnomAD Exomes,gnomAD Genomes	PASS	PASS	p.Val43Met	c.127G>A	missense_variant	Uncertain significance		13	281752	4.61399e-05	0	0	9	24962	0	0	0	35264	0	0	0	10276	0	0	0	19924	0	0	0	25012	0	0	0	128588	0	0	0	7170	0	0	4	30556	0
p.Ile51Phe	1	216595528	rs886043442	T	A	gnomAD Exomes	PASS	NA	p.Ile51Phe	c.151A>T	missense_variant	Uncertain significance		1	250488	3.99221e-06	0	0	0	16250	0	0	0	34388	0	0	0	9992	0	0	1	18376	0	0	0	21570	0	0	0	113262	0	0	0	6086	0	0	0	30564	0
p.Val52Met	1	216595525	rs749099959	C	T	gnomAD Exomes	PASS	NA	p.Val52Met	c.154G>A	missense_variant			2	250428	7.98633e-06	0	0	0	16252	0	0	0	34382	0	0	0	9984	0	0	0	18376	0	0	0	21568	0	0	2	113228	0	0	0	6074	0	0	0	30564	0
p.Gly59Glu	1	216595503	rs1378799607	C	T	gnomAD Exomes	PASS	NA	p.Gly59Glu	c.176G>A	missense_variant	Likely pathogenic		1	250950	3.98486e-06	0	0	0	16254	0	0	0	34476	0	0	0	10052	0	0	0	18382	0	0	0	21602	0	0	1	113472	0	0	0	6104	0	0	0	30608	0
p.Pro61Gln	1	216595497	rs938662688	G	T	gnomAD Exomes	PASS	NA	p.Pro61Gln	c.182C>A	missense_variant	Uncertain significance		1	250966	3.9846e-06	0	0	0	16254	0	0	0	34478	0	0	0	10060	0	0	0	18376	0	0	0	21604	0	0	1	113478	0	0	0	6108	0	0	0	30608	0
p.Pro61Leu	1	216595497	rs938662688	G	A	gnomAD Exomes	PASS	NA	p.Pro61Leu	c.182C>T	missense_variant			1	250966	3.9846e-06	0	0	0	16254	0	0	0	34478	0	0	0	10060	0	0	0	18376	0	0	0	21604	0	0	1	113478	0	0	0	6108	0	0	0	30608	0
p.Asp62Asn	1	216595495	rs567937233	C	T	gnomAD Exomes,gnomAD Genomes	PASS	PASS	p.Asp62Asn	c.184G>A	missense_variant	Uncertain significance		3	282342	1.06254e-05	0	0	0	24970	0	0	1	35324	0	0	0	10348	0	0	0	19930	0	0	0	25076	0	0	1	128894	0	0	1	7194	0	0	0	30606	0
p.Arg63Gln	1	216595491	rs369806765	C	T	gnomAD Exomes,gnomAD Genomes	PASS	PASS	p.Arg63Gln	c.188G>A	missense_variant	Uncertain significance		14	282312	4.95905e-05	0	0	10	24970	0	0	1	35328	0	0	0	10352	0	0	2	19922	0	0	0	25082	0	0	1	128862	0	0	0	7188	0	0	0	30608	0
p.Ser64Asn	1	216595488	rs778199517	C	T	gnomAD Exomes,gnomAD Genomes	PASS	PASS	p.Ser64Asn	c.191G>A	missense_variant	Uncertain significance		6	282358	2.12496e-05	0	0	6	24964	0	0	0	35326	0	0	0	10352	0	0	0	19920	0	0	0	25088	0	0	0	128918	0	0	0	7186	0	0	0	30604	0
p.Thr65Pro	1	216595486	rs200741942	T	G	gnomAD Exomes	PASS	NA	p.Thr65Pro	c.193A>C	missense_variant			1	250982	3.98435e-06	0	0	0	16254	0	0	0	34482	0	0	0	10062	0	0	0	18374	0	0	1	21604	0	0	0	113500	0	0	0	6100	0	0	0	30606	0
p.His68Tyr	1	216595477	rs1457417823	G	A	gnomAD Exomes	PASS	NA	p.His68Tyr	c.202C>T	missense_variant			1	250940	3.98502e-06	0	0	0	16250	0	0	0	34468	0	0	0	10058	0	0	1	18360	0	0	0	21614	0	0	0	113490	0	0	0	6098	0	0	0	30602	0
p.His68Pro	1	216595476	rs765666540	T	G	gnomAD Exomes	PASS	NA	p.His68Pro	c.203A>C	missense_variant			1	250952	3.98483e-06	0	0	0	16254	0	0	0	34472	0	0	0	10060	0	0	0	18366	0	0	0	21616	0	0	0	113472	0	0	0	6100	0	0	1	30612	0
p.Ser69Ile	1	216595473	rs377254440	C	A	gnomAD Exomes,gnomAD Genomes	PASS	PASS	p.Ser69Ile	c.206G>T	missense_variant	Uncertain significance		12	282334	4.25029e-05	0	0	0	24958	0	0	0	35322	0	0	0	10354	0	0	6	19904	0	0	0	25092	0	0	1	128896	0	0	0	7194	0	0	5	30614	0
p.Ala72Thr	1	216595465	rs140476319	C	T	gnomAD Exomes	PASS	NA	p.Ala72Thr	c.214G>A	missense_variant			1	250960	3.9847e-06	0	0	1	16252	0	0	0	34478	0	0	0	10068	0	0	0	18350	0	0	0	21620	0	0	0	113476	0	0	0	6104	0	0	0	30612	0
p.Ala72Gly	1	216595464	rs1320748695	G	C	gnomAD Exomes,gnomAD Genomes	PASS	PASS	p.Ala72Gly	c.215C>G	missense_variant		mnv	3	282378	1.06241e-05	0	0	3	24962	0	0	0	35322	0	0	0	10358	0	0	0	19906	0	0	0	25098	0	0	0	128926	0	0	0	7194	0	0	0	30612	0
p.Glu74Gly	1	216595458	rs774419989	T	C	gnomAD Exomes	PASS	NA	p.Glu74Gly	c.221A>G	missense_variant			1	250996	3.98413e-06	0	0	0	16254	0	0	0	34484	0	0	0	10066	0	0	0	18352	0	0	0	21624	0	0	1	113500	0	0	0	6106	0	0	0	30610	0
p.Ser75Asn	1	216595455	rs768424417	C	T	gnomAD Genomes	NA	PASS	p.Ser75Asn	c.224G>A	missense_variant			1	31394	3.18532e-05	0	0	0	8714	0	0	0	848	0	0	0	290	0	0	0	1550	0	0	1	3476	0	0	0	15428	0	0	0	1088	0	0	0	0	0
p.Ser75Thr	1	216595455	rs768424417	C	G	gnomAD Exomes	PASS	NA	p.Ser75Thr	c.224G>C	missense_variant			1	250992	3.98419e-06	0	0	0	16254	0	0	0	34482	0	0	0	10068	0	0	0	18348	0	0	0	21624	0	0	1	113498	0	0	0	6106	0	0	0	30612	0
p.Phe78Val	1	216595447	rs775094277	A	C	gnomAD Exomes	PASS	NA	p.Phe78Val	c.232T>G	missense_variant	Uncertain significance		2	250968	7.96914e-06	0	0	0	16254	0	0	0	34484	0	0	0	10070	0	0	0	18350	0	0	0	21620	0	0	2	113474	0	0	0	6106	0	0	0	30610	0
p.Phe78Leu	1	216595445	rs1165607839	G	C	gnomAD Exomes	PASS	NA	p.Phe78Leu	c.234C>G	missense_variant			1	250964	3.98464e-06	0	0	0	16254	0	0	0	34480	0	0	0	10070	0	0	0	18350	0	0	0	21616	0	0	0	113474	0	0	0	6108	0	0	1	30612	0
p.Arg82Trp	1	216595435	rs373005305	G	A	gnomAD Exomes	PASS	NA	p.Arg82Trp	c.244C>T	missense_variant			5	250878	1.993e-05	0	0	0	16254	0	0	0	34468	0	0	0	10068	0	0	1	18348	0	0	0	21622	0	0	4	113406	0	0	0	6100	0	0	0	30612	0
p.Arg82Gln	1	216595434	rs1373263514	C	T	gnomAD Exomes,gnomAD Genomes	PASS	PASS	p.Arg82Gln	c.245G>A	missense_variant			2	282220	7.08667e-06	0	0	0	24954	0	0	0	35320	0	0	0	10356	0	0	0	19906	0	0	1	25084	0	0	1	128806	0	0	0	7186	0	0	0	30608	0
p.Ile85Phe	1	216595426	rs770983063	T	A	gnomAD Exomes	PASS	NA	p.Ile85Phe	c.253A>T	missense_variant			1	250894	3.98575e-06	0	0	0	16252	0	0	0	34484	0	0	0	10068	0	0	0	18356	0	0	0	21614	0	0	1	113410	0	0	0	6106	0	0	0	30604	0
p.Ile85Val	1	216595426	rs770983063	T	C	gnomAD Exomes	PASS	NA	p.Ile85Val	c.253A>G	missense_variant	Uncertain significance		1	250894	3.98575e-06	0	0	0	16252	0	0	0	34484	0	0	0	10068	0	0	0	18356	0	0	0	21614	0	0	1	113410	0	0	0	6106	0	0	0	30604	0
p.Gln86Arg	1	216595422	rs747033392	T	C	gnomAD Exomes	PASS	NA	p.Gln86Arg	c.257A>G	missense_variant			1	250922	3.9853e-06	0	0	0	16252	0	0	0	34494	0	0	0	10068	0	0	0	18358	0	0	0	21618	0	0	0	113414	0	0	0	6110	0	0	1	30608	0
p.Cys88Trp	1	216595415	rs368798834	G	C	gnomAD Exomes	PASS	NA	p.Cys88Trp	c.264C>G	missense_variant	Uncertain significance		3	250824	1.19606e-05	0	0	0	16248	0	0	0	34478	0	0	0	10070	0	0	0	18362	0	0	0	21614	0	0	3	113350	0	0	0	6104	0	0	0	30598	0
p.Pro89Ser	1	216595414	rs758792895	G	A	gnomAD Exomes	PASS	NA	p.Pro89Ser	c.265C>T	missense_variant			7	250860	2.7904e-05	0	0	0	16248	0	0	0	34480	0	0	0	10064	0	0	6	18358	0	0	0	21608	0	0	0	113394	0	0	1	6106	0	0	0	30602	0
p.Pro89Leu	1	216595413	rs753270541	G	A	gnomAD Exomes	PASS	NA	p.Pro89Leu	c.266C>T	missense_variant			1	250848	3.98648e-06	0	0	0	16246	0	0	0	34478	0	0	0	10070	0	0	0	18352	0	0	0	21614	0	0	1	113380	0	0	0	6104	0	0	0	30604	0
p.Tyr90His	1	216595411	rs779127191	A	G	gnomAD Exomes	PASS	NA	p.Tyr90His	c.268T>C	missense_variant			1	250836	3.98667e-06	0	0	0	16252	0	0	0	34476	0	0	0	10068	0	0	0	18354	0	0	0	21606	0	0	1	113374	0	0	0	6102	0	0	0	30604	0
p.Tyr90Cys	1	216595410	rs755435330	T	C	gnomAD Exomes	PASS	NA	p.Tyr90Cys	c.269A>G	missense_variant			1	250868	3.98616e-06	0	0	0	16250	0	0	0	34476	0	0	0	10068	0	0	0	18354	0	0	0	21606	0	0	1	113394	0	0	0	6114	0	0	0	30606	0
p.Ser92Ala	1	216595405	rs192918169	A	C	gnomAD Exomes	PASS	NA	p.Ser92Ala	c.274T>G	missense_variant			2	250898	7.97137e-06	0	0	2	16252	0	0	0	34484	0	0	0	10066	0	0	0	18348	0	0	0	21604	0	0	0	113424	0	0	0	6112	0	0	0	30608	0
p.His94Gln	1	216595397	rs1231616703	G	T	gnomAD Exomes	PASS	NA	p.His94Gln	c.282C>A	missense_variant			1	250940	3.98502e-06	0	0	0	16254	0	0	0	34490	0	0	0	10066	0	0	1	18358	0	0	0	21624	0	0	0	113436	0	0	0	6104	0	0	0	30608	0
p.Pro95Thr	1	216595396	rs767339477	G	T	gnomAD Exomes	PASS	NA	p.Pro95Thr	c.283C>A	missense_variant			1	250868	3.98616e-06	0	0	0	16254	0	0	1	34486	0	0	0	10068	0	0	0	18352	0	0	0	21612	0	0	0	113396	0	0	0	6096	0	0	0	30604	0
p.Thr96Ala	1	216595393	rs557642490	T	C	gnomAD Exomes,gnomAD Genomes	PASS	PASS	p.Thr96Ala	c.286A>G	missense_variant	Uncertain significance		15	282216	5.31508e-05	0	0	2	24954	0	0	0	35334	0	0	0	10354	0	0	0	19904	0	0	0	25082	0	0	13	128784	0	0	0	7194	0	0	0	30610	0
p.Thr96Pro	1	216595393	rs557642490	T	G	gnomAD Genomes	NA	PASS	p.Thr96Pro	c.286A>C	missense_variant			1	31366	3.18817e-05	0	0	0	8700	0	0	0	844	0	0	0	290	0	0	0	1550	0	0	0	3474	0	0	1	15422	0	0	0	1086	0	0	0	0	0
p.Gly104Val	1	216595368	rs1334472814	C	A	gnomAD Exomes	PASS	NA	p.Gly104Val	c.311G>T	missense_variant			1	250942	3.98498e-06	0	0	0	16254	0	0	0	34506	0	0	0	10072	0	0	0	18368	0	0	0	21624	0	0	0	113396	0	0	0	6106	0	0	1	30616	0
p.Leu105Phe	1	216595366	rs375083165	G	A	gnomAD Exomes,gnomAD Genomes	PASS	PASS	p.Leu105Phe	c.313C>T	missense_variant	Conflicting interpretations of pathogenicity		112	282414	0.000396581	0	0	0	24970	0	0	0	35356	0	0	0	10366	0	0	0	19920	0	0	98	25108	0	0	13	128880	0	0	1	7198	0	0	0	30616	0
p.Ser106Gly	1	216595363	rs1408845784	T	C	gnomAD Exomes	PASS	NA	p.Ser106Gly	c.316A>G	missense_variant			1	250988	3.98425e-06	0	0	0	16254	0	0	0	34506	0	0	0	10076	0	0	0	18374	0	0	0	21630	0	0	1	113428	0	0	0	6104	0	0	0	30616	0
p.Cys108Phe	1	216595356	rs144235775	C	A	gnomAD Exomes	PASS	NA	p.Cys108Phe	c.323G>T	missense_variant			2	250986	7.96857e-06	0	0	0	16254	0	0	0	34504	0	0	0	10074	0	0	0	18374	0	0	0	21638	0	0	2	113416	0	0	0	6110	0	0	0	30616	0
p.Pro111Ser	1	216595348	rs1172065994	G	A	gnomAD Genomes	NA	PASS	p.Pro111Ser	c.331C>T	missense_variant			1	31398	3.18492e-05	0	0	0	8712	0	0	0	848	0	0	0	290	0	0	0	1552	0	0	0	3476	0	0	1	15434	0	0	0	1086	0	0	0	0	0
p.Asp112Glu	1	216595343	rs1416921619	G	C	gnomAD Exomes	PASS	NA	p.Asp112Glu	c.336C>G	missense_variant			1	250978	3.98441e-06	0	0	0	16252	0	0	1	34504	0	0	0	10068	0	0	0	18374	0	0	0	21628	0	0	0	113426	0	0	0	6110	0	0	0	30616	0
p.His117Asn	1	216595330	rs372053865	G	T	gnomAD Exomes	PASS	NA	p.His117Asn	c.349C>A	missense_variant			1	250988	3.98425e-06	0	0	0	16254	0	0	0	34510	0	0	0	10070	0	0	1	18372	0	0	0	21636	0	0	0	113422	0	0	0	6108	0	0	0	30616	0
p.Pro118Ala	1	216595327	rs771074875	G	C	gnomAD Exomes	PASS	NA	p.Pro118Ala	c.352C>G	missense_variant			1	251004	3.984e-06	0	0	0	16254	0	0	0	34510	0	0	0	10068	0	0	0	18372	0	0	1	21638	0	0	0	113438	0	0	0	6108	0	0	0	30616	0
p.Pro118Ser	1	216595327	rs771074875	G	A	gnomAD Exomes	PASS	NA	p.Pro118Ser	c.352C>T	missense_variant			1	251004	3.984e-06	0	0	0	16254	0	0	0	34510	0	0	0	10068	0	0	0	18372	0	0	0	21638	0	0	1	113438	0	0	0	6108	0	0	0	30616	0
p.Pro118Thr	1	216595327	rs771074875	G	T	gnomAD Exomes	PASS	NA	p.Pro118Thr	c.352C>A	missense_variant			2	251004	7.968e-06	0	0	0	16254	0	0	0	34510	0	0	0	10068	0	0	0	18372	0	0	0	21638	0	0	0	113438	0	0	0	6108	0	0	2	30616	0
p.Asn119Lys	1	216595322	rs562750831	G	T	gnomAD Exomes	PASS	NA	p.Asn119Lys	c.357C>A	missense_variant			1	250990	3.98422e-06	0	0	0	16254	0	0	0	34504	0	0	0	10068	0	0	1	18378	0	0	0	21632	0	0	0	113424	0	0	0	6114	0	0	0	30616	0
p.Ala120Thr	1	216595321	rs1017927571	C	T	gnomAD Exomes	PASS	NA	p.Ala120Thr	c.358G>A	missense_variant			2	250976	7.96889e-06	0	0	0	16254	0	0	1	34510	0	0	0	10068	0	0	0	18378	0	0	0	21634	0	0	1	113408	0	0	0	6108	0	0	0	30616	0
p.Ala120Gly	1	216595320	rs779542709	G	C	gnomAD Exomes	PASS	NA	p.Ala120Gly	c.359C>G	missense_variant			10	250994	3.98416e-05	0	0	0	16254	0	0	6	34510	0	0	0	10068	0	0	0	18380	0	0	0	21636	0	0	3	113418	0	0	1	6112	0	0	0	30616	0
p.Ala120Val	1	216595320	rs779542709	G	A	gnomAD Exomes	PASS	NA	p.Ala120Val	c.359C>T	missense_variant			1	250994	3.98416e-06	0	0	0	16254	0	0	0	34510	0	0	0	10068	0	0	0	18380	0	0	0	21636	0	0	0	113418	0	0	0	6112	0	0	1	30616	0
p.Ser122Asn	1	216595314	rs1006663208	C	T	gnomAD Exomes	PASS	NA	p.Ser122Asn	c.365G>A	missense_variant			4	251002	1.59361e-05	0	0	4	16254	0	0	0	34520	0	0	0	10070	0	0	0	18376	0	0	0	21638	0	0	0	113416	0	0	0	6112	0	0	0	30616	0
p.Ser122Ile	1	216595314	rs1006663208	C	A	gnomAD Exomes	PASS	NA	p.Ser122Ile	c.365G>T	missense_variant			2	251002	7.96806e-06	0	0	0	16254	0	0	0	34520	0	0	1	10070	0	0	0	18376	0	0	0	21638	0	0	1	113416	0	0	0	6112	0	0	0	30616	0
p.Ala125Thr	1	216595306	rs10779261	C	T	gnomAD Exomes,gnomAD Genomes	PASS	PASS	p.Ala125Thr	c.373G>A	missense_variant	Benign		205979	282242	0.729796	75494	0	18888	24928	7120	0	25818	35364	9473	0	6822	10358	2259	0	16658	19920	6971	0	19398	25108	7480	0	90903	128752	32171	0	5080	7200	1796	0	22412	30612	8224
p.Ser126Gly	1	216595303	rs1188904349	T	C	gnomAD Genomes	NA	PASS	p.Ser126Gly	c.376A>G	missense_variant			1	31394	3.18532e-05	0	0	0	8708	0	0	0	848	0	0	0	290	0	0	1	1554	0	0	0	3476	0	0	0	15430	0	0	0	1088	0	0	0	0	0
p.Ser126Asn	1	216595302	rs756934948	C	T	gnomAD Exomes	PASS	NA	p.Ser126Asn	c.377G>A	missense_variant			1	250882	3.98594e-06	0	0	0	16254	0	0	0	34518	0	0	0	10066	0	0	0	18372	0	0	0	21642	0	0	1	113308	0	0	0	6110	0	0	0	30612	0
p.Phe127Leu	1	216595300	rs751269773	A	G	gnomAD Exomes	PASS	NA	p.Phe127Leu	c.379T>C	missense_variant			1	250914	3.98543e-06	0	0	0	16254	0	0	0	34516	0	0	0	10066	0	0	1	18380	0	0	0	21642	0	0	0	113338	0	0	0	6106	0	0	0	30612	0
p.Phe127Cys	1	216595299	rs1443478197	A	C	gnomAD Exomes	PASS	NA	p.Phe127Cys	c.380T>G	missense_variant			1	250902	3.98562e-06	0	0	1	16254	0	0	0	34514	0	0	0	10068	0	0	0	18380	0	0	0	21638	0	0	0	113332	0	0	0	6104	0	0	0	30612	0
p.His132Tyr	1	216595285	rs267598379	G	A	gnomAD Exomes	PASS	NA	p.His132Tyr	c.394C>T	missense_variant			1	250836	3.98667e-06	0	0	0	16254	0	0	0	34522	0	0	0	10064	0	0	0	18380	0	0	0	21640	0	0	1	113254	0	0	0	6108	0	0	0	30614	0
p.Lys133Arg	1	216595281	rs369377027	T	C	gnomAD Exomes	PASS	NA	p.Lys133Arg	c.398A>G	missense_variant			1	250830	3.98676e-06	0	0	0	16254	0	0	0	34528	0	0	0	10070	0	0	0	18378	0	0	0	21642	0	0	1	113234	0	0	0	6110	0	0	0	30614	0
p.Lys133Asn	1	216595280	rs1393252237	C	A	gnomAD Exomes	PASS	NA	p.Lys133Asn	c.399G>T	missense_variant			1	250798	3.98727e-06	0	0	0	16254	0	0	0	34518	0	0	0	10060	0	0	0	18380	0	0	0	21636	0	0	0	113224	0	0	0	6112	0	0	1	30614	0
p.Phe136Ile	1	216595273	rs1165457274	A	T	gnomAD Exomes	PASS	NA	p.Phe136Ile	c.406T>A	missense_variant	Uncertain significance		1	250824	3.98686e-06	0	0	0	16254	0	0	0	34530	0	0	0	10060	0	0	0	18382	0	0	0	21638	0	0	1	113238	0	0	0	6110	0	0	0	30612	0
p.Ser138Phe	1	216595266	rs138882706	G	A	gnomAD Exomes,gnomAD Genomes	PASS	PASS	p.Ser138Phe	c.413C>T	missense_variant			8	282172	2.83515e-05	0	0	0	24968	0	0	1	35376	0	0	0	10346	0	0	0	19936	0	0	0	25106	0	0	6	128630	0	0	1	7198	0	0	0	30612	0
p.Pro140Ala	1	216595261	rs765098958	G	C	gnomAD Exomes	PASS	NA	p.Pro140Ala	c.418C>G	missense_variant			1	250784	3.9875e-06	0	0	0	16254	0	0	0	34534	0	0	0	10060	0	0	0	18382	0	0	0	21636	0	0	0	113192	0	0	1	6112	0	0	0	30614	0
p.Pro140Thr	1	216595261	rs765098958	G	T	gnomAD Exomes	PASS	NA	p.Pro140Thr	c.418C>A	missense_variant			1	250784	3.9875e-06	0	0	0	16254	0	0	0	34534	0	0	0	10060	0	0	0	18382	0	0	0	21636	0	0	1	113192	0	0	0	6112	0	0	0	30614	0
p.Pro140His	1	216595260	rs759474177	G	T	gnomAD Exomes	PASS	NA	p.Pro140His	c.419C>A	missense_variant	Uncertain significance		3	250798	1.19618e-05	0	0	0	16254	0	0	0	34534	0	0	0	10060	0	0	3	18386	0	0	0	21640	0	0	0	113194	0	0	0	6114	0	0	0	30616	0
p.Lys143Arg	1	216595251	rs766183914	T	C	gnomAD Exomes	PASS	NA	p.Lys143Arg	c.428A>G	missense_variant			2	250778	7.97518e-06	0	0	0	16254	0	0	2	34532	0	0	0	10064	0	0	0	18384	0	0	0	21638	0	0	0	113182	0	0	0	6108	0	0	0	30616	0
p.Ala146Glu	1	216595242	rs1315507128	G	T	gnomAD Exomes	PASS	NA	p.Ala146Glu	c.437C>A	missense_variant			1	250782	3.98753e-06	0	0	0	16254	0	0	0	34540	0	0	0	10062	0	0	0	18386	0	0	0	21638	0	0	1	113176	0	0	0	6114	0	0	0	30612	0
p.Phe148Ile	1	216595237	rs772042469	A	T	gnomAD Exomes	PASS	NA	p.Phe148Ile	c.442T>A	missense_variant		mnv	4	250824	1.59474e-05	0	0	0	16254	0	0	0	34540	0	0	0	10062	0	0	0	18384	0	0	0	21638	0	0	4	113216	0	0	0	6116	0	0	0	30614	0
p.Phe148Tyr	1	216595236	rs748321075	A	T	gnomAD Exomes	PASS	NA	p.Phe148Tyr	c.443T>A	missense_variant		mnv	4	250824	1.59474e-05	0	0	0	16254	0	0	0	34536	0	0	0	10064	0	0	0	18384	0	0	0	21642	0	0	4	113220	0	0	0	6110	0	0	0	30614	0
p.Ala151Gly	1	216595227	rs1374492311	G	C	gnomAD Exomes	PASS	NA	p.Ala151Gly	c.452C>G	missense_variant	Uncertain significance		1	250812	3.98705e-06	0	0	0	16254	0	0	0	34548	0	0	0	10058	0	0	0	18384	0	0	0	21644	0	0	1	113198	0	0	0	6112	0	0	0	30614	0
p.Pro156Ser	1	216595213	rs147856367	G	A	gnomAD Exomes	PASS	NA	p.Pro156Ser	c.466C>T	missense_variant			1	250858	3.98632e-06	0	0	0	16254	0	0	0	34556	0	0	0	10066	0	0	0	18386	0	0	0	21646	0	0	1	113218	0	0	0	6118	0	0	0	30614	0
p.Gln159Arg	1	216595203	rs1231425162	T	C	gnomAD Exomes	PASS	NA	p.Gln159Arg	c.476A>G	missense_variant			1	250882	3.98594e-06	0	0	0	16254	0	0	0	34558	0	0	0	10072	0	0	0	18388	0	0	0	21646	0	0	1	113230	0	0	0	6120	0	0	0	30614	0
p.Gly160Ser	1	216595201	rs111033479	C	T	gnomAD Exomes,gnomAD Genomes	PASS	PASS	p.Gly160Ser	c.478G>A	missense_variant	Conflicting interpretations of pathogenicity		208	282266	0.000736894	0	0	195	24970	0	0	10	35408	0	0	0	10358	0	0	0	19942	0	0	0	25124	0	0	2	128642	0	0	1	7208	0	0	0	30614	0
p.Val161Leu	1	216595198	rs749847721	C	G	gnomAD Exomes	PASS	NA	p.Val161Leu	c.481G>C	missense_variant			1	250880	3.98597e-06	0	0	0	16254	0	0	1	34556	0	0	0	10070	0	0	0	18386	0	0	0	21646	0	0	0	113236	0	0	0	6118	0	0	0	30614	0
p.Val164Ala	1	216592016	rs1479011141	A	G	gnomAD Exomes	PASS	NA	p.Val164Ala	c.491T>C	missense_variant			1	250712	3.98864e-06	0	0	0	16250	0	0	0	34494	0	0	0	10062	0	0	1	18374	0	0	0	21612	0	0	0	113202	0	0	0	6110	0	0	0	30608	0
p.Glu166Ala	1	216592010	rs747778052	T	G	gnomAD Exomes	PASS	NA	p.Glu166Ala	c.497A>C	missense_variant			2	250766	7.97556e-06	0	0	0	16248	0	0	2	34488	0	0	0	10062	0	0	0	18378	0	0	0	21614	0	0	0	113258	0	0	0	6110	0	0	0	30608	0
p.Glu166Gly	1	216592010	rs747778052	T	C	gnomAD Exomes	PASS	NA	p.Glu166Gly	c.497A>G	missense_variant			1	250766	3.98778e-06	0	0	0	16248	0	0	0	34488	0	0	0	10062	0	0	0	18378	0	0	0	21614	0	0	1	113258	0	0	0	6110	0	0	0	30608	0
p.Thr168Ser	1	216592005	rs778372725	T	A	gnomAD Exomes	PASS	NA	p.Thr168Ser	c.502A>T	missense_variant			1	250810	3.98708e-06	0	0	0	16248	0	0	0	34488	0	0	0	10064	0	0	0	18382	0	0	0	21610	0	0	1	113302	0	0	0	6110	0	0	0	30606	0
p.Thr168Ile	1	216592004	rs754523763	G	A	gnomAD Exomes	PASS	NA	p.Thr168Ile	c.503C>T	missense_variant		mnv	6	250748	2.39284e-05	0	0	0	16248	0	0	3	34486	0	0	1	10064	0	0	0	18380	0	0	0	21608	0	0	2	113244	0	0	0	6110	0	0	0	30608	0
p.Gly171Arg	1	216591996	rs780026683	C	T	gnomAD Exomes	PASS	NA	p.Gly171Arg	c.511G>A	missense_variant			1	250832	3.98673e-06	0	0	0	16248	0	0	0	34492	0	0	0	10068	0	0	0	18382	0	0	0	21618	0	0	0	113306	0	0	0	6110	0	0	1	30608	0
p.Gly171Glu	1	216591995	rs1271841278	C	T	gnomAD Exomes	PASS	NA	p.Gly171Glu	c.512G>A	missense_variant			1	250836	3.98667e-06	0	0	0	16250	0	0	1	34494	0	0	0	10066	0	0	0	18376	0	0	0	21618	0	0	0	113318	0	0	0	6106	0	0	0	30608	0
p.Ile173Asn	1	216591989	rs750169042	A	T	gnomAD Exomes	PASS	NA	p.Ile173Asn	c.518T>A	missense_variant			1	250844	3.98654e-06	0	0	0	16250	0	0	1	34494	0	0	0	10070	0	0	0	18380	0	0	0	21618	0	0	0	113324	0	0	0	6102	0	0	0	30606	0
p.Ile173Thr	1	216591989	rs750169042	A	G	gnomAD Genomes	NA	PASS	p.Ile173Thr	c.518T>C	missense_variant			1	31378	3.18695e-05	0	0	1	8706	0	0	0	848	0	0	0	290	0	0	0	1548	0	0	0	3474	0	0	0	15424	0	0	0	1088	0	0	0	0	0
p.Val174Met	1	216591987	rs1414123599	C	T	gnomAD Exomes	PASS	NA	p.Val174Met	c.520G>A	missense_variant			2	250860	7.97257e-06	0	0	0	16250	0	0	0	34496	0	0	0	10070	0	0	0	18380	0	0	0	21620	0	0	0	113336	0	0	0	6102	0	0	2	30606	0
p.Phe175Tyr	1	216591983	rs1173354830	A	T	gnomAD Genomes	NA	PASS	p.Phe175Tyr	c.524T>A	missense_variant			1	31382	3.18654e-05	0	0	0	8712	0	0	0	848	0	0	0	290	0	0	0	1548	0	0	0	3476	0	0	1	15420	0	0	0	1088	0	0	0	0	0
p.Phe175Leu	1	216591982	rs1470638182	G	T	gnomAD Genomes	NA	PASS	p.Phe175Leu	c.525C>A	missense_variant			1	31376	3.18715e-05	0	0	0	8714	0	0	0	848	0	0	0	290	0	0	0	1550	0	0	0	3474	0	0	1	15412	0	0	0	1088	0	0	0	0	0
p.Lys176Gln	1	216591981	rs762050282	T	G	gnomAD Exomes	PASS	NA	p.Lys176Gln	c.526A>C	missense_variant			1	250872	3.9861e-06	0	0	0	16248	0	0	0	34492	0	0	0	10072	0	0	0	18380	0	0	0	21612	0	0	0	113356	0	0	1	6106	0	0	0	30606	0
p.Ile179Thr	1	216591971	rs764260553	A	G	gnomAD Exomes	PASS	NA	p.Ile179Thr	c.536T>C	missense_variant			1	250842	3.98657e-06	0	0	0	16248	0	0	0	34488	0	0	0	10064	0	0	0	18380	0	0	0	21608	0	0	0	113350	0	0	0	6098	0	0	1	30606	0
p.Ser180Pro	1	216591969	rs1171672823	A	G	gnomAD Exomes	PASS	NA	p.Ser180Pro	c.538T>C	missense_variant	Conflicting interpretations of pathogenicity		2	250836	7.97334e-06	0	0	0	16246	0	0	0	34486	0	0	0	10064	0	0	2	18378	0	0	0	21608	0	0	0	113348	0	0	0	6098	0	0	0	30608	0
p.Glu183Asp	1	216591958	rs1363205900	C	A	gnomAD Exomes	PASS	NA	p.Glu183Asp	c.549G>T	missense_variant			1	250898	3.98568e-06	0	0	0	16250	0	0	0	34486	0	0	0	10070	0	0	0	18380	0	0	0	21604	0	0	1	113402	0	0	0	6098	0	0	0	30608	0
p.Thr184Ala	1	216591957	rs1187643924	T	C	gnomAD Exomes	PASS	NA	p.Thr184Ala	c.550A>G	missense_variant			1	250920	3.98533e-06	0	0	0	16250	0	0	0	34488	0	0	0	10070	0	0	0	18380	0	0	0	21610	0	0	0	113410	0	0	0	6104	0	0	1	30608	0
p.Met185Val	1	216591954	rs770266757	T	C	gnomAD Exomes	PASS	NA	p.Met185Val	c.553A>G	missense_variant	Conflicting interpretations of pathogenicity		1	250910	3.98549e-06	0	0	0	16250	0	0	0	34482	0	0	0	10070	0	0	0	18378	0	0	0	21622	0	0	0	113406	0	0	0	6096	0	0	1	30606	0
p.Met185Thr	1	216591953	rs759990903	A	G	gnomAD Exomes	PASS	NA	p.Met185Thr	c.554T>C	missense_variant			1	250908	3.98552e-06	0	0	0	16250	0	0	0	34482	0	0	0	10070	0	0	0	18380	0	0	0	21616	0	0	0	113406	0	0	0	6098	0	0	1	30606	0
p.Tyr188His	1	216591945	rs1479372323	A	G	gnomAD Exomes	PASS	NA	p.Tyr188His	c.562T>C	missense_variant			1	250948	3.98489e-06	0	0	0	16248	0	0	0	34482	0	0	0	10070	0	0	0	18382	0	0	0	21624	0	0	1	113432	0	0	0	6102	0	0	0	30608	0
p.Arg189Cys	1	216591942	rs370653547	G	A	gnomAD Exomes	PASS	NA	p.Arg189Cys	c.565C>T	missense_variant	Uncertain significance		4	250886	1.59435e-05	0	0	0	16246	0	0	0	34476	0	0	0	10068	0	0	0	18380	0	0	0	21612	0	0	2	113402	0	0	1	6100	0	0	1	30602	0
p.Arg189His	1	216591941	rs747767544	C	T	gnomAD Exomes	PASS	NA	p.Arg189His	c.566G>A	missense_variant	Uncertain significance		3	250890	1.19574e-05	0	0	0	16246	0	0	0	34482	0	0	0	10066	0	0	1	18382	0	0	0	21596	0	0	2	113406	0	0	0	6104	0	0	0	30608	0
p.Arg189Leu	1	216591941	rs747767544	C	A	gnomAD Exomes,gnomAD Genomes	PASS	PASS	p.Arg189Leu	c.566G>T	missense_variant	Uncertain significance		20	282266	7.08552e-05	0	0	0	24954	0	0	15	35328	0	0	0	10356	0	0	2	19930	0	0	0	25066	0	0	2	128832	0	0	1	7192	0	0	0	30608	0
p.Thr190Ala	1	216591939	rs768142940	T	C	gnomAD Exomes	PASS	NA	p.Thr190Ala	c.568A>G	missense_variant			1	250904	3.98559e-06	0	0	0	16242	0	0	1	34476	0	0	0	10072	0	0	0	18382	0	0	0	21620	0	0	0	113404	0	0	0	6104	0	0	0	30604	0
p.Gly193Cys	1	216591930	rs1472492116	C	A	gnomAD Genomes	NA	PASS	p.Gly193Cys	c.577G>T	missense_variant	Uncertain significance		1	31374	3.18735e-05	0	0	0	8710	0	0	0	846	0	0	0	290	0	0	1	1546	0	0	0	3470	0	0	0	15424	0	0	0	1088	0	0	0	0	0
p.Gly193Asp	1	216591929	rs1314777470	C	T	gnomAD Exomes	PASS	NA	p.Gly193Asp	c.578G>A	missense_variant			1	250920	3.98533e-06	0	0	0	16242	0	0	0	34492	0	0	0	10068	0	0	0	18384	0	0	0	21620	0	0	1	113400	0	0	0	6108	0	0	0	30606	0
p.Leu194Phe	1	216591925	rs1372727822	C	A	gnomAD Exomes	PASS	NA	p.Leu194Phe	c.582G>T	missense_variant			1	250886	3.98587e-06	0	0	0	16242	0	0	1	34496	0	0	0	10070	0	0	0	18382	0	0	0	21624	0	0	0	113362	0	0	0	6104	0	0	0	30606	0
p.Pro196Ser	1	216591921	rs756041909	G	A	gnomAD Exomes,gnomAD Genomes	PASS	PASS	p.Pro196Ser	c.586C>T	missense_variant	Uncertain significance		13	282262	4.60565e-05	0	0	2	24950	0	0	0	35340	0	0	0	10362	0	0	0	19936	0	0	0	25094	0	0	11	128782	0	0	0	7192	0	0	0	30606	0
p.Pro197Ala	1	216591918	rs569456708	G	C	gnomAD Exomes	PASS	NA	p.Pro197Ala	c.589C>G	missense_variant			1	250898	3.98568e-06	0	0	0	16242	0	0	0	34498	0	0	0	10072	0	0	0	18384	0	0	0	21616	0	0	1	113370	0	0	0	6110	0	0	0	30606	0
p.Pro197Ser	1	216591918	rs569456708	G	A	gnomAD Exomes,gnomAD Genomes	PASS	PASS	p.Pro197Ser	c.589C>T	missense_variant			3	282282	1.06277e-05	0	0	0	24952	0	0	1	35346	0	0	0	10362	0	0	0	19934	0	0	0	25092	0	0	2	128794	0	0	0	7196	0	0	0	30606	0
p.Pro197Gln	1	216591917	rs1481098836	G	T	gnomAD Genomes	NA	PASS	p.Pro197Gln	c.590C>A	missense_variant			1	31374	3.18735e-05	0	0	1	8710	0	0	0	846	0	0	0	290	0	0	0	1550	0	0	0	3476	0	0	0	15420	0	0	0	1082	0	0	0	0	0
p.Val200Ile	1	216591909	rs781022362	C	T	gnomAD Exomes	PASS	NA	p.Val200Ile	c.598G>A	missense_variant	Uncertain significance		1	250916	3.9854e-06	0	0	0	16246	0	0	0	34504	0	0	0	10070	0	0	0	18384	0	0	0	21610	0	0	1	113382	0	0	0	6114	0	0	0	30606	0
p.Gly204Arg	1	216591897	rs1458727548	C	G	gnomAD Exomes	PASS	NA	p.Gly204Arg	c.610G>C	missense_variant			2	250880	7.97194e-06	0	0	0	16246	0	0	0	34498	0	0	0	10072	0	0	2	18384	0	0	0	21604	0	0	0	113358	0	0	0	6112	0	0	0	30606	0
p.Arg205Thr	1	216591893	rs1370492195	C	G	gnomAD Exomes	PASS	NA	p.Arg205Thr	c.614G>C	missense_variant			1	250878	3.986e-06	0	0	0	16246	0	0	0	34500	0	0	0	10072	0	0	0	18384	0	0	0	21602	0	0	0	113352	0	0	0	6114	0	0	1	30608	0
p.Lys209Thr	1	216591881	rs751814860	T	G	gnomAD Exomes	PASS	NA	p.Lys209Thr	c.626A>C	missense_variant			2	250824	7.97372e-06	0	0	0	16246	0	0	0	34496	0	0	0	10068	0	0	2	18382	0	0	0	21598	0	0	0	113320	0	0	0	6106	0	0	0	30608	0
p.Lys209Asn	1	216591880	rs146402815	C	A	gnomAD Exomes	PASS	NA	p.Lys209Asn	c.627G>T	missense_variant			1	250800	3.98724e-06	0	0	1	16246	0	0	0	34496	0	0	0	10068	0	0	0	18384	0	0	0	21600	0	0	0	113292	0	0	0	6106	0	0	0	30608	0
p.Leu214Phe	1	216591867	rs1178680164	G	A	gnomAD Exomes	PASS	NA	p.Leu214Phe	c.640C>T	missense_variant			1	250686	3.98905e-06	0	0	0	16238	0	0	0	34490	0	0	0	10070	0	0	0	18380	0	0	0	21554	0	0	1	113246	0	0	0	6102	0	0	0	30606	0
p.Ser215Asn	1	216591863	rs1458851498	C	T	gnomAD Exomes	PASS	NA	p.Ser215Asn	c.644G>A	missense_variant			1	250668	3.98934e-06	0	0	0	16238	0	0	0	34490	0	0	0	10068	0	0	0	18382	0	0	0	21552	0	0	1	113232	0	0	0	6102	0	0	0	30604	0
p.Gln217His	1	216591856	rs758696021	C	A	gnomAD Exomes	PASS	NA	p.Gln217His	c.651G>T	missense_variant	Uncertain significance		13	250564	5.1883e-05	0	0	0	16224	0	0	12	34488	0	0	0	10068	0	0	0	18384	0	0	0	21510	0	0	0	113188	0	0	1	6096	0	0	0	30606	0
p.Val218Glu	1	216538426	rs397518026	A	T	gnomAD Exomes	PASS	NA	p.Val218Glu	c.653T>A	missense_variant	Conflicting interpretations of pathogenicity		8	249288	3.20914e-05	0	0	0	16226	0	0	0	34254	0	0	0	9966	0	0	0	18354	0	0	0	21592	0	0	8	112950	0	0	0	6072	0	0	0	29874	0
p.Val218Gly	1	216538426	rs397518026	A	C	gnomAD Exomes	PASS	NA	p.Val218Gly	c.653T>G	missense_variant			1	249288	4.01142e-06	0	0	0	16226	0	0	0	34254	0	0	0	9966	0	0	0	18354	0	0	0	21592	0	0	1	112950	0	0	0	6072	0	0	0	29874	0
p.His219Leu	1	216538423	rs1218611395	T	A	gnomAD Exomes	PASS	NA	p.His219Leu	c.656A>T	missense_variant			2	250132	7.99578e-06	0	0	0	16236	0	0	2	34390	0	0	0	10028	0	0	0	18376	0	0	0	21600	0	0	0	113204	0	0	0	6094	0	0	0	30204	0
p.His219Gln	1	216538422	rs1345831826	A	T	gnomAD Exomes	PASS	NA	p.His219Gln	c.657T>A	missense_variant			1	250072	3.99885e-06	0	0	0	16234	0	0	0	34374	0	0	1	10018	0	0	0	18378	0	0	0	21600	0	0	0	113168	0	0	0	6090	0	0	0	30210	0
p.Gln220Arg	1	216538420	rs1302699517	T	C	gnomAD Exomes	PASS	NA	p.Gln220Arg	c.659A>G	missense_variant			1	250002	3.99997e-06	0	0	0	16234	0	0	0	34344	0	0	0	10012	0	0	0	18386	0	0	0	21606	0	0	1	113162	0	0	0	6092	0	0	0	30166	0
p.Ile223Val	1	216538412	rs753016279	T	C	gnomAD Exomes	PASS	NA	p.Ile223Val	c.667A>G	missense_variant			1	250530	3.99154e-06	0	0	0	16242	0	0	0	34460	0	0	0	10046	0	0	0	18388	0	0	0	21620	0	0	0	113290	0	0	0	6100	0	0	1	30384	0
p.Ser224Thr	1	216538408	rs142234324	C	G	gnomAD Exomes,gnomAD Genomes	PASS	PASS	p.Ser224Thr	c.671G>C	missense_variant	Uncertain significance		6	281894	2.12846e-05	0	0	6	24958	0	0	0	35294	0	0	0	10344	0	0	0	19946	0	0	0	25088	0	0	0	128700	0	0	0	7186	0	0	0	30378	0
p.Gly229Ala	1	216538393	rs1361813046	C	G	gnomAD Exomes	PASS	NA	p.Gly229Ala	c.686G>C	missense_variant			1	250786	3.98746e-06	0	0	1	16246	0	0	0	34496	0	0	0	10066	0	0	0	18388	0	0	0	21634	0	0	0	113354	0	0	0	6106	0	0	0	30496	0
p.Val230Leu	1	216538391	rs45500891	C	A	gnomAD Exomes	PASS	NA	p.Val230Leu	c.688G>T	missense_variant			1	250800	3.98724e-06	0	0	0	16246	0	0	0	34506	0	0	0	10060	0	0	0	18386	0	0	0	21628	0	0	1	113354	0	0	0	6110	0	0	0	30510	0
p.Val230Met	1	216538391	rs45500891	C	T	gnomAD Exomes,gnomAD Genomes	PASS	PASS	p.Val230Met	c.688G>A	missense_variant	Conflicting interpretations of pathogenicity		4190	282190	0.0148482	38	0	91	24952	0	0	240	35354	0	0	165	10350	0	0	9	19946	0	0	532	25100	4	0	2357	128782	22	0	113	7196	0	0	683	30510	12
p.Val230Ala	1	216538390	rs1373126699	A	G	gnomAD Exomes	PASS	NA	p.Val230Ala	c.689T>C	missense_variant			1	250854	3.98638e-06	0	0	0	16244	0	0	0	34512	0	0	0	10066	0	0	0	18388	0	0	0	21632	0	0	1	113378	0	0	0	6112	0	0	0	30522	0
p.Thr235Ile	1	216538375	rs773514114	G	A	gnomAD Exomes	PASS	NA	p.Thr235Ile	c.704C>T	missense_variant			1	250960	3.9847e-06	0	0	0	16250	0	0	0	34546	0	0	0	10072	0	0	0	18378	0	0	0	21630	0	0	0	113372	0	0	0	6118	0	0	1	30594	0
p.Pro236Ala	1	216538373	rs762558966	G	C	gnomAD Genomes	NA	PASS	p.Pro236Ala	c.706C>G	missense_variant			1	31398	3.18492e-05	0	0	1	8716	0	0	0	848	0	0	0	290	0	0	0	1560	0	0	0	3474	0	0	0	15424	0	0	0	1086	0	0	0	0	0
p.Pro236Ser	1	216538373	rs762558966	G	A	gnomAD Exomes	PASS	NA	p.Pro236Ser	c.706C>T	missense_variant			1	250978	3.98441e-06	0	0	0	16250	0	0	0	34550	0	0	0	10070	0	0	0	18382	0	0	0	21632	0	0	1	113378	0	0	0	6118	0	0	0	30598	0
p.Pro236Thr	1	216538373	rs762558966	G	T	gnomAD Exomes	PASS	NA	p.Pro236Thr	c.706C>A	missense_variant	Uncertain significance		3	250978	1.19532e-05	0	0	0	16250	0	0	0	34550	0	0	0	10070	0	0	0	18382	0	0	0	21632	0	0	2	113378	0	0	0	6118	0	0	1	30598	0
p.Leu242Gln	1	216538354	rs1263555097	A	T	gnomAD Exomes	PASS	NA	p.Leu242Gln	c.725T>A	missense_variant			1	251038	3.98346e-06	0	0	0	16248	0	0	0	34558	0	0	0	10064	0	0	1	18378	0	0	0	21632	0	0	0	113436	0	0	0	6116	0	0	0	30606	0
p.Ser243Asn	1	216538351	rs906770249	C	T	gnomAD Exomes,gnomAD Genomes	PASS	PASS	p.Ser243Asn	c.728G>A	missense_variant			2	282404	7.08205e-06	0	0	2	24962	0	0	0	35402	0	0	0	10358	0	0	0	19936	0	0	0	25100	0	0	0	128840	0	0	0	7204	0	0	0	30602	0
p.Ile246Phe	1	216538343	rs746975879	T	A	gnomAD Exomes	PASS	NA	p.Ile246Phe	c.736A>T	missense_variant			11	251018	4.38216e-05	0	0	0	16248	0	0	11	34554	0	0	0	10068	0	0	0	18380	0	0	0	21624	0	0	0	113424	0	0	0	6116	0	0	0	30604	0
p.Ile246Val	1	216538343	rs746975879	T	C	gnomAD Exomes	PASS	NA	p.Ile246Val	c.736A>G	missense_variant	Uncertain significance		1	251018	3.98378e-06	0	0	0	16248	0	0	0	34554	0	0	0	10068	0	0	1	18380	0	0	0	21624	0	0	0	113424	0	0	0	6116	0	0	0	30604	0
p.Phe249Val	1	216538334	rs948035162	A	C	gnomAD Genomes	NA	PASS	p.Phe249Val	c.745T>G	missense_variant			1	31400	3.18471e-05	0	0	0	8710	0	0	0	848	0	0	0	290	0	0	0	1560	0	0	0	3476	0	0	0	15428	0	0	1	1088	0	0	0	0	0
p.Gly252Cys	1	216538325	rs777682016	C	A	gnomAD Exomes	PASS	NA	p.Gly252Cys	c.754G>T	missense_variant	Uncertain significance		9	251042	3.58506e-05	0	0	0	16250	0	0	1	34560	0	0	3	10070	0	0	0	18382	0	0	0	21624	0	0	4	113434	0	0	1	6118	0	0	0	30604	0
p.Thr253Ala	1	216538322	rs772043125	T	C	gnomAD Exomes	PASS	NA	p.Thr253Ala	c.757A>G	missense_variant			8	251066	3.18641e-05	0	0	0	16250	0	0	8	34558	0	0	0	10068	0	0	0	18386	0	0	0	21638	0	0	0	113438	0	0	0	6120	0	0	0	30608	0
p.Gly262Asp	1	216500996	rs190538759	C	T	gnomAD Exomes	PASS	NA	p.Gly262Asp	c.785G>A	missense_variant			4	250804	1.59487e-05	0	0	0	16248	0	0	0	34510	0	0	0	10070	0	0	4	18326	0	0	0	21586	0	0	0	113336	0	0	0	6120	0	0	0	30608	0
p.Val267Phe	1	216500982	rs1240261228	C	A	gnomAD Exomes	PASS	NA	p.Val267Phe	c.799G>T	missense_variant			3	250872	1.19583e-05	0	0	0	16250	0	0	2	34518	0	0	0	10064	0	0	0	18340	0	0	0	21622	0	0	1	113348	0	0	0	6122	0	0	0	30608	0
p.Val267Ala	1	216500981	rs1047582820	A	G	gnomAD Exomes,gnomAD Genomes	PASS	PASS	p.Val267Ala	c.800T>C	missense_variant	Uncertain significance		2	282268	7.08546e-06	0	0	2	24966	0	0	0	35362	0	0	0	10354	0	0	0	19902	0	0	0	25098	0	0	0	128768	0	0	0	7210	0	0	0	30608	0
p.Arg274Gly	1	216500961	rs397518036	G	C	gnomAD Exomes	PASS	NA	p.Arg274Gly	c.820C>G	missense_variant	Uncertain significance		2	250882	7.97188e-06	0	0	0	16250	0	0	0	34520	0	0	0	10066	0	0	0	18354	0	0	0	21608	0	0	2	113356	0	0	0	6122	0	0	0	30606	0
p.Arg274Gln	1	216500960	rs727504721	C	T	gnomAD Exomes,gnomAD Genomes	PASS	PASS	p.Arg274Gln	c.821G>A	missense_variant	Uncertain significance		6	282294	2.12544e-05	0	0	1	24968	0	0	2	35370	0	0	0	10356	0	0	0	19916	0	0	0	25090	0	0	2	128778	0	0	1	7210	0	0	0	30606	0
p.Val278Ala	1	216500948	rs938298800	A	G	gnomAD Exomes	PASS	NA	p.Val278Ala	c.833T>C	missense_variant			2	250930	7.97035e-06	0	0	0	16248	0	0	0	34524	0	0	0	10068	0	0	0	18340	0	0	0	21618	0	0	2	113402	0	0	0	6124	0	0	0	30606	0
p.Ala279Pro	1	216500946	rs764553154	C	G	gnomAD Exomes	PASS	NA	p.Ala279Pro	c.835G>C	missense_variant			1	250912	3.98546e-06	0	0	0	16248	0	0	0	34528	0	0	0	10066	0	0	0	18336	0	0	0	21614	0	0	1	113390	0	0	0	6124	0	0	0	30606	0
p.Ala279Thr	1	216500946	rs764553154	C	T	gnomAD Exomes	PASS	NA	p.Ala279Thr	c.835G>A	missense_variant	Uncertain significance		2	250912	7.97092e-06	0	0	0	16248	0	0	0	34528	0	0	0	10066	0	0	0	18336	0	0	0	21614	0	0	2	113390	0	0	0	6124	0	0	0	30606	0
p.Glu284Gln	1	216498940	rs763780083	C	G	gnomAD Exomes	PASS	NA	p.Glu284Gln	c.850G>C	missense_variant			1	248164	4.02959e-06	0	0	0	16128	0	0	1	34370	0	0	0	10012	0	0	0	18174	0	0	0	21302	0	0	0	111550	0	0	0	6068	0	0	0	30560	0
p.Val288Ile	1	216498928	rs1489539250	C	T	gnomAD Exomes	PASS	NA	p.Val288Ile	c.862G>A	missense_variant			1	248964	4.01664e-06	0	0	0	16204	0	0	0	34410	0	0	0	10036	0	0	0	18200	0	0	0	21466	0	0	1	111968	0	0	0	6088	0	0	0	30592	0
p.Ser290Pro	1	216498922	rs746122630	A	G	gnomAD Exomes	PASS	NA	p.Ser290Pro	c.868T>C	missense_variant			3	249488	1.20246e-05	0	0	0	16240	0	0	0	34440	0	0	0	10050	0	0	0	18228	0	0	0	21526	0	0	0	112296	0	0	0	6100	0	0	3	30608	0
p.His297Gln	1	216498899		A	C	gnomAD Genomes	NA	PASS	p.His297Gln	c.891T>G	missense_variant			1	31388	3.18593e-05	0	0	0	8706	0	0	0	848	0	0	0	290	0	0	0	1558	0	0	0	3472	0	0	1	15426	0	0	0	1088	0	0	0	0	0
p.His301Arg	1	216498888	rs758834041	T	C	gnomAD Exomes	PASS	NA	p.His301Arg	c.902A>G	missense_variant			2	250366	7.98831e-06	0	0	0	16254	0	0	0	34480	0	0	0	10054	0	0	0	18296	0	0	0	21616	0	0	2	112958	0	0	0	6102	0	0	0	30606	0
p.Arg303Ser	1	216498883	rs748465849	G	T	gnomAD Exomes	PASS	NA	p.Arg303Ser	c.907C>A	missense_variant			2	250362	7.98843e-06	0	0	0	16254	0	0	1	34478	0	0	0	10054	0	0	0	18294	0	0	0	21604	0	0	1	112976	0	0	0	6098	0	0	0	30604	0
p.Arg310Trp	1	216498862	rs764038972	G	A	gnomAD Exomes	PASS	NA	p.Arg310Trp	c.928C>T	missense_variant			3	250580	1.19722e-05	0	0	0	16250	0	0	0	34474	0	0	0	10052	0	0	0	18308	0	0	1	21622	0	0	2	113146	0	0	0	6114	0	0	0	30614	0
p.Val311Phe	1	216498859	rs775228081	C	A	gnomAD Exomes	PASS	NA	p.Val311Phe	c.931G>T	missense_variant			1	250626	3.99001e-06	0	0	0	16254	0	0	0	34486	0	0	0	10058	0	0	0	18308	0	0	0	21626	0	0	1	113168	0	0	0	6114	0	0	0	30612	0
p.Pro313Ala	1	216498853	rs765059866	G	C	gnomAD Exomes	PASS	NA	p.Pro313Ala	c.937C>G	missense_variant			1	250732	3.98832e-06	0	0	0	16254	0	0	0	34502	0	0	0	10062	0	0	0	18310	0	0	0	21630	0	0	1	113244	0	0	0	6118	0	0	0	30612	0
p.Pro313His	1	216498852	rs397518047	G	T	gnomAD Exomes,gnomAD Genomes	PASS	PASS	p.Pro313His	c.938C>A	missense_variant	Uncertain significance		2	282138	7.08873e-06	0	0	1	24964	0	0	0	35346	0	0	0	10352	0	0	1	19874	0	0	0	25106	0	0	0	128680	0	0	0	7204	0	0	0	30612	0
p.Leu314Trp	1	216498849	rs1482649913	A	C	gnomAD Exomes	PASS	NA	p.Leu314Trp	c.941T>G	missense_variant			2	250774	7.97531e-06	0	0	0	16254	0	0	0	34494	0	0	0	10062	0	0	0	18324	0	0	0	21628	0	0	1	113282	0	0	0	6118	0	0	1	30612	0
p.Leu314Phe	1	216498848	rs759733972	C	G	gnomAD Exomes	PASS	NA	p.Leu314Phe	c.942G>C	missense_variant			1	250768	3.98775e-06	0	0	0	16254	0	0	0	34492	0	0	0	10062	0	0	0	18328	0	0	0	21624	0	0	0	113282	0	0	0	6116	0	0	1	30610	0
p.Ala315Thr	1	216498847	rs776898258	C	T	gnomAD Exomes	PASS	NA	p.Ala315Thr	c.943G>A	missense_variant			1	250770	3.98772e-06	0	0	0	16254	0	0	0	34492	0	0	0	10062	0	0	0	18324	0	0	0	21626	0	0	1	113282	0	0	0	6118	0	0	0	30612	0
p.Arg317Trp	1	216498841	rs111033272	G	A	gnomAD Exomes	PASS	NA	p.Arg317Trp	c.949C>T	missense_variant			1	250788	3.98743e-06	0	0	0	16254	0	0	0	34490	0	0	0	10064	0	0	0	18328	0	0	0	21630	0	0	1	113288	0	0	0	6120	0	0	0	30614	0
p.Arg317Gln	1	216498840	rs760741238	C	T	gnomAD Exomes	PASS	NA	p.Arg317Gln	c.950G>A	missense_variant	Uncertain significance		2	250806	7.97429e-06	0	0	0	16254	0	0	1	34496	0	0	0	10066	0	0	0	18328	0	0	0	21632	0	0	0	113298	0	0	0	6118	0	0	1	30614	0
p.Pro321Leu	1	216498828	rs759065589	G	A	gnomAD Exomes	PASS	NA	p.Pro321Leu	c.962C>T	missense_variant			1	250894	3.98575e-06	0	0	0	16254	0	0	0	34514	0	0	0	10062	0	0	0	18330	0	0	0	21642	0	0	1	113352	0	0	0	6124	0	0	0	30616	0
p.Asp323Asn	1	216498823	rs748694866	C	T	gnomAD Exomes	PASS	NA	p.Asp323Asn	c.967G>A	missense_variant			2	250902	7.97124e-06	0	0	0	16254	0	0	1	34512	0	0	0	10066	0	0	0	18330	0	0	0	21642	0	0	1	113356	0	0	0	6126	0	0	0	30616	0
p.Asp326Gly	1	216498813	rs769189385	T	C	gnomAD Exomes	PASS	NA	p.Asp326Gly	c.977A>G	missense_variant			6	250904	2.39135e-05	1	0	0	16254	0	0	0	34518	0	0	0	10064	0	0	0	18334	0	0	0	21644	0	0	0	113348	0	0	0	6126	0	0	6	30616	1
p.Asp329Glu	1	216498803	rs1444905148	A	C	gnomAD Exomes	PASS	NA	p.Asp329Glu	c.987T>G	missense_variant			1	250934	3.98511e-06	0	0	0	16254	0	0	0	34526	0	0	0	10066	0	0	0	18336	0	0	0	21646	0	0	0	113366	0	0	0	6126	0	0	1	30614	0
p.Val332Glu	1	216498795	rs756860264	A	T	gnomAD Exomes	PASS	NA	p.Val332Glu	c.995T>A	missense_variant			1	250974	3.98448e-06	0	0	0	16254	0	0	1	34536	0	0	0	10066	0	0	0	18334	0	0	0	21648	0	0	0	113392	0	0	0	6128	0	0	0	30616	0
p.Ser333Pro	1	216498793	rs368986242	A	G	gnomAD Exomes	PASS	NA	p.Ser333Pro	c.997T>C	missense_variant	Uncertain significance		35	250972	0.000139458	0	0	0	16254	0	0	0	34528	0	0	0	10066	0	0	32	18340	0	0	0	21648	0	0	0	113392	0	0	0	6128	0	0	3	30616	0
p.Arg334Gln	1	216498789	rs758303489	C	T	gnomAD Exomes	PASS	NA	p.Arg334Gln	c.1001G>A	missense_variant	Conflicting interpretations of pathogenicity		5	250966	1.9923e-05	0	0	0	16254	0	0	2	34540	0	0	0	10064	0	0	1	18340	0	0	1	21646	0	0	1	113378	0	0	0	6128	0	0	0	30616	0
p.Pro337Thr	1	216498781	rs752682771	G	T	gnomAD Exomes	PASS	NA	p.Pro337Thr	c.1009C>A	missense_variant			1	250964	3.98464e-06	0	0	0	16254	0	0	1	34532	0	0	0	10064	0	0	0	18340	0	0	0	21646	0	0	0	113384	0	0	0	6128	0	0	0	30616	0
p.Ala339Thr	1	216498775	rs759394678	C	T	gnomAD Exomes	PASS	NA	p.Ala339Thr	c.1015G>A	missense_variant			1	250964	3.98464e-06	0	0	0	16254	0	0	0	34530	0	0	0	10066	0	0	0	18342	0	0	0	21646	0	0	1	113382	0	0	0	6128	0	0	0	30616	0
p.His340Tyr	1	216498772	rs753579610	G	A	gnomAD Exomes	PASS	NA	p.His340Tyr	c.1018C>T	missense_variant			4	250970	1.59382e-05	0	0	0	16254	0	0	0	34526	0	0	0	10066	0	0	0	18344	0	0	4	21646	0	0	0	113390	0	0	0	6128	0	0	0	30616	0
p.His340Arg	1	216498771	rs766565588	T	C	gnomAD Exomes	PASS	NA	p.His340Arg	c.1019A>G	missense_variant			2	250982	7.9687e-06	0	0	0	16254	0	0	0	34530	0	0	0	10066	0	0	1	18342	0	0	0	21646	0	0	1	113400	0	0	0	6128	0	0	0	30616	0
p.Ser343Ala	1	216498763	rs397517965	A	C	gnomAD Exomes	PASS	NA	p.Ser343Ala	c.1027T>G	missense_variant	Likely benign		1	250994	3.98416e-06	0	0	0	16254	0	0	0	34534	0	0	0	10066	0	0	1	18342	0	0	0	21646	0	0	0	113410	0	0	0	6126	0	0	0	30616	0
p.Asn346Ser	1	216498753	rs773301677	T	C	gnomAD Exomes	PASS	NA	p.Asn346Ser	c.1037A>G	missense_variant			7	250976	2.78911e-05	0	0	0	16254	0	0	0	34532	0	0	0	10066	0	0	0	18338	0	0	0	21646	0	0	5	113396	0	0	0	6128	0	0	2	30616	0
p.Asp347His	1	216498751	rs772317024	C	G	gnomAD Exomes	PASS	NA	p.Asp347His	c.1039G>C	missense_variant	Uncertain significance		1	250960	3.9847e-06	0	0	0	16254	0	0	0	34528	0	0	0	10066	0	0	0	18338	0	0	0	21646	0	0	1	113384	0	0	0	6128	0	0	0	30616	0
p.Asp347Gly	1	216498750	rs762384558	T	C	gnomAD Exomes	PASS	NA	p.Asp347Gly	c.1040A>G	missense_variant	Uncertain significance		1	250968	3.98457e-06	0	0	0	16254	0	0	0	34526	0	0	0	10064	0	0	0	18340	0	0	0	21646	0	0	1	113394	0	0	0	6128	0	0	0	30616	0
p.Val350Ile	1	216498742	rs148848581	C	T	gnomAD Exomes,gnomAD Genomes	PASS	PASS	p.Val350Ile	c.1048G>A	missense_variant			12	282368	4.24977e-05	0	0	0	24966	0	0	0	35368	0	0	0	10354	0	0	12	19894	0	0	0	25122	0	0	0	128832	0	0	0	7216	0	0	0	30616	0
p.Val355Ala	1	216498726	rs746683099	A	G	gnomAD Exomes	PASS	NA	p.Val355Ala	c.1064T>C	missense_variant			3	251014	1.19515e-05	0	0	0	16254	0	0	0	34520	0	0	0	10062	0	0	3	18346	0	0	0	21646	0	0	0	113448	0	0	0	6126	0	0	0	30612	0
p.Asn357Asp	1	216498721	rs144560419	T	C	gnomAD Exomes	PASS	NA	p.Asn357Asp	c.1069A>G	missense_variant	Uncertain significance		3	251038	1.19504e-05	0	0	0	16254	0	0	0	34520	0	0	0	10064	0	0	0	18342	0	0	0	21646	0	0	3	113472	0	0	0	6128	0	0	0	30612	0
p.Asn357His	1	216498721	rs144560419	T	G	gnomAD Exomes	PASS	NA	p.Asn357His	c.1069A>C	missense_variant			1	251038	3.98346e-06	0	0	0	16254	0	0	0	34520	0	0	0	10064	0	0	0	18342	0	0	0	21646	0	0	1	113472	0	0	0	6128	0	0	0	30612	0
p.Val358Leu	1	216498718	rs752629331	C	A	gnomAD Exomes,gnomAD Genomes	PASS	PASS	p.Val358Leu	c.1072G>T	missense_variant			8	282410	2.83276e-05	0	0	0	24966	0	0	0	35366	0	0	0	10354	0	0	0	19894	0	0	7	25120	0	0	1	128884	0	0	0	7216	0	0	0	30610	0
p.Thr360Ala	1	216498712	rs1178891760	T	C	gnomAD Exomes	PASS	NA	p.Thr360Ala	c.1078A>G	missense_variant			1	250980	3.98438e-06	0	0	0	16254	0	0	0	34512	0	0	0	10068	0	0	0	18338	0	0	0	21642	0	0	0	113430	0	0	0	6124	0	0	1	30612	0
p.Thr363Ile	1	216498702	rs140884254	G	A	gnomAD Genomes	NA	PASS	p.Thr363Ile	c.1088C>T	missense_variant			1	31396	3.18512e-05	0	0	0	8708	0	0	0	848	0	0	0	290	0	0	0	1554	0	0	0	3476	0	0	1	15432	0	0	0	1088	0	0	0	0	0
p.Leu365Val	1	216498697	rs531691537	G	C	gnomAD Exomes	PASS	NA	p.Leu365Val	c.1093C>G	missense_variant			2	250930	7.97035e-06	0	0	0	16254	0	0	0	34524	0	0	0	10064	0	0	0	18342	0	0	0	21646	0	0	0	113366	0	0	0	6122	0	0	2	30612	0
p.Thr370Ile	1	216498681	rs1293861841	G	A	gnomAD Exomes	PASS	NA	p.Thr370Ile	c.1109C>T	missense_variant			1	250826	3.98683e-06	0	0	0	16254	0	0	0	34510	0	0	0	10062	0	0	0	18334	0	0	1	21648	0	0	0	113280	0	0	0	6126	0	0	0	30612	0
p.Val373Ile	1	216498673	rs1353101816	C	T	gnomAD Exomes	PASS	NA	p.Val373Ile	c.1117G>A	missense_variant			1	250750	3.98804e-06	0	0	0	16254	0	0	0	34510	0	0	0	10064	0	0	0	18330	0	0	0	21648	0	0	0	113210	0	0	0	6122	0	0	1	30612	0
p.Asp374Asn	1	216498670	rs753619373	C	T	gnomAD Exomes	PASS	NA	p.Asp374Asn	c.1120G>A	missense_variant	Uncertain significance		1	250702	3.9888e-06	0	0	0	16254	0	0	0	34514	0	0	0	10066	0	0	0	18326	0	0	0	21644	0	0	1	113166	0	0	0	6122	0	0	0	30610	0
p.Gly378Glu	1	216498657	rs766118782	C	T	gnomAD Exomes,gnomAD Genomes	PASS	PASS	p.Gly378Glu	c.1133G>A	missense_variant			3	281968	1.06395e-05	0	0	0	24970	0	0	0	35350	0	0	0	10358	0	0	0	19872	0	0	0	25116	0	0	3	128486	0	0	0	7206	0	0	0	30610	0
p.Gly378Val	1	216498657	rs766118782	C	A	gnomAD Exomes	PASS	NA	p.Gly378Val	c.1133G>T	missense_variant			1	250568	3.99093e-06	0	0	0	16254	0	0	0	34502	0	0	0	10068	0	0	1	18316	0	0	0	21640	0	0	0	113060	0	0	0	6118	0	0	0	30610	0
p.Tyr380Cys	1	216498651	rs111033395	T	C	gnomAD Exomes	PASS	NA	p.Tyr380Cys	c.1139A>G	missense_variant	Uncertain significance		1	250440	3.99297e-06	0	0	0	16252	0	0	1	34502	0	0	0	10066	0	0	0	18310	0	0	0	21644	0	0	0	112940	0	0	0	6118	0	0	0	30608	0
p.Val382Leu	1	216497694	rs750651679	C	A	gnomAD Exomes	PASS	NA	p.Val382Leu	c.1144G>T	missense_variant			2	242678	8.24137e-06	0	0	0	15252	0	0	0	33838	0	0	1	9886	0	0	0	17788	0	0	0	21420	0	0	0	108694	0	0	1	5928	0	0	0	29872	0
p.Val382Met	1	216497694	rs750651679	C	T	gnomAD Exomes	PASS	NA	p.Val382Met	c.1144G>A	missense_variant			1	242678	4.12069e-06	0	0	0	15252	0	0	0	33838	0	0	0	9886	0	0	0	17788	0	0	0	21420	0	0	1	108694	0	0	0	5928	0	0	0	29872	0
p.Tyr384Cys	1	216497687	rs767777125	T	C	gnomAD Exomes	PASS	NA	p.Tyr384Cys	c.1151A>G	missense_variant			1	245126	4.07953e-06	0	0	0	15356	0	0	0	34032	0	0	0	9940	0	0	0	17944	0	0	0	21482	0	0	1	110232	0	0	0	5970	0	0	0	30170	0
p.Ile386Asn	1	216497681	rs542567969	A	T	gnomAD Exomes	PASS	NA	p.Ile386Asn	c.1157T>A	missense_variant			1	246144	4.06266e-06	0	0	0	15416	0	0	0	34102	0	0	0	9964	0	0	1	18028	0	0	0	21508	0	0	0	110832	0	0	0	5990	0	0	0	30304	0
p.Ile387Val	1	216497679	rs757562399	T	C	gnomAD Exomes	PASS	NA	p.Ile387Val	c.1159A>G	missense_variant			2	246606	8.1101e-06	0	0	0	15438	0	0	1	34162	0	0	0	9976	0	0	0	18056	0	0	0	21522	0	0	1	111122	0	0	0	5994	0	0	0	30336	0
p.Gln388Arg	1	216497675	rs1325890734	T	C	gnomAD Exomes	PASS	NA	p.Gln388Arg	c.1163A>G	missense_variant			1	246756	4.05259e-06	0	0	0	15448	0	0	0	34142	0	0	0	9970	0	0	0	18070	0	0	0	21544	0	0	1	111336	0	0	0	5988	0	0	0	30258	0
p.Gln388Pro	1	216497675	rs1325890734	T	G	gnomAD Exomes	PASS	NA	p.Gln388Pro	c.1163A>C	missense_variant			1	246756	4.05259e-06	0	0	0	15448	0	0	0	34142	0	0	0	9970	0	0	0	18070	0	0	0	21544	0	0	1	111336	0	0	0	5988	0	0	0	30258	0
p.Phe389Leu	1	216497671	rs1256614650	G	T	gnomAD Exomes	PASS	NA	p.Phe389Leu	c.1167C>A	missense_variant			3	247384	1.21269e-05	0	0	0	15506	0	0	2	34182	0	0	0	9990	0	0	0	18112	0	0	0	21556	0	0	1	111656	0	0	0	6008	0	0	0	30374	0
p.Phe390Leu	1	216497668	rs751653433	A	C	gnomAD Exomes	PASS	NA	p.Phe390Leu	c.1170T>G	missense_variant			1	247804	4.03545e-06	0	0	0	15548	0	0	0	34232	0	0	0	10002	0	0	0	18132	0	0	0	21570	0	0	1	111874	0	0	0	6020	0	0	0	30426	0
p.Ser391Ile	1	216497666	rs949082769	C	A	gnomAD Exomes	PASS	NA	p.Ser391Ile	c.1172G>T	missense_variant	Uncertain significance		1	247990	4.03242e-06	0	0	0	15574	0	0	0	34252	0	0	0	10002	0	0	0	18150	0	0	0	21570	0	0	1	111998	0	0	0	6020	0	0	0	30424	0
p.Ser391Arg	1	216497665	rs529153604	A	T	gnomAD Exomes	PASS	NA	p.Ser391Arg	c.1173T>A	missense_variant			2	248030	8.06354e-06	0	0	0	15578	0	0	0	34248	0	0	0	10002	0	0	2	18152	0	0	0	21576	0	0	0	112022	0	0	0	6022	0	0	0	30430	0
p.Pro392Ser	1	216497664	rs563239301	G	A	gnomAD Exomes	PASS	NA	p.Pro392Ser	c.1174C>T	missense_variant			2	248122	8.06055e-06	0	0	0	15590	0	0	0	34268	0	0	0	10010	0	0	0	18150	0	0	0	21568	0	0	0	112056	0	0	0	6018	0	0	2	30462	0
p.Pro394Arg	1	216497657	rs775922302	G	C	gnomAD Exomes	PASS	NA	p.Pro394Arg	c.1181C>G	missense_variant	Uncertain significance		1	248472	4.0246e-06	0	0	0	15628	0	0	0	34310	0	0	0	10026	0	0	1	18170	0	0	0	21586	0	0	0	112256	0	0	0	6026	0	0	0	30470	0
p.Thr395Met	1	216497654	rs146584890	G	A	gnomAD Exomes,gnomAD Genomes	PASS	PASS	p.Thr395Met	c.1184C>T	missense_variant	Likely benign		33	279786	0.000117947	0	0	7	24324	0	0	1	35160	0	0	0	10310	0	0	8	19722	0	0	1	25050	0	0	11	127640	0	0	1	7124	0	0	4	30456	0
p.Ile397Met	1	216497647	rs759755145	T	C	gnomAD Exomes	PASS	NA	p.Ile397Met	c.1191A>G	missense_variant			1	248966	4.01661e-06	0	0	0	15708	0	0	0	34326	0	0	0	10032	0	0	0	18188	0	0	0	21602	0	0	1	112556	0	0	0	6040	0	0	0	30514	0
p.Arg398Lys	1	216497645	rs1329126988	C	T	gnomAD Exomes	PASS	NA	p.Arg398Lys	c.1193G>A	missense_variant			4	248916	1.60697e-05	0	0	0	15736	0	0	0	34326	0	0	0	10032	0	0	0	18154	0	0	0	21596	0	0	4	112524	0	0	0	6038	0	0	0	30510	0
p.Arg398Thr	1	216497645	rs1329126988	C	G	gnomAD Exomes	PASS	NA	p.Arg398Thr	c.1193G>C	missense_variant			2	248916	8.03484e-06	0	0	0	15736	0	0	0	34326	0	0	0	10032	0	0	0	18154	0	0	0	21596	0	0	0	112524	0	0	0	6038	0	0	2	30510	0
p.Gln400Arg	1	216497639	rs771663887	T	C	gnomAD Exomes	PASS	NA	p.Gln400Arg	c.1199A>G	missense_variant			1	249200	4.01284e-06	0	0	0	15834	0	0	0	34342	0	0	0	10032	0	0	0	18182	0	0	0	21604	0	0	1	112636	0	0	0	6048	0	0	0	30522	0
p.Lys402Arg	1	216497633	rs768097637	T	C	gnomAD Exomes,gnomAD Genomes	PASS	PASS	p.Lys402Arg	c.1205A>G	missense_variant	Uncertain significance		15	280924	5.33952e-05	0	0	0	24638	0	0	0	35200	0	0	0	10334	0	0	0	19734	0	0	12	25084	0	0	3	128254	0	0	0	7146	0	0	0	30534	0
p.Lys402Thr	1	216497633	rs768097637	T	G	gnomAD Exomes	PASS	NA	p.Lys402Thr	c.1205A>C	missense_variant			1	249520	4.00769e-06	0	0	1	15922	0	0	0	34352	0	0	0	10044	0	0	0	18176	0	0	0	21608	0	0	0	112826	0	0	0	6058	0	0	0	30534	0
p.Glu404Lys	1	216497628	rs757556792	C	T	gnomAD Exomes,gnomAD Genomes	PASS	PASS	p.Glu404Lys	c.1210G>A	missense_variant			5	280912	1.77992e-05	0	0	0	24662	0	0	0	35194	0	0	0	10332	0	0	0	19742	0	0	0	25074	0	0	5	128206	0	0	0	7150	0	0	0	30552	0
p.Glu404Val	1	216497627	rs1462869743	T	A	gnomAD Exomes	PASS	NA	p.Glu404Val	c.1211A>T	missense_variant			1	249556	4.00712e-06	0	0	0	15960	0	0	0	34354	0	0	0	10046	0	0	0	18186	0	0	0	21596	0	0	1	112806	0	0	0	6064	0	0	0	30544	0
p.Asn405Asp	1	216497625	rs375252709	T	C	gnomAD Exomes	PASS	NA	p.Asn405Asp	c.1213A>G	missense_variant			16	249804	6.40502e-05	0	0	0	16010	0	0	0	34370	0	0	6	10054	0	0	0	18192	0	0	0	21604	0	0	0	112938	0	0	0	6070	0	0	10	30566	0
p.Leu407Ser	1	216497618	rs781153879	A	G	gnomAD Exomes	PASS	NA	p.Leu407Ser	c.1220T>C	missense_variant			1	249788	4.00339e-06	0	0	0	16010	0	0	0	34370	0	0	0	10062	0	0	0	18184	0	0	0	21598	0	0	0	112910	0	0	0	6074	0	0	1	30580	0
p.Asp408Gly	1	216497615	rs1458508823	T	C	gnomAD Exomes	PASS	NA	p.Asp408Gly	c.1223A>G	missense_variant			1	249896	4.00166e-06	0	0	0	16028	0	0	0	34374	0	0	0	10062	0	0	0	18190	0	0	0	21610	0	0	1	112978	0	0	0	6080	0	0	0	30574	0
p.Asp411Tyr	1	216497607	rs1407219490	C	A	gnomAD Genomes	NA	PASS	p.Asp411Tyr	c.1231G>T	missense_variant			2	31404	6.36862e-05	0	0	2	8714	0	0	0	848	0	0	0	290	0	0	0	1558	0	0	0	3474	0	0	0	15432	0	0	0	1088	0	0	0	0	0
p.Trp412Cys	1	216497602	rs757525434	C	G	gnomAD Exomes	PASS	NA	p.Trp412Cys	c.1236G>C	missense_variant	Uncertain significance		1	249724	4.00442e-06	0	0	0	16030	0	0	0	34368	0	0	0	10058	0	0	0	18200	0	0	0	21600	0	0	1	112842	0	0	0	6072	0	0	0	30554	0
p.Ala416Ser	1	216497592	rs187897763	C	A	gnomAD Exomes	PASS	NA	p.Ala416Ser	c.1246G>T	missense_variant	Uncertain significance		1	250008	3.99987e-06	0	0	0	16058	0	0	1	34386	0	0	0	10058	0	0	0	18228	0	0	0	21610	0	0	0	113010	0	0	0	6082	0	0	0	30576	0
p.Ala416Thr	1	216497592	rs187897763	C	T	gnomAD Exomes	PASS	NA	p.Ala416Thr	c.1246G>A	missense_variant	Uncertain significance		4	250008	1.59995e-05	0	0	0	16058	0	0	4	34386	0	0	0	10058	0	0	0	18228	0	0	0	21610	0	0	0	113010	0	0	0	6082	0	0	0	30576	0
p.Cys419Arg	1	216497583	rs758476981	A	G	gnomAD Exomes	PASS	NA	p.Cys419Arg	c.1255T>C	missense_variant			1	250214	3.99658e-06	0	0	0	16126	0	0	0	34388	0	0	0	10060	0	0	0	18244	0	0	0	21602	0	0	1	113130	0	0	0	6084	0	0	0	30580	0
p.Gly420Asp	1	216497579	rs765606907	C	T	gnomAD Exomes	PASS	NA	p.Gly420Asp	c.1259G>A	missense_variant			1	250338	3.9946e-06	0	0	0	16174	0	0	0	34418	0	0	0	10062	0	0	0	18246	0	0	0	21610	0	0	1	113146	0	0	0	6096	0	0	0	30586	0
p.Ala421Thr	1	216497577	rs760112299	C	T	gnomAD Exomes	PASS	NA	p.Ala421Thr	c.1261G>A	missense_variant			1	250264	3.99578e-06	0	0	0	16176	0	0	0	34404	0	0	0	10058	0	0	0	18242	0	0	0	21614	0	0	0	113108	0	0	0	6092	0	0	1	30570	0
p.Gly423Glu	1	216497570	rs754163361	C	T	gnomAD Exomes	PASS	NA	p.Gly423Glu	c.1268G>A	missense_variant			8	250328	3.19581e-05	0	0	0	16196	0	0	8	34404	0	0	0	10058	0	0	0	18254	0	0	0	21624	0	0	0	113126	0	0	0	6094	0	0	0	30572	0
p.Asn426Ser	1	216497561	rs761432173	T	C	gnomAD Exomes	PASS	NA	p.Asn426Ser	c.1277A>G	missense_variant			2	250394	7.98741e-06	0	0	1	16204	0	0	1	34406	0	0	0	10054	0	0	0	18262	0	0	0	21624	0	0	0	113176	0	0	0	6106	0	0	0	30562	0
p.Gly428Glu	1	216497555	rs200234109	C	T	gnomAD Exomes	PASS	NA	p.Gly428Glu	c.1283G>A	missense_variant			1	250366	3.99415e-06	0	0	0	16210	0	0	0	34388	0	0	0	10050	0	0	1	18266	0	0	0	21620	0	0	0	113172	0	0	0	6102	0	0	0	30558	0
p.Pro433Ser	1	216497541	rs139556361	G	A	gnomAD Exomes,gnomAD Genomes	PASS	PASS	p.Pro433Ser	c.1297C>T	missense_variant	Uncertain significance		6	281556	2.13101e-05	0	0	6	24924	0	0	0	35218	0	0	0	10340	0	0	0	19804	0	0	0	25058	0	0	0	128476	0	0	0	7188	0	0	0	30548	0
p.Pro433His	1	216497540	rs1440518861	G	T	gnomAD Genomes	NA	PASS	p.Pro433His	c.1298C>A	missense_variant			2	31380	6.37349e-05	0	0	0	8712	0	0	0	846	0	0	0	290	0	0	0	1558	0	0	0	3476	0	0	2	15414	0	0	0	1084	0	0	0	0	0
p.Val436Ala	1	216497531	rs1235008050	A	G	gnomAD Exomes	PASS	NA	p.Val436Ala	c.1307T>C	missense_variant			1	250128	3.99795e-06	0	0	0	16200	0	0	0	34366	0	0	0	10050	0	0	0	18242	0	0	0	21582	0	0	0	113054	0	0	0	6082	0	0	1	30552	0
p.Asn443His	1	216497511	rs775075026	T	G	gnomAD Exomes	PASS	NA	p.Asn443His	c.1327A>C	missense_variant	Uncertain significance		2	249824	8.00564e-06	0	0	0	16098	0	0	0	34340	0	0	0	10056	0	0	0	18200	0	0	0	21584	0	0	2	112930	0	0	0	6074	0	0	0	30542	0
p.Pro446Ser	1	216497030	rs755408175	G	A	gnomAD Exomes	PASS	NA	p.Pro446Ser	c.1336C>T	missense_variant			5	249884	2.00093e-05	0	0	0	16188	0	0	5	34502	0	0	0	10044	0	0	0	18306	0	0	0	21634	0	0	0	112514	0	0	0	6102	0	0	0	30594	0
p.Tyr447His	1	216497027	rs1317214526	A	G	gnomAD Exomes	PASS	NA	p.Tyr447His	c.1339T>C	missense_variant			1	250032	3.99949e-06	0	0	0	16190	0	0	0	34504	0	0	0	10050	0	0	0	18318	0	0	0	21638	0	0	1	112628	0	0	0	6104	0	0	0	30600	0
p.Tyr447Cys	1	216497026		T	C	gnomAD Exomes	PASS	NA	p.Tyr447Cys	c.1340A>G	missense_variant	Uncertain significance		1	250118	3.99811e-06	0	0	0	16206	0	0	0	34508	0	0	0	10048	0	0	1	18320	0	0	0	21640	0	0	0	112686	0	0	0	6106	0	0	0	30604	0
p.Arg449Cys	1	216497021	rs368754739	G	A	gnomAD Exomes	PASS	NA	p.Arg449Cys	c.1345C>T	missense_variant			6	250178	2.39829e-05	0	0	3	16214	0	0	2	34514	0	0	0	10050	0	0	0	18322	0	0	0	21638	0	0	0	112730	0	0	1	6106	0	0	0	30604	0
p.Arg449His	1	216497020	rs766715882	C	T	gnomAD Exomes	PASS	NA	p.Arg449His	c.1346G>A	missense_variant	Uncertain significance		12	250226	4.79566e-05	0	0	1	16224	0	0	1	34520	0	0	0	10054	0	0	3	18318	0	0	0	21638	0	0	6	112756	0	0	0	6112	0	0	1	30604	0
p.Asn451His	1	216497015	rs761093324	T	G	gnomAD Exomes	PASS	NA	p.Asn451His	c.1351A>C	missense_variant			1	250342	3.99454e-06	0	0	0	16234	0	0	1	34524	0	0	0	10054	0	0	0	18328	0	0	0	21640	0	0	0	112842	0	0	0	6112	0	0	0	30608	0
p.Val452Leu	1	216497012	rs750788129	C	G	gnomAD Exomes	PASS	NA	p.Val452Leu	c.1354G>C	missense_variant			1	250370	3.99409e-06	0	0	0	16236	0	0	0	34528	0	0	0	10052	0	0	0	18332	0	0	0	21636	0	0	1	112862	0	0	0	6114	0	0	0	30610	0
p.Ser455Arg	1	216497001	rs551914410	G	C	gnomAD Exomes	PASS	NA	p.Ser455Arg	c.1365C>G	missense_variant			1	250538	3.99141e-06	0	0	0	16248	0	0	0	34536	0	0	0	10054	0	0	0	18344	0	0	0	21640	0	0	0	112992	0	0	0	6118	0	0	1	30606	0
p.Ile456Leu	1	216497000	rs762687304	T	G	gnomAD Genomes	NA	PASS	p.Ile456Leu	c.1366A>C	missense_variant			1	31394	3.18532e-05	0	0	0	8714	0	0	0	848	0	0	0	290	0	0	0	1556	0	0	0	3470	0	0	1	15430	0	0	0	1086	0	0	0	0	0
p.Ile456Phe	1	216497000	rs762687304	T	A	gnomAD Exomes	PASS	NA	p.Ile456Phe	c.1366A>T	missense_variant			1	250558	3.99109e-06	0	0	0	16250	0	0	0	34534	0	0	0	10054	0	0	0	18346	0	0	0	21644	0	0	1	113006	0	0	0	6118	0	0	0	30606	0
p.Ile456Asn	1	216496999	rs774820032	A	T	gnomAD Exomes	PASS	NA	p.Ile456Asn	c.1367T>A	missense_variant			2	250574	7.98167e-06	0	0	0	16248	0	0	0	34532	0	0	0	10054	0	0	0	18346	0	0	0	21644	0	0	0	113022	0	0	0	6118	0	0	2	30610	0
p.Tyr463Cys	1	216496978	rs139997881	T	C	gnomAD Exomes,gnomAD Genomes	PASS	PASS	p.Tyr463Cys	c.1388A>G	missense_variant	Uncertain significance		7	282086	2.48151e-05	0	0	6	24966	0	0	1	35390	0	0	0	10348	0	0	0	19902	0	0	0	25116	0	0	0	128540	0	0	0	7210	0	0	0	30614	0
p.Arg464Cys	1	216496976	rs1423536179	G	A	gnomAD Exomes	PASS	NA	p.Arg464Cys	c.1390C>T	missense_variant	Uncertain significance		1	250700	3.98883e-06	0	0	0	16252	0	0	0	34544	0	0	0	10058	0	0	0	18348	0	0	0	21648	0	0	1	113114	0	0	0	6122	0	0	0	30614	0
p.Arg464Ser	1	216496976	rs1423536179	G	T	gnomAD Exomes	PASS	NA	p.Arg464Ser	c.1390C>A	missense_variant			1	250700	3.98883e-06	0	0	0	16252	0	0	0	34544	0	0	0	10058	0	0	0	18348	0	0	0	21648	0	0	1	113114	0	0	0	6122	0	0	0	30614	0
p.Asn468His	1	216496964	rs746744547	T	G	gnomAD Exomes	PASS	NA	p.Asn468His	c.1402A>C	missense_variant			1	250774	3.98765e-06	0	0	0	16254	0	0	0	34542	0	0	0	10056	0	0	0	18352	0	0	0	21648	0	0	0	113184	0	0	0	6124	0	0	1	30614	0
p.Asn469Asp	1	216496961	rs777646808	T	C	gnomAD Exomes	PASS	NA	p.Asn469Asp	c.1405A>G	missense_variant			1	250790	3.9874e-06	0	0	0	16254	0	0	0	34544	0	0	0	10056	0	0	0	18354	0	0	0	21648	0	0	0	113196	0	0	0	6124	0	0	1	30614	0
p.Asn469Ser	1	216496960	rs1439202475	T	C	gnomAD Exomes,gnomAD Genomes	PASS	PASS	p.Asn469Ser	c.1406A>G	missense_variant			2	282128	7.08898e-06	0	0	0	24958	0	0	0	35384	0	0	0	10342	0	0	2	19904	0	0	0	25108	0	0	0	128610	0	0	0	7208	0	0	0	30614	0
p.Phe470Leu	1	216496956	rs772146621	G	T	gnomAD Exomes	PASS	NA	p.Phe470Leu	c.1410C>A	missense_variant	Uncertain significance		1	250796	3.9873e-06	0	0	0	16250	0	0	0	34540	0	0	0	10056	0	0	0	18354	0	0	0	21648	0	0	1	113214	0	0	0	6122	0	0	0	30612	0
p.Tyr471Cys	1	216496954	rs794727938	T	C	gnomAD Exomes,gnomAD Genomes	PASS	PASS	p.Tyr471Cys	c.1412A>G	missense_variant	Uncertain significance		2	282154	7.08833e-06	0	0	0	24960	0	0	0	35386	0	0	0	10342	0	0	1	19908	0	0	0	25104	0	0	1	128634	0	0	0	7206	0	0	0	30614	0
p.Thr473Ala	1	216496949	rs201068016	T	C	gnomAD Exomes	PASS	NA	p.Thr473Ala	c.1417A>G	missense_variant			4	250814	1.59481e-05	0	0	0	16254	0	0	1	34538	0	0	0	10058	0	0	0	18352	0	0	0	21648	0	0	3	113226	0	0	0	6124	0	0	0	30614	0
p.Pro474Leu	1	216496945	rs755107059	G	A	gnomAD Exomes	PASS	NA	p.Pro474Leu	c.1421C>T	missense_variant			1	250806	3.98715e-06	0	0	0	16254	0	0	1	34536	0	0	0	10056	0	0	0	18352	0	0	0	21646	0	0	0	113226	0	0	0	6122	0	0	0	30614	0
p.Glu478Lys	1	216496934	rs1364214310	C	T	gnomAD Exomes	PASS	NA	p.Glu478Lys	c.1432G>A	missense_variant			1	250834	3.9867e-06	0	0	0	16254	0	0	0	34532	0	0	0	10062	0	0	1	18350	0	0	0	21648	0	0	0	113252	0	0	0	6122	0	0	0	30614	0
p.Glu478Asp	1	216496932	rs35730265	C	G	gnomAD Exomes,gnomAD Genomes	PASS	PASS	p.Glu478Asp	c.1434G>C	missense_variant	Conflicting interpretations of pathogenicity		3437	282156	0.0121812	42	0	80	24962	0	0	287	35384	1	0	186	10352	2	0	0	19906	0	0	415	25098	5	0	2306	128634	33	0	101	7206	0	0	62	30614	1
p.Phe479Leu	1	216496929	rs780470999	G	T	gnomAD Exomes	PASS	NA	p.Phe479Leu	c.1437C>A	missense_variant			5	250812	1.99353e-05	0	0	0	16254	0	0	0	34536	0	0	0	10062	0	0	0	18346	0	0	0	21648	0	0	0	113230	0	0	0	6122	0	0	5	30614	0
p.Val480Ile	1	216496928	rs138694314	C	T	gnomAD Exomes	PASS	NA	p.Val480Ile	c.1438G>A	missense_variant	Uncertain significance		13	250828	5.18283e-05	0	0	0	16254	0	0	3	34534	0	0	1	10062	0	0	3	18346	0	0	0	21648	0	0	4	113246	0	0	1	6124	0	0	1	30614	0
p.Val480Ala	1	216496927	rs200981928	A	G	gnomAD Exomes,gnomAD Genomes	PASS	PASS	p.Val480Ala	c.1439T>C	missense_variant	Conflicting interpretations of pathogenicity		61	282168	0.000216183	0	0	5	24962	0	0	0	35372	0	0	0	10352	0	0	0	19902	0	0	0	25102	0	0	55	128656	0	0	1	7208	0	0	0	30614	0
p.Ala482Pro	1	216496922	rs767953686	C	G	gnomAD Exomes	PASS	NA	p.Ala482Pro	c.1444G>C	missense_variant			1	250838	3.98664e-06	0	0	0	16254	0	0	0	34536	0	0	0	10062	0	0	0	18352	0	0	0	21648	0	0	0	113250	0	0	0	6122	0	0	1	30614	0
p.Ala482Thr	1	216496922	rs767953686	C	T	gnomAD Exomes	PASS	NA	p.Ala482Thr	c.1444G>A	missense_variant			1	250838	3.98664e-06	0	0	0	16254	0	0	0	34536	0	0	0	10062	0	0	0	18352	0	0	1	21648	0	0	0	113250	0	0	0	6122	0	0	0	30614	0
p.Ala482Asp	1	216496921	rs1423290679	G	T	gnomAD Exomes	PASS	NA	p.Ala482Asp	c.1445C>A	missense_variant			1	250844	3.98654e-06	0	0	0	16254	0	0	0	34538	0	0	0	10062	0	0	0	18352	0	0	0	21648	0	0	0	113254	0	0	0	6122	0	0	1	30614	0
p.Ala482Val	1	216496921	rs1423290679	G	A	gnomAD Genomes	NA	PASS	p.Ala482Val	c.1445C>T	missense_variant			1	31302	3.19468e-05	0	0	0	8698	0	0	0	828	0	0	0	290	0	0	0	1554	0	0	0	3450	0	0	1	15398	0	0	0	1084	0	0	0	0	0
p.Thr483Arg	1	216496918	rs201847741	G	C	gnomAD Exomes	PASS	NA	p.Thr483Arg	c.1448C>G	missense_variant			1	250844	3.98654e-06	0	0	0	16254	0	0	0	34536	0	0	0	10064	0	0	0	18356	0	0	0	21648	0	0	0	113250	0	0	0	6122	0	0	1	30614	0
p.Thr483Met	1	216496918	rs201847741	G	A	gnomAD Exomes,gnomAD Genomes	PASS	PASS	p.Thr483Met	c.1448C>T	missense_variant	Conflicting interpretations of pathogenicity		60	282148	0.000212654	2	0	5	24948	0	0	3	35370	0	0	0	10354	0	0	2	19910	0	0	2	25096	0	0	30	128654	1	0	0	7202	0	0	18	30614	1
p.Gln484Glu	1	216496916	rs766370703	G	C	gnomAD Exomes	PASS	NA	p.Gln484Glu	c.1450C>G	missense_variant			2	250840	7.97321e-06	0	0	0	16254	0	0	0	34536	0	0	0	10064	0	0	0	18352	0	0	0	21646	0	0	2	113252	0	0	0	6122	0	0	0	30614	0
p.Ile485Leu	1	216496913	rs772852977	T	A	gnomAD Exomes	PASS	NA	p.Ile485Leu	c.1453A>T	missense_variant			2	250850	7.97289e-06	0	0	0	16254	0	0	0	34538	0	0	0	10064	0	0	0	18352	0	0	0	21646	0	0	0	113262	0	0	1	6120	0	0	1	30614	0
p.Ile485Val	1	216496913	rs772852977	T	C	gnomAD Exomes	PASS	NA	p.Ile485Val	c.1453A>G	missense_variant			9	250850	3.5878e-05	0	0	0	16254	0	0	0	34538	0	0	0	10064	0	0	0	18352	0	0	0	21646	0	0	0	113262	0	0	0	6120	0	0	9	30614	0
p.Ile485Thr	1	216496912	rs771950708	A	G	gnomAD Exomes	PASS	NA	p.Ile485Thr	c.1454T>C	missense_variant			2	250870	7.97226e-06	0	0	0	16254	0	0	0	34536	0	0	0	10064	0	0	0	18354	0	0	0	21646	0	0	2	113280	0	0	0	6122	0	0	0	30614	0
p.His490Asn	1	216496898	rs768869261	G	T	gnomAD Exomes	PASS	NA	p.His490Asn	c.1468C>A	missense_variant			1	250868	3.98616e-06	0	0	0	16254	0	0	0	34550	0	0	0	10062	0	0	0	18354	0	0	0	21646	0	0	1	113266	0	0	0	6122	0	0	0	30614	0
p.Gly491Glu	1	216496894	rs1310745557	C	T	gnomAD Exomes	PASS	NA	p.Gly491Glu	c.1472G>A	missense_variant	Uncertain significance		1	250866	3.98619e-06	0	0	0	16254	0	0	0	34548	0	0	0	10062	0	0	0	18354	0	0	0	21646	0	0	1	113266	0	0	0	6122	0	0	0	30614	0
p.Gln492Lys	1	216496892	rs1227805583	G	T	gnomAD Exomes	PASS	NA	p.Gln492Lys	c.1474C>A	missense_variant			1	250856	3.98635e-06	0	0	0	16254	0	0	0	34546	0	0	0	10062	0	0	0	18352	0	0	0	21644	0	0	0	113264	0	0	0	6120	0	0	1	30614	0
p.Tyr493Cys	1	216496888	rs756570931	T	C	gnomAD Exomes	PASS	NA	p.Tyr493Cys	c.1478A>G	missense_variant			2	250872	7.97219e-06	0	0	0	16254	0	0	0	34548	0	0	0	10062	0	0	0	18354	0	0	0	21646	0	0	2	113272	0	0	0	6122	0	0	0	30614	0
p.Tyr494Cys	1	216496885	rs898430789	T	C	gnomAD Exomes	PASS	NA	p.Tyr494Cys	c.1481A>G	missense_variant	Uncertain significance		1	250882	3.98594e-06	0	0	0	16254	0	0	0	34546	0	0	0	10062	0	0	0	18360	0	0	0	21642	0	0	1	113280	0	0	0	6124	0	0	0	30614	0
p.Thr495Ile	1	216496882	rs543335786	G	A	gnomAD Exomes	PASS	NA	p.Thr495Ile	c.1484C>T	missense_variant			1	250884	3.98591e-06	0	0	0	16254	0	0	0	34542	0	0	0	10062	0	0	0	18362	0	0	0	21646	0	0	0	113280	0	0	0	6124	0	0	1	30614	0
p.Thr496Pro	1	216496880	rs145114473	T	G	gnomAD Exomes,gnomAD Genomes	PASS	PASS	p.Thr496Pro	c.1486A>C	missense_variant	Conflicting interpretations of pathogenicity		17	282152	6.02512e-05	0	0	16	24956	0	0	1	35384	0	0	0	10350	0	0	0	19914	0	0	0	25062	0	0	0	128666	0	0	0	7206	0	0	0	30614	0
p.Glu497Gln	1	216496877	rs1348637428	C	G	gnomAD Exomes	PASS	NA	p.Glu497Gln	c.1489G>C	missense_variant			1	250884	3.98591e-06	0	0	0	16254	0	0	1	34546	0	0	0	10062	0	0	0	18360	0	0	0	21644	0	0	0	113280	0	0	0	6124	0	0	0	30614	0
p.Asn501Ser	1	216496864	rs757710086	T	C	gnomAD Exomes	PASS	NA	p.Asn501Ser	c.1502A>G	missense_variant			1	250894	3.98575e-06	0	0	0	16254	0	0	0	34552	0	0	0	10066	0	0	0	18364	0	0	0	21640	0	0	1	113282	0	0	0	6122	0	0	0	30614	0
p.Arg503Gly	1	216496859	rs751878371	T	C	gnomAD Exomes	PASS	NA	p.Arg503Gly	c.1507A>G	missense_variant			1	250888	3.98584e-06	0	0	0	16254	0	0	1	34550	0	0	0	10066	0	0	0	18368	0	0	0	21642	0	0	0	113276	0	0	0	6118	0	0	0	30614	0
p.Arg503Ser	1	216496857	rs764928685	T	G	gnomAD Exomes	PASS	NA	p.Arg503Ser	c.1509A>C	missense_variant			2	250902	7.97124e-06	0	0	2	16254	0	0	0	34552	0	0	0	10066	0	0	0	18368	0	0	0	21644	0	0	0	113286	0	0	0	6118	0	0	0	30614	0
p.His504Asn	1	216496856	rs533024548	G	T	gnomAD Exomes	PASS	NA	p.His504Asn	c.1510C>A	missense_variant	Uncertain significance		4	250870	1.59445e-05	0	0	0	16254	0	0	0	34548	0	0	0	10064	0	0	4	18368	0	0	0	21640	0	0	0	113264	0	0	0	6118	0	0	0	30614	0
p.His504Arg	1	216496855	rs753359038	T	C	gnomAD Exomes	PASS	NA	p.His504Arg	c.1511A>G	missense_variant			3	250884	1.19577e-05	0	0	0	16254	0	0	0	34550	0	0	0	10066	0	0	0	18366	0	0	0	21644	0	0	2	113274	0	0	0	6118	0	0	1	30612	0
p.Tyr506Cys	1	216496849	rs200695115	T	C	gnomAD Exomes,gnomAD Genomes	PASS	PASS	p.Tyr506Cys	c.1517A>G	missense_variant			8	282172	2.83515e-05	0	0	0	24964	0	0	0	35396	0	0	0	10356	0	0	0	19918	0	0	8	25068	0	0	0	128650	0	0	0	7206	0	0	0	30614	0
p.Glu511Lys	1	216496835	rs767209934	C	T	gnomAD Exomes	PASS	NA	p.Glu511Lys	c.1531G>A	missense_variant	Conflicting interpretations of pathogenicity		1	250750	3.98804e-06	0	0	0	16254	0	0	1	34532	0	0	0	10062	0	0	0	18356	0	0	0	21634	0	0	0	113180	0	0	0	6118	0	0	0	30614	0
p.Glu511Gly	1	216496834	rs761602494	T	C	gnomAD Exomes	PASS	NA	p.Glu511Gly	c.1532A>G	missense_variant			1	250760	3.98788e-06	0	0	0	16254	0	0	0	34530	0	0	0	10062	0	0	0	18352	0	0	0	21644	0	0	1	113186	0	0	0	6118	0	0	0	30614	0
p.Thr513Ile	1	216496828	rs1395592455	G	A	gnomAD Genomes	NA	PASS	p.Thr513Ile	c.1538C>T	missense_variant			1	31220	3.20307e-05	0	0	1	8700	0	0	0	830	0	0	0	288	0	0	0	1556	0	0	0	3398	0	0	0	15362	0	0	0	1086	0	0	0	0	0
p.Ile514Thr	1	216496825	rs768813865	A	G	gnomAD Exomes	PASS	NA	p.Ile514Thr	c.1541T>C	missense_variant	Uncertain significance		1	250722	3.98848e-06	0	0	0	16252	0	0	0	34538	0	0	0	10060	0	0	0	18352	0	0	0	21642	0	0	1	113148	0	0	0	6118	0	0	0	30612	0
p.Arg517Thr	1	216496816	rs1393503590	C	G	gnomAD Exomes	PASS	NA	p.Arg517Thr	c.1550G>C	missense_variant	Conflicting interpretations of pathogenicity	lc_lof,os_lof	1	250598	3.99045e-06	0	0	0	16254	0	0	0	34522	0	0	0	10056	0	0	0	18334	0	0	0	21628	0	0	1	113074	0	0	0	6118	0	0	0	30612	0
p.Gln519Arg	1	216495313	rs199672621	T	C	gnomAD Exomes,gnomAD Genomes	PASS	PASS	p.Gln519Arg	c.1556A>G	missense_variant	Uncertain significance		13	282340	4.60438e-05	0	0	0	24970	0	0	0	35372	0	0	0	10350	0	0	0	19920	0	0	1	25122	0	0	12	128784	0	0	0	7208	0	0	0	30614	0
p.His521Tyr	1	216495308	rs771429698	G	A	gnomAD Exomes	PASS	NA	p.His521Tyr	c.1561C>T	missense_variant			1	250940	3.98502e-06	0	0	0	16256	0	0	0	34530	0	0	0	10060	0	0	0	18360	0	0	0	21644	0	0	0	113356	0	0	1	6120	0	0	0	30614	0
p.His523Gln	1	216495300	rs747510816	A	C	gnomAD Exomes	PASS	NA	p.His523Gln	c.1569T>G	missense_variant			1	250974	3.98448e-06	0	0	1	16256	0	0	0	34530	0	0	0	10060	0	0	0	18362	0	0	0	21648	0	0	0	113376	0	0	0	6128	0	0	0	30614	0
p.Ala524Thr	1	216495299	rs778263528	C	T	gnomAD Exomes	PASS	NA	p.Ala524Thr	c.1570G>A	missense_variant			1	250964	3.98464e-06	0	0	0	16256	0	0	0	34530	0	0	0	10060	0	0	1	18358	0	0	0	21648	0	0	0	113372	0	0	0	6126	0	0	0	30614	0
p.Ala524Asp	1	216495298	rs772624410	G	T	gnomAD Exomes	PASS	NA	p.Ala524Asp	c.1571C>A	missense_variant			2	250958	7.96946e-06	0	0	0	16256	0	0	0	34530	0	0	0	10060	0	0	0	18356	0	0	0	21648	0	0	2	113370	0	0	0	6124	0	0	0	30614	0
p.Asp525Asn	1	216495296	rs375741757	C	T	gnomAD Exomes,gnomAD Genomes	PASS	PASS	p.Asp525Asn	c.1573G>A	missense_variant			12	282348	4.25007e-05	0	0	1	24970	0	0	6	35376	0	0	0	10352	0	0	1	19918	0	0	0	25118	0	0	4	128792	0	0	0	7208	0	0	0	30614	0
p.Asp525Tyr	1	216495296	rs375741757	C	A	gnomAD Genomes	NA	PASS	p.Asp525Tyr	c.1573G>T	missense_variant			1	31362	3.18857e-05	0	0	0	8714	0	0	0	846	0	0	0	290	0	0	0	1556	0	0	0	3470	0	0	1	15404	0	0	0	1082	0	0	0	0	0
p.Cys527Arg	1	216495290	rs1207157360	A	G	gnomAD Exomes	PASS	NA	p.Cys527Arg	c.1579T>C	missense_variant	Uncertain significance		1	250984	3.98432e-06	0	0	0	16256	0	0	0	34538	0	0	0	10060	0	0	0	18364	0	0	0	21648	0	0	1	113378	0	0	0	6124	0	0	0	30616	0
p.Cys527Phe	1	216495289	rs755735339	C	A	gnomAD Exomes	PASS	NA	p.Cys527Phe	c.1580G>T	missense_variant	Uncertain significance		1	250980	3.98438e-06	0	0	0	16256	0	0	0	34538	0	0	0	10060	0	0	0	18362	0	0	0	21648	0	0	1	113376	0	0	0	6124	0	0	0	30616	0
p.Cys527Tyr	1	216495289	rs755735339	C	T	gnomAD Exomes	PASS	NA	p.Cys527Tyr	c.1580G>A	missense_variant			1	250980	3.98438e-06	0	0	0	16256	0	0	0	34538	0	0	0	10060	0	0	0	18362	0	0	0	21648	0	0	0	113376	0	0	0	6124	0	0	1	30616	0
p.Asp528Asn	1	216495287	rs551424240	C	T	gnomAD Exomes,gnomAD Genomes	PASS	PASS	p.Asp528Asn	c.1582G>A	missense_variant	Uncertain significance		6	282338	2.12511e-05	0	0	0	24962	0	0	1	35386	0	0	0	10350	0	0	0	19920	0	0	0	25104	0	0	2	128796	0	0	0	7206	0	0	3	30614	0
p.Thr529Ala	1	216495284	rs201332729	T	C	gnomAD Exomes	PASS	NA	p.Thr529Ala	c.1585A>G	missense_variant			1	251016	3.98381e-06	0	0	0	16256	0	0	0	34542	0	0	0	10060	0	0	1	18374	0	0	0	21644	0	0	0	113402	0	0	0	6124	0	0	0	30614	0
p.Thr529Pro	1	216495284	rs201332729	T	G	gnomAD Exomes	PASS	NA	p.Thr529Pro	c.1585A>C	missense_variant	Uncertain significance		11	251016	4.38219e-05	0	0	1	16256	0	0	0	34542	0	0	0	10060	0	0	0	18374	0	0	0	21644	0	0	10	113402	0	0	0	6124	0	0	0	30614	0
p.Thr529Ile	1	216495283	rs79696444	G	A	gnomAD Exomes	PASS	NA	p.Thr529Ile	c.1586C>T	missense_variant			1	250992	3.98419e-06	0	0	0	16256	0	0	0	34540	0	0	0	10060	0	0	0	18374	0	0	0	21646	0	0	0	113380	0	0	0	6120	0	0	1	30616	0
p.Thr530Arg	1	216495280	rs76458883	G	C	gnomAD Exomes	PASS	NA	p.Thr530Arg	c.1589C>G	missense_variant	Uncertain significance		1	250998	3.9841e-06	0	0	0	16256	0	0	0	34538	0	0	0	10062	0	0	0	18376	0	0	0	21648	0	0	1	113380	0	0	0	6122	0	0	0	30616	0
p.Ser531Asn	1	216495277	rs1318378785	C	T	gnomAD Exomes	PASS	NA	p.Ser531Asn	c.1592G>A	missense_variant			1	250952	3.98483e-06	0	0	0	16256	0	0	1	34542	0	0	0	10062	0	0	0	18370	0	0	0	21626	0	0	0	113356	0	0	0	6124	0	0	0	30616	0
p.Gln532His	1	216495273	rs1383618728	C	A	gnomAD Exomes	PASS	NA	p.Gln532His	c.1596G>T	missense_variant			1	251010	3.98391e-06	0	0	0	16256	0	0	0	34544	0	0	0	10070	0	0	0	18376	0	0	0	21648	0	0	1	113376	0	0	0	6124	0	0	0	30616	0
p.Pro533Ala	1	216495272	rs539087984	G	C	gnomAD Exomes	PASS	NA	p.Pro533Ala	c.1597C>G	missense_variant			1	251008	3.98394e-06	0	0	0	16256	0	0	1	34544	0	0	0	10068	0	0	0	18378	0	0	0	21648	0	0	0	113372	0	0	0	6126	0	0	0	30616	0
p.Pro533Thr	1	216495272	rs539087984	G	T	gnomAD Exomes	PASS	NA	p.Pro533Thr	c.1597C>A	missense_variant			4	251008	1.59357e-05	0	0	1	16256	0	0	0	34544	0	0	0	10068	0	0	0	18378	0	0	0	21648	0	0	2	113372	0	0	1	6126	0	0	0	30616	0
p.Pro533Arg	1	216495271	rs776741864	G	C	gnomAD Exomes	PASS	NA	p.Pro533Arg	c.1598C>G	missense_variant			1	251006	3.98397e-06	0	0	0	16256	0	0	0	34542	0	0	0	10068	0	0	0	18376	0	0	0	21648	0	0	1	113374	0	0	0	6126	0	0	0	30616	0
p.Pro533Leu	1	216495271	rs776741864	G	A	gnomAD Exomes	PASS	NA	p.Pro533Leu	c.1598C>T	missense_variant			1	251006	3.98397e-06	0	0	0	16256	0	0	0	34542	0	0	0	10068	0	0	0	18376	0	0	0	21648	0	0	0	113374	0	0	1	6126	0	0	0	30616	0
p.Tyr534Cys	1	216495268	rs570446209	T	C	gnomAD Exomes	PASS	NA	p.Tyr534Cys	c.1601A>G	missense_variant	Uncertain significance		1	251020	3.98375e-06	0	0	0	16256	0	0	1	34546	0	0	0	10068	0	0	0	18382	0	0	0	21648	0	0	0	113378	0	0	0	6126	0	0	0	30616	0
p.Leu537Phe	1	216495260	rs375779739	G	A	gnomAD Exomes	PASS	NA	p.Leu537Phe	c.1609C>T	missense_variant			1	250980	3.98438e-06	0	0	1	16256	0	0	0	34540	0	0	0	10066	0	0	0	18382	0	0	0	21646	0	0	0	113348	0	0	0	6126	0	0	0	30616	0
p.Cys538Tyr	1	216495256	rs1373771207	C	T	gnomAD Exomes	PASS	NA	p.Cys538Tyr	c.1613G>A	missense_variant			1	250966	3.9846e-06	0	0	0	16256	0	0	0	34542	0	0	0	10068	0	0	0	18380	0	0	0	21648	0	0	1	113332	0	0	0	6124	0	0	0	30616	0
p.Ser542Arg	1	216495245	rs1204485286	T	G	gnomAD Exomes	PASS	NA	p.Ser542Arg	c.1624A>C	missense_variant			1	250948	3.98489e-06	0	0	0	16256	0	0	0	34538	0	0	0	10066	0	0	0	18372	0	0	0	21648	0	0	1	113326	0	0	0	6126	0	0	0	30616	0
p.Thr544Asn	1	216495238	rs1462954723	G	T	gnomAD Exomes	PASS	NA	p.Thr544Asn	c.1631C>A	missense_variant			1	250906	3.98556e-06	0	0	0	16256	0	0	0	34542	0	0	0	10066	0	0	0	18366	0	0	0	21648	0	0	0	113286	0	0	0	6126	0	0	1	30616	0
p.Thr544Ser	1	216495238	rs1462954723	G	C	gnomAD Exomes	PASS	NA	p.Thr544Ser	c.1631C>G	missense_variant			1	250906	3.98556e-06	0	0	0	16256	0	0	0	34542	0	0	0	10066	0	0	0	18366	0	0	0	21648	0	0	1	113286	0	0	0	6126	0	0	0	30616	0
p.Gly546Ala	1	216495232	rs267598378	C	G	gnomAD Exomes	PASS	NA	p.Gly546Ala	c.1637G>C	missense_variant			1	250912	3.98546e-06	0	0	0	16256	0	0	1	34534	0	0	0	10062	0	0	0	18364	0	0	0	21648	0	0	0	113306	0	0	0	6126	0	0	0	30616	0
p.Leu547Phe	1	216495230	rs974734574	G	A	gnomAD Exomes	PASS	NA	p.Leu547Phe	c.1639C>T	missense_variant			1	250916	3.9854e-06	0	0	0	16256	0	0	1	34536	0	0	0	10060	0	0	0	18364	0	0	0	21648	0	0	0	113310	0	0	0	6126	0	0	0	30616	0
p.His548Gln	1	216495225	rs780727888	A	T	gnomAD Exomes	PASS	NA	p.His548Gln	c.1644T>A	missense_variant			3	250936	1.19552e-05	0	0	0	16256	0	0	0	34534	0	0	0	10060	0	0	0	18368	0	0	0	21648	0	0	3	113326	0	0	0	6128	0	0	0	30616	0
p.Asp550His	1	216465709	rs727504805	C	G	gnomAD Exomes	PASS	NA	p.Asp550His	c.1648G>C	missense_variant	Uncertain significance		13	250652	5.18647e-05	0	0	0	16222	0	0	0	34530	0	0	0	10060	0	0	0	18310	0	0	0	21632	0	0	0	113194	0	0	0	6112	0	0	13	30592	0
p.Arg551Cys	1	216465706	rs776211037	G	A	gnomAD Exomes,gnomAD Genomes	PASS	PASS	p.Arg551Cys	c.1651C>T	missense_variant			8	282176	2.83511e-05	0	0	0	24948	0	0	0	35412	0	0	0	10354	0	0	0	19882	0	0	0	25108	0	0	8	128672	0	0	0	7204	0	0	0	30596	0
p.Arg551His	1	216465705	rs746477843	C	T	gnomAD Exomes	PASS	NA	p.Arg551His	c.1652G>A	missense_variant	Uncertain significance		4	250880	1.59439e-05	0	0	1	16244	0	0	0	34570	0	0	0	10062	0	0	0	18322	0	0	0	21632	0	0	3	113324	0	0	0	6124	0	0	0	30602	0
p.Arg551Pro	1	216465705	rs746477843	C	G	gnomAD Exomes	PASS	NA	p.Arg551Pro	c.1652G>C	missense_variant			3	250880	1.19579e-05	0	0	0	16244	0	0	0	34570	0	0	0	10062	0	0	0	18322	0	0	0	21632	0	0	3	113324	0	0	0	6124	0	0	0	30602	0
p.Leu553Phe	1	216465698	rs535791092	C	A	gnomAD Exomes	PASS	NA	p.Leu553Phe	c.1659G>T	missense_variant			10	251034	3.98352e-05	0	0	0	16252	0	0	0	34578	0	0	0	10064	0	0	0	18334	0	0	0	21644	0	0	0	113428	0	0	0	6124	0	0	10	30610	0
p.Pro554Leu	1	216465696	rs1242112357	G	A	gnomAD Genomes	NA	PASS	p.Pro554Leu	c.1661C>T	missense_variant			1	31370	3.18776e-05	0	0	0	8710	0	0	1	848	0	0	0	290	0	0	0	1556	0	0	0	3472	0	0	0	15406	0	0	0	1088	0	0	0	0	0
p.Leu555Val	1	216465694	rs35818432	G	C	gnomAD Exomes,gnomAD Genomes	PASS	PASS	p.Leu555Val	c.1663C>G	missense_variant	Conflicting interpretations of pathogenicity		347	282456	0.00122851	2	0	3	24968	0	0	44	35434	0	0	27	10354	0	0	1	19892	0	0	9	25120	0	0	224	128868	2	0	14	7212	0	0	25	30608	0
p.Tyr556Asn	1	216465691	rs1222582781	A	T	gnomAD Exomes	PASS	NA	p.Tyr556Asn	c.1666T>A	missense_variant			1	251164	3.98146e-06	0	0	0	16254	0	0	0	34588	0	0	0	10066	0	0	0	18340	0	0	0	21644	0	0	1	113534	0	0	0	6126	0	0	0	30612	0
p.Lys559Gln	1	216465682	rs1281721284	T	G	gnomAD Exomes	PASS	NA	p.Lys559Gln	c.1675A>C	missense_variant			1	251222	3.98054e-06	0	0	0	16256	0	0	0	34588	0	0	0	10070	0	0	0	18342	0	0	0	21646	0	0	0	113582	0	0	1	6126	0	0	0	30612	0
p.Pro560Ala	1	216465679	rs147509797	G	C	gnomAD Exomes	PASS	NA	p.Pro560Ala	c.1678C>G	missense_variant	Uncertain significance		14	251218	5.57285e-05	0	0	1	16252	0	0	0	34588	0	0	0	10070	0	0	12	18344	0	0	0	21646	0	0	1	113580	0	0	0	6126	0	0	0	30612	0
p.Arg562Cys	1	216465673	rs766452143	G	A	gnomAD Exomes,gnomAD Genomes	PASS	PASS	p.Arg562Cys	c.1684C>T	missense_variant	Uncertain significance		3	282632	1.06145e-05	0	0	1	24964	0	0	0	35436	0	0	0	10360	0	0	2	19904	0	0	0	25124	0	0	0	129012	0	0	0	7220	0	0	0	30612	0
p.Arg562His	1	216465672	rs756426298	C	T	gnomAD Exomes	PASS	NA	p.Arg562His	c.1685G>A	missense_variant			17	251252	6.76612e-05	0	0	0	16256	0	0	0	34590	0	0	0	10070	0	0	0	18344	0	0	0	21648	0	0	1	113600	0	0	0	6132	0	0	16	30612	0
p.Gln566Lys	1	216465661	rs767742135	G	T	gnomAD Exomes	PASS	NA	p.Gln566Lys	c.1696C>A	missense_variant			9	251300	3.58138e-05	0	0	0	16256	0	0	9	34592	0	0	0	10072	0	0	0	18356	0	0	0	21648	0	0	0	113632	0	0	0	6132	0	0	0	30612	0
p.Ala569Ser	1	216465652	rs138739049	C	A	gnomAD Exomes	PASS	NA	p.Ala569Ser	c.1705G>T	missense_variant			1	251306	3.97921e-06	0	0	0	16256	0	0	0	34592	0	0	0	10076	0	0	0	18354	0	0	0	21648	0	0	1	113638	0	0	0	6130	0	0	0	30612	0
p.Ala569Thr	1	216465652	rs138739049	C	T	gnomAD Exomes	PASS	NA	p.Ala569Thr	c.1705G>A	missense_variant			2	251306	7.95843e-06	0	0	1	16256	0	0	0	34592	0	0	0	10076	0	0	0	18354	0	0	0	21648	0	0	1	113638	0	0	0	6130	0	0	0	30612	0
p.Ala569Val	1	216465651	rs764512429	G	A	gnomAD Exomes	PASS	NA	p.Ala569Val	c.1706C>T	missense_variant			1	251296	3.97937e-06	0	0	0	16256	0	0	0	34592	0	0	0	10076	0	0	0	18352	0	0	0	21648	0	0	0	113630	0	0	0	6130	0	0	1	30612	0
p.Asn571His	1	216465646	rs141644545	T	G	gnomAD Exomes	PASS	NA	p.Asn571His	c.1711A>C	missense_variant			1	251318	3.97902e-06	0	0	0	16256	0	0	0	34590	0	0	0	10076	0	0	0	18358	0	0	0	21648	0	0	1	113646	0	0	0	6132	0	0	0	30612	0
p.Asn571Ser	1	216465645	rs372955644	T	C	gnomAD Exomes	PASS	NA	p.Asn571Ser	c.1712A>G	missense_variant			20	251328	7.95773e-05	0	0	0	16256	0	0	1	34592	0	0	0	10076	0	0	0	18360	0	0	0	21648	0	0	3	113652	0	0	0	6132	0	0	16	30612	0
p.Asn571Thr	1	216465645	rs372955644	T	G	gnomAD Exomes	PASS	NA	p.Asn571Thr	c.1712A>C	missense_variant			1	251328	3.97886e-06	0	0	0	16256	0	0	0	34592	0	0	0	10076	0	0	1	18360	0	0	0	21648	0	0	0	113652	0	0	0	6132	0	0	0	30612	0
p.Cys572Arg	1	216465643	rs760365249	A	G	gnomAD Exomes	PASS	NA	p.Cys572Arg	c.1714T>C	missense_variant			1	251310	3.97915e-06	0	0	0	16256	0	0	0	34590	0	0	0	10076	0	0	0	18356	0	0	0	21648	0	0	0	113640	0	0	0	6132	0	0	1	30612	0
p.Cys575Arg	1	216465634	rs527236121	A	G	gnomAD Exomes	PASS	NA	p.Cys575Arg	c.1723T>C	missense_variant			1	251334	3.97877e-06	0	0	0	16256	0	0	0	34592	0	0	0	10076	0	0	0	18366	0	0	0	21648	0	0	1	113650	0	0	0	6132	0	0	0	30614	0
p.Lys582Gln	1	216465613	rs1447197199	T	G	gnomAD Exomes	PASS	NA	p.Lys582Gln	c.1744A>C	missense_variant			1	251350	3.97852e-06	0	0	0	16256	0	0	0	34592	0	0	0	10080	0	0	0	18368	0	0	0	21646	0	0	1	113662	0	0	0	6132	0	0	0	30614	0
p.Ser583Ile	1	216465609	rs748986465	C	A	gnomAD Exomes	PASS	NA	p.Ser583Ile	c.1748G>T	missense_variant			1	250984	3.98432e-06	0	0	0	16082	0	0	0	34588	0	0	0	10074	0	0	0	18366	0	0	0	21592	0	0	1	113542	0	0	0	6126	0	0	0	30614	0
p.Ile588Phe	1	216465595	rs148901710	T	A	gnomAD Exomes,gnomAD Genomes	PASS	PASS	p.Ile588Phe	c.1762A>T	missense_variant			4	282736	1.41475e-05	0	0	4	24972	0	0	0	35440	0	0	0	10366	0	0	0	19926	0	0	0	25116	0	0	0	129082	0	0	0	7220	0	0	0	30614	0
p.Pro594Ser	1	216465577	rs377085590	G	A	gnomAD Exomes	PASS	NA	p.Pro594Ser	c.1780C>T	missense_variant			12	251308	4.77502e-05	0	0	0	16256	0	0	0	34592	0	0	0	10076	0	0	0	18382	0	0	7	21640	0	0	4	113624	0	0	1	6128	0	0	0	30610	0
p.Phe595Ser	1	216465573	rs200496467	A	G	gnomAD Exomes,gnomAD Genomes	PASS	PASS	p.Phe595Ser	c.1784T>C	missense_variant	Conflicting interpretations of pathogenicity		9	282720	3.18336e-05	0	0	0	24972	0	0	5	35440	0	0	0	10366	0	0	0	19934	0	0	0	25120	0	0	1	129064	0	0	3	7214	0	0	0	30610	0
p.His597Asn	1	216465568	rs201127450	G	T	gnomAD Exomes,gnomAD Genomes	PASS	PASS	p.His597Asn	c.1789C>A	missense_variant	Uncertain significance		22	282708	7.78188e-05	0	0	0	24968	0	0	0	35438	0	0	0	10366	0	0	19	19938	0	0	0	25122	0	0	3	129050	0	0	0	7212	0	0	0	30614	0
p.His597Arg	1	216465567	rs752977777	T	C	gnomAD Exomes	PASS	NA	p.His597Arg	c.1790A>G	missense_variant			1	251258	3.97997e-06	0	0	0	16256	0	0	0	34572	0	0	0	10074	0	0	0	18376	0	0	0	21648	0	0	1	113606	0	0	0	6122	0	0	0	30604	0
p.Gly600Arg	1	216465559	rs765639070	C	G	gnomAD Exomes	PASS	NA	p.Gly600Arg	c.1798G>C	missense_variant			1	251302	3.97928e-06	0	0	1	16256	0	0	0	34592	0	0	0	10074	0	0	0	18380	0	0	0	21644	0	0	0	113616	0	0	0	6128	0	0	0	30612	0
p.Gly600Ala	1	216465558	rs772955674	C	G	gnomAD Exomes	PASS	NA	p.Gly600Ala	c.1799G>C	missense_variant	Conflicting interpretations of pathogenicity		18	251328	7.16196e-05	0	0	0	16256	0	0	1	34592	0	0	0	10074	0	0	0	18384	0	0	0	21646	0	0	1	113632	0	0	1	6130	0	0	15	30614	0
p.Gly603Glu	1	216465549	rs1427232199	C	T	gnomAD Exomes	PASS	NA	p.Gly603Glu	c.1808G>A	missense_variant	Uncertain significance		1	251336	3.97874e-06	0	0	0	16256	0	0	0	34592	0	0	0	10080	0	0	0	18382	0	0	0	21648	0	0	0	113632	0	0	0	6132	0	0	1	30614	0
p.Asp606His	1	216465541	rs111033410	C	G	gnomAD Exomes	PASS	NA	p.Asp606His	c.1816G>C	missense_variant	Uncertain significance		13	251348	5.17211e-05	0	0	0	16256	0	0	12	34592	0	0	0	10080	0	0	0	18380	0	0	0	21648	0	0	1	113646	0	0	0	6132	0	0	0	30614	0
p.Asp607Glu	1	216465536	rs1185420639	A	C	gnomAD Exomes	PASS	NA	p.Asp607Glu	c.1821T>G	missense_variant			1	251352	3.97848e-06	0	0	0	16256	0	0	0	34592	0	0	0	10076	0	0	0	18378	0	0	0	21646	0	0	1	113658	0	0	0	6132	0	0	0	30614	0
p.Glu609Lys	1	216465532	rs1243499966	C	T	gnomAD Exomes	PASS	NA	p.Glu609Lys	c.1825G>A	missense_variant			2	251352	7.95697e-06	0	0	0	16256	0	0	1	34592	0	0	0	10078	0	0	0	18378	0	0	1	21646	0	0	0	113656	0	0	0	6132	0	0	0	30614	0
p.Glu609Asp	1	216465530	rs983255711	C	G	gnomAD Exomes	PASS	NA	p.Glu609Asp	c.1827G>C	missense_variant			1	251352	3.97848e-06	0	0	0	16256	0	0	1	34592	0	0	0	10078	0	0	0	18380	0	0	0	21644	0	0	0	113658	0	0	0	6130	0	0	0	30614	0
p.His610Asn	1	216465529	rs1460727463	G	T	gnomAD Exomes	PASS	NA	p.His610Asn	c.1828C>A	missense_variant			1	251330	3.97883e-06	0	0	0	16256	0	0	0	34592	0	0	0	10076	0	0	0	18378	0	0	0	21644	0	0	1	113640	0	0	0	6130	0	0	0	30614	0
p.Thr612Ser	1	216465523	rs1263493136	T	A	gnomAD Exomes	PASS	NA	p.Thr612Ser	c.1834A>T	missense_variant			1	251350	3.97852e-06	0	0	0	16256	0	0	0	34592	0	0	0	10076	0	0	0	18380	0	0	0	21644	0	0	1	113658	0	0	0	6130	0	0	0	30614	0
p.Thr613Ala	1	216465520	rs1305679874	T	C	gnomAD Exomes	PASS	NA	p.Thr613Ala	c.1837A>G	missense_variant			1	251342	3.97864e-06	0	0	0	16256	0	0	1	34592	0	0	0	10074	0	0	0	18376	0	0	0	21644	0	0	0	113658	0	0	0	6128	0	0	0	30614	0
p.Thr613Lys	1	216465519	rs202110733	G	T	gnomAD Exomes	PASS	NA	p.Thr613Lys	c.1838C>A	missense_variant			2	251318	7.95805e-06	0	0	0	16256	0	0	0	34592	0	0	0	10074	0	0	0	18378	0	0	0	21642	0	0	1	113634	0	0	1	6128	0	0	0	30614	0
p.Gly614Arg	1	216465517	rs768436928	C	T	gnomAD Exomes	PASS	NA	p.Gly614Arg	c.1840G>A	missense_variant	Uncertain significance		1	251320	3.97899e-06	0	0	0	16256	0	0	0	34592	0	0	0	10076	0	0	0	18372	0	0	0	21644	0	0	1	113638	0	0	0	6128	0	0	0	30614	0
p.Arg615Lys	1	216462749	rs771030684	C	T	gnomAD Exomes	PASS	NA	p.Arg615Lys	c.1844G>A	missense_variant			3	251280	1.19389e-05	0	0	0	16254	0	0	0	34590	0	0	0	10072	0	0	0	18368	0	0	0	21646	0	0	0	113606	0	0	0	6130	0	0	3	30614	0
p.Glu618Gly	1	216462740	rs747309714	T	C	gnomAD Exomes	PASS	NA	p.Glu618Gly	c.1853A>G	missense_variant			1	251302	3.97928e-06	0	0	0	16256	0	0	0	34590	0	0	0	10072	0	0	0	18366	0	0	0	21644	0	0	1	113628	0	0	0	6132	0	0	0	30614	0
p.Arg626Gln	1	216462716	rs192524347	C	T	gnomAD Exomes,gnomAD Genomes	PASS	PASS	p.Arg626Gln	c.1877G>A	missense_variant	Uncertain significance		17	282730	6.0128e-05	0	0	2	24962	0	0	0	35438	0	0	0	10362	0	0	11	19926	0	0	0	25120	0	0	4	129092	0	0	0	7220	0	0	0	30610	0
p.Gln627Arg	1	216462713		T	C	gnomAD Genomes	NA	PASS	p.Gln627Arg	c.1880A>G	missense_variant			1	31388	3.18593e-05	0	0	0	8712	0	0	0	848	0	0	0	290	0	0	0	1560	0	0	1	3470	0	0	0	15420	0	0	0	1088	0	0	0	0	0
p.Val628Ala	1	216462710	rs755495707	A	G	gnomAD Exomes	PASS	NA	p.Val628Ala	c.1883T>C	missense_variant			1	251358	3.97839e-06	0	0	0	16256	0	0	0	34590	0	0	0	10072	0	0	0	18370	0	0	0	21648	0	0	0	113676	0	0	0	6134	0	0	1	30612	0
p.Gly629Asp	1	216462707	rs754159296	C	T	gnomAD Exomes	PASS	NA	p.Gly629Asp	c.1886G>A	missense_variant			1	251362	3.97833e-06	0	0	0	16256	0	0	0	34590	0	0	0	10072	0	0	0	18374	0	0	0	21648	0	0	0	113674	0	0	0	6136	0	0	1	30612	0
p.Gly629Val	1	216462707	rs754159296	C	A	gnomAD Exomes,gnomAD Genomes	PASS	PASS	p.Gly629Val	c.1886G>T	missense_variant	Uncertain significance		2	282762	7.07309e-06	0	0	0	24970	0	0	0	35438	0	0	0	10362	0	0	0	19932	0	0	0	25124	0	0	2	129100	0	0	0	7224	0	0	0	30612	0
p.Asp631Asn	1	216462702	rs552400144	C	T	gnomAD Exomes	PASS	NA	p.Asp631Asn	c.1891G>A	missense_variant	Uncertain significance		32	251366	0.000127304	0	0	0	16256	0	0	0	34590	0	0	0	10076	0	0	0	18372	0	0	0	21648	0	0	0	113676	0	0	0	6136	0	0	32	30612	0
p.Asp631His	1	216462702	rs552400144	C	G	gnomAD Exomes,gnomAD Genomes	PASS	PASS	p.Asp631His	c.1891G>C	missense_variant	Uncertain significance		4	282774	1.41456e-05	0	0	0	24974	0	0	0	35438	0	0	0	10366	0	0	0	19932	0	0	0	25124	0	0	4	129104	0	0	0	7224	0	0	0	30612	0
p.Asp631Glu	1	216462700	rs763507111	A	T	gnomAD Exomes	PASS	NA	p.Asp631Glu	c.1893T>A	missense_variant			1	251368	3.97823e-06	0	0	0	16256	0	0	0	34588	0	0	0	10076	0	0	0	18372	0	0	0	21648	0	0	1	113680	0	0	0	6134	0	0	0	30614	0
p.Ser633Leu	1	216462695	rs373190681	G	A	gnomAD Exomes,gnomAD Genomes	PASS	PASS	p.Ser633Leu	c.1898C>T	missense_variant	Conflicting interpretations of pathogenicity		60	282760	0.000212194	0	0	1	24968	0	0	6	35438	0	0	1	10366	0	0	0	19926	0	0	0	25122	0	0	8	129106	0	0	2	7222	0	0	42	30612	0
p.Ala634Ser	1	216462693	rs759589036	C	A	gnomAD Exomes	PASS	NA	p.Ala634Ser	c.1900G>T	missense_variant	Uncertain significance		1	251370	3.9782e-06	0	0	0	16256	0	0	0	34588	0	0	0	10076	0	0	0	18366	0	0	0	21648	0	0	1	113690	0	0	0	6132	0	0	0	30614	0
p.Ile635Leu	1	216462690	rs201808654	T	G	gnomAD Exomes	PASS	NA	p.Ile635Leu	c.1903A>C	missense_variant			1	251360	3.97836e-06	0	0	0	16256	0	0	1	34588	0	0	0	10074	0	0	0	18368	0	0	0	21648	0	0	0	113682	0	0	0	6132	0	0	0	30612	0
p.Ile635Val	1	216462690	rs201808654	T	C	gnomAD Exomes,gnomAD Genomes	PASS	PASS	p.Ile635Val	c.1903A>G	missense_variant	Uncertain significance		12	282764	4.24382e-05	0	0	9	24974	0	0	0	35436	0	0	0	10364	0	0	0	19928	0	0	0	25124	0	0	3	129106	0	0	0	7220	0	0	0	30612	0
p.Asp636Asn	1	216462687	rs770818317	C	T	gnomAD Exomes	PASS	NA	p.Asp636Asn	c.1906G>A	missense_variant			1	251354	3.97845e-06	0	0	1	16256	0	0	0	34588	0	0	0	10074	0	0	0	18368	0	0	0	21648	0	0	0	113680	0	0	0	6130	0	0	0	30610	0
p.Asp642Asn	1	216462669	rs1363062252	C	T	gnomAD Exomes	PASS	NA	p.Asp642Asn	c.1924G>A	missense_variant			1	251348	3.97855e-06	0	0	0	16256	0	0	0	34592	0	0	0	10074	0	0	0	18362	0	0	0	21646	0	0	1	113672	0	0	0	6132	0	0	0	30614	0
p.Asp644Val	1	216462662	rs1805048	T	A	gnomAD Exomes,gnomAD Genomes	PASS	PASS	p.Asp644Val	c.1931A>T	missense_variant	Benign/Likely benign		16001	282740	0.0565926	637	0	297	24972	1	0	1379	35436	32	0	1378	10362	87	0	12	19926	0	0	710	25122	11	0	9870	129092	415	0	521	7216	23	0	1834	30614	68
p.Thr645Arg	1	216462659	rs397518004	G	C	gnomAD Exomes,gnomAD Genomes	PASS	PASS	p.Thr645Arg	c.1934C>G	missense_variant			18	282720	6.36672e-05	0	0	0	24972	0	0	15	35438	0	0	0	10364	0	0	0	19926	0	0	0	25124	0	0	3	129066	0	0	0	7220	0	0	0	30610	0
p.Val646Phe	1	216462657	rs1480820822	C	A	gnomAD Exomes	PASS	NA	p.Val646Phe	c.1936G>T	missense_variant			1	251326	3.9789e-06	0	0	0	16256	0	0	0	34590	0	0	0	10072	0	0	0	18364	0	0	0	21648	0	0	1	113656	0	0	0	6132	0	0	0	30608	0
p.Val646Ala	1	216462656	rs748178875	A	G	gnomAD Exomes	PASS	NA	p.Val646Ala	c.1937T>C	missense_variant			1	251344	3.97861e-06	0	0	0	16256	0	0	0	34590	0	0	0	10074	0	0	0	18366	0	0	0	21648	0	0	1	113670	0	0	0	6132	0	0	0	30608	0
p.Ser652Gly	1	216462639	rs397518005	T	C	gnomAD Exomes	PASS	NA	p.Ser652Gly	c.1954A>G	missense_variant	Uncertain significance		2	251294	7.95881e-06	0	0	0	16254	0	0	0	34592	0	0	0	10074	0	0	0	18360	0	0	0	21646	0	0	2	113630	0	0	0	6130	0	0	0	30608	0
p.Ser652Ile	1	216462638	rs923370927	C	A	gnomAD Exomes	PASS	NA	p.Ser652Ile	c.1955G>T	missense_variant			1	251298	3.97934e-06	0	0	0	16254	0	0	0	34592	0	0	0	10074	0	0	0	18362	0	0	0	21642	0	0	1	113636	0	0	0	6130	0	0	0	30608	0
p.Ser652Arg	1	216462637	rs1210971360	G	C	gnomAD Exomes	PASS	NA	p.Ser652Arg	c.1956C>G	missense_variant			1	251292	3.97943e-06	0	0	0	16254	0	0	0	34592	0	0	0	10074	0	0	0	18360	0	0	0	21644	0	0	1	113630	0	0	0	6130	0	0	0	30608	0
p.Ile653Met	1	216462634	rs1402942244	A	C	gnomAD Genomes	NA	PASS	p.Ile653Met	c.1959T>G	missense_variant			1	31400	3.18471e-05	0	0	0	8714	0	0	0	848	0	0	0	290	0	0	0	1560	0	0	0	3474	0	0	1	15426	0	0	0	1088	0	0	0	0	0
p.Leu654Pro	1	216462632	rs1321779316	A	G	gnomAD Exomes	PASS	NA	p.Leu654Pro	c.1961T>C	missense_variant	Uncertain significance		43	251302	0.000171109	0	0	0	16254	0	0	42	34592	0	0	0	10072	0	0	0	18366	0	0	0	21644	0	0	0	113636	0	0	1	6130	0	0	0	30608	0
p.Cys655Arg	1	216462630	rs1283231785	A	G	gnomAD Exomes	PASS	NA	p.Cys655Arg	c.1963T>C	missense_variant			1	251294	3.9794e-06	0	0	0	16254	0	0	0	34592	0	0	0	10072	0	0	1	18364	0	0	0	21644	0	0	0	113630	0	0	0	6130	0	0	0	30608	0
p.Asp656Asn	1	216462627	rs146824138	C	T	gnomAD Exomes,gnomAD Genomes	PASS	PASS	p.Asp656Asn	c.1966G>A	missense_variant	Likely benign		179	282676	0.000633234	0	0	8	24962	0	0	6	35440	0	0	0	10362	0	0	0	19926	0	0	16	25118	0	0	145	129044	0	0	4	7216	0	0	0	30608	0
p.Gln657His	1	216462622	rs756567792	C	G	gnomAD Exomes	PASS	NA	p.Gln657His	c.1971G>C	missense_variant			2	251256	7.96001e-06	0	0	0	16254	0	0	2	34592	0	0	0	10072	0	0	0	18366	0	0	0	21638	0	0	0	113600	0	0	0	6126	0	0	0	30608	0
p.Ile658Thr	1	216424439	rs762059856	A	G	gnomAD Exomes	PASS	NA	p.Ile658Thr	c.1973T>C	missense_variant			1	250804	3.98718e-06	0	0	0	16256	0	0	0	34578	0	0	0	10054	0	0	1	18308	0	0	0	21636	0	0	0	113242	0	0	0	6120	0	0	0	30610	0
p.Gln661Glu	1	216424431	rs140955723	G	C	gnomAD Exomes,gnomAD Genomes	PASS	PASS	p.Gln661Glu	c.1981C>G	missense_variant	Uncertain significance		7	282226	2.48028e-05	0	0	6	24968	0	0	1	35428	0	0	0	10350	0	0	0	19866	0	0	0	25114	0	0	0	128680	0	0	0	7210	0	0	0	30610	0
p.Gln661His	1	216424429	rs1380368691	C	G	gnomAD Exomes	PASS	NA	p.Gln661His	c.1983G>C	missense_variant			1	250812	3.98705e-06	0	0	0	16254	0	0	0	34576	0	0	0	10060	0	0	0	18312	0	0	0	21634	0	0	1	113244	0	0	0	6122	0	0	0	30610	0
p.Lys665Glu	1	216424419	rs730880349	T	C	gnomAD Exomes	PASS	NA	p.Lys665Glu	c.1993A>G	missense_variant			2	250840	7.97321e-06	0	0	0	16256	0	0	2	34582	0	0	0	10058	0	0	0	18320	0	0	0	21638	0	0	0	113252	0	0	0	6122	0	0	0	30612	0
p.Arg666Gly	1	216424416	rs780543685	T	C	gnomAD Exomes	PASS	NA	p.Arg666Gly	c.1996A>G	missense_variant			1	250844	3.98654e-06	0	0	0	16254	0	0	0	34580	0	0	0	10058	0	0	0	18322	0	0	0	21644	0	0	1	113252	0	0	0	6122	0	0	0	30612	0
p.His667Gln	1	216424411	rs142870255	G	T	gnomAD Exomes	PASS	NA	p.His667Gln	c.2001C>A	missense_variant			6	250828	2.39208e-05	0	0	0	16254	0	0	0	34586	0	0	3	10058	0	0	0	18318	0	0	0	21638	0	0	3	113242	0	0	0	6120	0	0	0	30612	0
p.Val668Met	1	216424410	rs1404273822	C	T	gnomAD Exomes	PASS	NA	p.Val668Met	c.2002G>A	missense_variant	Uncertain significance		1	250834	3.9867e-06	0	0	0	16256	0	0	0	34584	0	0	0	10058	0	0	0	18324	0	0	0	21638	0	0	0	113240	0	0	0	6122	0	0	1	30612	0
p.Gly670Ala	1	216424403	rs1479691631	C	G	gnomAD Genomes	NA	PASS	p.Gly670Ala	c.2009G>C	missense_variant			2	31396	6.37024e-05	0	0	0	8714	0	0	0	848	0	0	0	290	0	0	0	1558	0	0	0	3474	0	0	2	15424	0	0	0	1088	0	0	0	0	0
p.Arg671Lys	1	216424400	rs758103670	C	T	gnomAD Exomes	PASS	NA	p.Arg671Lys	c.2012G>A	missense_variant			5	250844	1.99327e-05	0	0	0	16256	0	0	0	34582	0	0	0	10060	0	0	0	18322	0	0	0	21632	0	0	5	113258	0	0	0	6120	0	0	0	30614	0
p.Cys676Tyr	1	216424385	rs754475681	C	T	gnomAD Exomes	PASS	NA	p.Cys676Tyr	c.2027G>A	missense_variant			2	250782	7.97505e-06	0	0	0	16254	0	0	0	34576	0	0	0	10056	0	0	0	18318	0	0	0	21638	0	0	2	113216	0	0	0	6118	0	0	0	30606	0
p.Gln677Arg	1	216424382	rs1159057720	T	C	gnomAD Exomes,gnomAD Genomes	PASS	PASS	p.Gln677Arg	c.2030A>G	missense_variant			3	282198	1.06308e-05	0	0	1	24970	0	0	0	35424	0	0	0	10350	0	0	0	19874	0	0	0	25110	0	0	2	128654	0	0	0	7206	0	0	0	30610	0
p.Gln677His	1	216424381	rs753305011	C	A	gnomAD Exomes	PASS	NA	p.Gln677His	c.2031G>T	missense_variant	Uncertain significance		4	250798	1.59491e-05	0	0	0	16256	0	0	0	34578	0	0	0	10060	0	0	0	18314	0	0	0	21640	0	0	4	113224	0	0	0	6118	0	0	0	30608	0
p.Gly679Arg	1	216424377	rs367693972	C	T	gnomAD Exomes,gnomAD Genomes	PASS	PASS	p.Gly679Arg	c.2035G>A	missense_variant	Uncertain significance		11	282172	3.89833e-05	0	0	0	24964	0	0	0	35426	0	0	0	10350	0	0	1	19872	0	0	0	25114	0	0	10	128630	0	0	0	7206	0	0	0	30610	0
p.Tyr681Cys	1	216424370	rs750199568	T	C	gnomAD Exomes	PASS	NA	p.Tyr681Cys	c.2042A>G	missense_variant			1	250786	3.98746e-06	0	0	0	16254	0	0	0	34580	0	0	0	10060	0	0	1	18316	0	0	0	21638	0	0	0	113216	0	0	0	6118	0	0	0	30604	0
p.Asn682Lys	1	216424366	rs767262784	A	C	gnomAD Exomes	PASS	NA	p.Asn682Lys	c.2046T>G	missense_variant	Uncertain significance		1	250798	3.98727e-06	0	0	0	16254	0	0	0	34576	0	0	0	10060	0	0	0	18314	0	0	0	21638	0	0	1	113230	0	0	0	6118	0	0	0	30608	0
p.Leu683Pro	1	216424364	rs762006612	A	G	gnomAD Exomes	PASS	NA	p.Leu683Pro	c.2048T>C	missense_variant			2	250806	7.97429e-06	0	0	0	16254	0	0	0	34576	0	0	0	10058	0	0	0	18318	0	0	0	21642	0	0	2	113232	0	0	0	6118	0	0	0	30608	0
p.Glu685Gly	1	216424358	rs1313835334	T	C	gnomAD Exomes	PASS	NA	p.Glu685Gly	c.2054A>G	missense_variant			1	250796	3.9873e-06	0	0	0	16252	0	0	0	34576	0	0	0	10060	0	0	0	18318	0	0	0	21640	0	0	1	113220	0	0	0	6118	0	0	0	30612	0
p.Glu685Asp	1	216424357	rs775452509	C	G	gnomAD Exomes	PASS	NA	p.Glu685Asp	c.2055G>C	missense_variant			1	250794	3.98734e-06	0	0	0	16254	0	0	0	34576	0	0	0	10058	0	0	0	18320	0	0	0	21634	0	0	1	113220	0	0	0	6118	0	0	0	30614	0
p.Ser692Arg	1	216424336	rs781608408	A	T	gnomAD Exomes	PASS	NA	p.Ser692Arg	c.2076T>A	missense_variant			1	250846	3.98651e-06	0	0	1	16256	0	0	0	34572	0	0	0	10064	0	0	0	18312	0	0	0	21638	0	0	0	113276	0	0	0	6118	0	0	0	30610	0
p.Pro693Leu	1	216424334	rs866495758	G	A	gnomAD Exomes	PASS	NA	p.Pro693Leu	c.2078C>T	missense_variant			1	250840	3.98661e-06	0	0	0	16256	0	0	1	34570	0	0	0	10062	0	0	0	18302	0	0	0	21636	0	0	0	113286	0	0	0	6118	0	0	0	30610	0
p.Cys694Ser	1	216424331	rs137954284	C	G	gnomAD Exomes	PASS	NA	p.Cys694Ser	c.2081G>C	missense_variant			1	250854	3.98638e-06	0	0	0	16254	0	0	0	34574	0	0	1	10062	0	0	0	18304	0	0	0	21642	0	0	0	113290	0	0	0	6120	0	0	0	30608	0
p.Thr698Ile	1	216424319	rs1164392320	G	A	gnomAD Exomes	PASS	NA	p.Thr698Ile	c.2093C>T	missense_variant			1	250906	3.98556e-06	0	0	0	16256	0	0	0	34576	0	0	0	10066	0	0	0	18318	0	0	1	21642	0	0	0	113316	0	0	0	6120	0	0	0	30612	0
p.Gly704Glu	1	216424301	rs1039358341	C	T	gnomAD Genomes	NA	PASS	p.Gly704Glu	c.2111G>A	missense_variant			1	31396	3.18512e-05	0	0	0	8708	0	0	0	848	0	0	0	290	0	0	0	1556	0	0	0	3476	0	0	0	15432	0	0	1	1086	0	0	0	0	0
p.Asp705Tyr	1	216424299	rs767291904	C	A	gnomAD Exomes	PASS	NA	p.Asp705Tyr	c.2113G>T	missense_variant			2	250952	7.96965e-06	0	0	0	16256	0	0	0	34580	0	0	0	10068	0	0	2	18324	0	0	0	21636	0	0	0	113350	0	0	0	6126	0	0	0	30612	0
p.Asp705Ala	1	216424298	rs756979133	T	G	gnomAD Exomes	PASS	NA	p.Asp705Ala	c.2114A>C	missense_variant			1	250966	3.9846e-06	0	0	0	16256	0	0	0	34580	0	0	0	10068	0	0	1	18324	0	0	0	21640	0	0	0	113366	0	0	0	6122	0	0	0	30610	0
p.Ile706Val	1	216424296	rs1290607009	T	C	gnomAD Exomes	PASS	NA	p.Ile706Val	c.2116A>G	missense_variant			1	250972	3.98451e-06	0	0	0	16254	0	0	0	34580	0	0	0	10068	0	0	0	18326	0	0	0	21636	0	0	0	113372	0	0	0	6126	0	0	1	30610	0
p.Cys708Gly	1	216424290	rs1228495482	A	C	gnomAD Exomes	PASS	NA	p.Cys708Gly	c.2122T>G	missense_variant			1	250960	3.9847e-06	0	0	0	16256	0	0	0	34580	0	0	0	10066	0	0	0	18322	0	0	0	21636	0	0	0	113366	0	0	0	6122	0	0	1	30612	0
p.Asn711Thr	1	216424280	rs1358253335	T	G	gnomAD Exomes	PASS	NA	p.Asn711Thr	c.2132A>C	missense_variant			1	250970	3.98454e-06	0	0	0	16254	0	0	0	34582	0	0	0	10066	0	0	0	18322	0	0	0	21634	0	0	1	113380	0	0	0	6126	0	0	0	30606	0
p.Ser712Leu	1	216424277	rs575411062	G	A	gnomAD Exomes	PASS	NA	p.Ser712Leu	c.2135C>T	missense_variant			1	250950	3.98486e-06	0	0	1	16254	0	0	0	34580	0	0	0	10064	0	0	0	18320	0	0	0	21630	0	0	0	113370	0	0	0	6124	0	0	0	30608	0
p.Gly713Arg	1	216424275	rs696723	C	G	gnomAD Exomes,gnomAD Genomes	PASS	PASS	p.Gly713Arg	c.2137G>C	missense_variant	Benign/Likely benign		7566	282304	0.0268009	430	0	4476	24942	401	0	512	35422	9	0	192	10358	1	0	3	19882	0	0	176	25106	1	0	1412	128770	8	0	138	7212	5	0	657	30612	5
p.Gly713Ser	1	216424275	rs696723	C	T	gnomAD Exomes	PASS	NA	p.Gly713Ser	c.2137G>A	missense_variant			1	250936	3.98508e-06	0	0	0	16248	0	0	0	34576	0	0	0	10068	0	0	0	18322	0	0	0	21632	0	0	1	113352	0	0	0	6126	0	0	0	30612	0
p.Gln714Pro	1	216424271	rs760084070	T	G	gnomAD Exomes	PASS	NA	p.Gln714Pro	c.2141A>C	missense_variant			1	250942	3.98498e-06	0	0	0	16254	0	0	0	34580	0	0	0	10064	0	0	0	18316	0	0	0	21636	0	0	0	113368	0	0	0	6122	0	0	1	30602	0
p.Cys717Gly	1	216424263	rs1304016981	A	C	gnomAD Exomes	PASS	NA	p.Cys717Gly	c.2149T>G	missense_variant			1	250934	3.98511e-06	0	0	0	16252	0	0	0	34580	0	0	0	10070	0	0	0	18314	0	0	0	21634	0	0	1	113368	0	0	0	6120	0	0	0	30596	0
p.Ala719Ser	1	216424257	rs1407269297	C	A	gnomAD Exomes,gnomAD Genomes	PASS	PASS	p.Ala719Ser	c.2155G>T	missense_variant			2	282230	7.08642e-06	0	0	0	24958	0	0	0	35422	0	0	0	10358	0	0	2	19864	0	0	0	25096	0	0	0	128726	0	0	0	7208	0	0	0	30598	0
p.Val721Ile	1	216424251	rs776935886	C	T	gnomAD Exomes	PASS	NA	p.Val721Ile	c.2161G>A	missense_variant			1	250744	3.98813e-06	0	0	0	16242	0	0	0	34564	0	0	0	10060	0	0	1	18302	0	0	0	21622	0	0	0	113248	0	0	0	6116	0	0	0	30590	0
p.Val721Ala	1	216424250	rs1470676779	A	G	gnomAD Exomes	PASS	NA	p.Val721Ala	c.2162T>C	missense_variant			1	250752	3.988e-06	0	0	0	16240	0	0	0	34568	0	0	0	10062	0	0	0	18298	0	0	0	21622	0	0	1	113254	0	0	0	6118	0	0	0	30590	0
p.Arg725Lys	1	216420562	rs769499211	C	T	gnomAD Exomes	PASS	NA	p.Arg725Lys	c.2174G>A	missense_variant			11	248682	4.42332e-05	1	0	0	15266	0	0	0	34530	0	0	0	10024	0	0	0	18330	0	0	0	21626	0	0	0	112256	0	0	0	6042	0	0	11	30608	1
p.Asp727Ala	1	216420556	rs1269860321	T	G	gnomAD Exomes	PASS	NA	p.Asp727Ala	c.2180A>C	missense_variant			1	249074	4.01487e-06	0	0	0	15372	0	0	1	34536	0	0	0	10032	0	0	0	18334	0	0	0	21632	0	0	0	112512	0	0	0	6048	0	0	0	30608	0
p.Cys729Tyr	1	216420550	rs780709977	C	T	gnomAD Exomes	PASS	NA	p.Cys729Tyr	c.2186G>A	missense_variant	Uncertain significance		2	249204	8.02555e-06	0	0	0	15398	0	0	2	34536	0	0	0	10034	0	0	0	18342	0	0	0	21638	0	0	0	112594	0	0	0	6050	0	0	0	30612	0
p.Asn730Ser	1	216420547	rs1452633756	T	C	gnomAD Exomes	PASS	NA	p.Asn730Ser	c.2189A>G	missense_variant			1	249328	4.01078e-06	0	0	0	15422	0	0	0	34546	0	0	0	10040	0	0	0	18348	0	0	0	21638	0	0	1	112672	0	0	0	6054	0	0	0	30608	0
p.Phe733Cys	1	216420538	rs1415708295	A	C	gnomAD Exomes	PASS	NA	p.Phe733Cys	c.2198T>G	missense_variant			1	249428	4.00917e-06	0	0	0	15448	0	0	0	34560	0	0	0	10044	0	0	0	18352	0	0	0	21630	0	0	1	112724	0	0	0	6056	0	0	0	30614	0
p.Phe735Cys	1	216420532	rs777541838	A	C	gnomAD Exomes	PASS	NA	p.Phe735Cys	c.2204T>G	missense_variant			1	249526	4.0076e-06	0	0	0	15482	0	0	0	34556	0	0	0	10046	0	0	1	18352	0	0	0	21632	0	0	0	112788	0	0	0	6058	0	0	0	30612	0
p.Leu736Phe	1	216420530	rs758063197	G	A	gnomAD Exomes	PASS	NA	p.Leu736Phe	c.2206C>T	missense_variant			4	249536	1.60298e-05	0	0	0	15482	0	0	4	34550	0	0	0	10044	0	0	0	18354	0	0	0	21632	0	0	0	112804	0	0	0	6058	0	0	0	30612	0
p.Arg737Gln	1	216420526	rs778957703	C	T	gnomAD Exomes	PASS	NA	p.Arg737Gln	c.2210G>A	missense_variant	Uncertain significance		2	249578	8.01353e-06	0	0	0	15490	0	0	0	34556	0	0	0	10046	0	0	1	18356	0	0	0	21626	0	0	0	112836	0	0	0	6058	0	0	1	30610	0
p.Arg737Leu	1	216420526	rs778957703	C	A	gnomAD Exomes	PASS	NA	p.Arg737Leu	c.2210G>T	missense_variant			2	249578	8.01353e-06	0	0	0	15490	0	0	0	34556	0	0	0	10046	0	0	0	18356	0	0	0	21626	0	0	2	112836	0	0	0	6058	0	0	0	30610	0
p.Ser738Gly	1	216420524	rs765947672	T	C	gnomAD Exomes,gnomAD Genomes	PASS	PASS	p.Ser738Gly	c.2212A>G	missense_variant			3	280992	1.06765e-05	0	0	0	24200	0	0	0	35406	0	0	0	10336	0	0	0	19912	0	0	0	25112	0	0	3	128274	0	0	0	7144	0	0	0	30608	0
p.Phe739Ile	1	216420521	rs1212098704	A	T	gnomAD Exomes	PASS	NA	p.Phe739Ile	c.2215T>A	missense_variant			1	249712	4.00461e-06	0	0	0	15528	0	0	0	34562	0	0	0	10048	0	0	0	18364	0	0	0	21632	0	0	0	112908	0	0	0	6060	0	0	1	30610	0
p.Phe739Leu	1	216420521	rs1212098704	A	G	gnomAD Exomes	PASS	NA	p.Phe739Leu	c.2215T>C	missense_variant			1	249712	4.00461e-06	0	0	0	15528	0	0	0	34562	0	0	0	10048	0	0	0	18364	0	0	0	21632	0	0	0	112908	0	0	1	6060	0	0	0	30610	0
p.Phe739Cys	1	216420520	rs1305876668	A	C	gnomAD Exomes	PASS	NA	p.Phe739Cys	c.2216T>G	missense_variant			1	249750	4.004e-06	0	0	0	15538	0	0	0	34564	0	0	0	10048	0	0	0	18366	0	0	0	21632	0	0	1	112932	0	0	0	6060	0	0	0	30610	0
p.Asn740Tyr	1	216420518	rs1229489278	T	A	gnomAD Exomes	PASS	NA	p.Asn740Tyr	c.2218A>T	missense_variant	Uncertain significance		1	249758	4.00388e-06	0	0	0	15540	0	0	0	34560	0	0	0	10046	0	0	0	18366	0	0	0	21630	0	0	1	112948	0	0	0	6060	0	0	0	30608	0
p.Asn740Ser	1	216420517	rs766618880	T	C	gnomAD Exomes	PASS	NA	p.Asn740Ser	c.2219A>G	missense_variant			1	249788	4.00339e-06	0	0	0	15538	0	0	0	34562	0	0	0	10050	0	0	0	18366	0	0	0	21630	0	0	0	112972	0	0	0	6060	0	0	1	30610	0
p.Val742Ala	1	216420511	rs1313107774	A	G	gnomAD Exomes	PASS	NA	p.Val742Ala	c.2225T>C	missense_variant			1	249944	4.0009e-06	0	0	0	15650	0	0	0	34570	0	0	0	10050	0	0	0	18364	0	0	0	21626	0	0	1	113008	0	0	0	6066	0	0	0	30610	0
p.His752Arg	1	216420481	rs762022161	T	C	gnomAD Exomes	PASS	NA	p.His752Arg	c.2255A>G	missense_variant			1	250592	3.99055e-06	0	0	0	16110	0	0	0	34562	0	0	0	10054	0	0	0	18374	0	0	0	21614	0	0	1	113176	0	0	0	6092	0	0	0	30610	0
p.Lys757Ile	1	216420466	rs769290986	T	A	gnomAD Exomes	PASS	NA	p.Lys757Ile	c.2270A>T	missense_variant			1	250708	3.9887e-06	0	0	0	16222	0	0	0	34560	0	0	0	10054	0	0	0	18374	0	0	0	21608	0	0	1	113174	0	0	0	6106	0	0	0	30610	0
p.Asn760Ser	1	216420457	rs776095235	T	C	gnomAD Exomes	PASS	NA	p.Asn760Ser	c.2279A>G	missense_variant	Uncertain significance		3	250720	1.19655e-05	0	0	0	16238	0	0	0	34560	0	0	0	10052	0	0	0	18372	0	0	0	21618	0	0	1	113158	0	0	0	6110	0	0	2	30612	0
p.His762Tyr	1	216420452	rs770496558	G	A	gnomAD Exomes	PASS	NA	p.His762Tyr	c.2284C>T	missense_variant			1	250764	3.98781e-06	0	0	0	16246	0	0	0	34566	0	0	0	10058	0	0	0	18368	0	0	0	21620	0	0	1	113184	0	0	0	6112	0	0	0	30610	0
p.Gln765Lys	1	216420443	rs777629750	G	T	gnomAD Exomes	PASS	NA	p.Gln765Lys	c.2293C>A	missense_variant			1	250816	3.98699e-06	0	0	0	16254	0	0	0	34576	0	0	0	10060	0	0	0	18376	0	0	0	21630	0	0	1	113190	0	0	0	6116	0	0	0	30614	0
p.Gln765Arg	1	216420442	rs772069565	T	C	gnomAD Exomes	PASS	NA	p.Gln765Arg	c.2294A>G	missense_variant			2	250812	7.9741e-06	0	0	0	16256	0	0	0	34576	0	0	0	10060	0	0	0	18374	0	0	0	21632	0	0	2	113184	0	0	0	6116	0	0	0	30614	0
p.Cys766Gly	1	216420440	rs368687374	A	C	gnomAD Exomes	PASS	NA	p.Cys766Gly	c.2296T>G	missense_variant			1	250826	3.98683e-06	0	0	0	16254	0	0	1	34578	0	0	0	10060	0	0	0	18374	0	0	0	21636	0	0	0	113190	0	0	0	6120	0	0	0	30614	0
p.Cys766Arg	1	216420440	rs368687374	A	G	gnomAD Exomes	PASS	NA	p.Cys766Arg	c.2296T>C	missense_variant	Pathogenic/Likely pathogenic		10	250826	3.98683e-05	0	0	0	16254	0	0	0	34578	0	0	0	10060	0	0	0	18374	0	0	0	21636	0	0	10	113190	0	0	0	6120	0	0	0	30614	0
p.Lys770Glu	1	216420428	rs778812993	T	C	gnomAD Exomes,gnomAD Genomes	PASS	PASS	p.Lys770Glu	c.2308A>G	missense_variant			2	282230	7.08642e-06	0	0	2	24956	0	0	0	35424	0	0	0	10350	0	0	0	19922	0	0	0	25120	0	0	0	128634	0	0	0	7210	0	0	0	30614	0
p.Gly774Glu	1	216420415		C	T	gnomAD Exomes	PASS	NA	p.Gly774Glu	c.2321G>A	missense_variant			1	250880	3.98597e-06	0	0	0	16254	0	0	0	34578	0	0	0	10056	0	0	1	18374	0	0	0	21646	0	0	0	113232	0	0	0	6126	0	0	0	30614	0
p.Cys777Tyr	1	216420406	rs192119790	C	T	gnomAD Exomes,gnomAD Genomes	PASS	PASS	p.Cys777Tyr	c.2330G>A	missense_variant	Conflicting interpretations of pathogenicity		6	282296	2.12543e-05	0	0	2	24962	0	0	1	35428	0	0	0	10352	0	0	0	19926	0	0	0	25120	0	0	3	128678	0	0	0	7216	0	0	0	30614	0
p.Asp778Tyr	1	216420404	rs142898216	C	A	gnomAD Exomes,gnomAD Genomes	PASS	PASS	p.Asp778Tyr	c.2332G>T	missense_variant	Conflicting interpretations of pathogenicity		17	282286	6.02226e-05	1	0	14	24968	1	0	3	35426	0	0	0	10348	0	0	0	19920	0	0	0	25116	0	0	0	128680	0	0	0	7216	0	0	0	30612	0
p.Thr779Asn	1	216420400	rs1457074852	G	T	gnomAD Exomes	PASS	NA	p.Thr779Asn	c.2336C>A	missense_variant			1	250902	3.98562e-06	0	0	0	16254	0	0	1	34580	0	0	0	10058	0	0	0	18370	0	0	0	21644	0	0	0	113258	0	0	0	6128	0	0	0	30610	0
p.Cys780Gly	1	216420398	rs756192974	A	C	gnomAD Exomes	PASS	NA	p.Cys780Gly	c.2338T>G	missense_variant			1	250916	3.9854e-06	0	0	0	16254	0	0	0	34578	0	0	0	10062	0	0	0	18364	0	0	0	21640	0	0	1	113278	0	0	0	6130	0	0	0	30610	0
p.Cys780Ser	1	216420398	rs756192974	A	T	gnomAD Exomes	PASS	NA	p.Cys780Ser	c.2338T>A	missense_variant			1	250916	3.9854e-06	0	0	0	16254	0	0	1	34578	0	0	0	10062	0	0	0	18364	0	0	0	21640	0	0	0	113278	0	0	0	6130	0	0	0	30610	0
p.Asn783Lys	1	216420387	rs1166644045	G	C	gnomAD Exomes	PASS	NA	p.Asn783Lys	c.2349C>G	missense_variant			1	250918	3.98537e-06	0	0	0	16254	0	0	0	34564	0	0	0	10064	0	0	0	18366	0	0	0	21640	0	0	1	113288	0	0	0	6128	0	0	0	30614	0
p.Tyr785His	1	216420383	rs1417015880	A	G	gnomAD Exomes	PASS	NA	p.Tyr785His	c.2353T>C	missense_variant			2	250944	7.96991e-06	0	0	0	16254	0	0	0	34566	0	0	0	10066	0	0	0	18364	0	0	0	21642	0	0	2	113312	0	0	0	6126	0	0	0	30614	0
p.Val789Ile	1	216420371	rs199571930	C	T	gnomAD Exomes,gnomAD Genomes	PASS	PASS	p.Val789Ile	c.2365G>A	missense_variant	Likely benign		20	282270	7.08541e-05	1	0	0	24958	0	0	0	35410	0	0	0	10350	0	0	0	19900	0	0	0	25110	0	0	20	128720	1	0	0	7208	0	0	0	30614	0
p.Val789Gly	1	216420370	rs1182754714	A	C	gnomAD Exomes	PASS	NA	p.Val789Gly	c.2366T>G	missense_variant			1	250894	3.98575e-06	0	0	0	16254	0	0	0	34556	0	0	0	10060	0	0	0	18350	0	0	0	21638	0	0	1	113298	0	0	0	6124	0	0	0	30614	0
p.Asn791Ser	1	216420364	rs751837078	T	C	gnomAD Exomes,gnomAD Genomes	PASS	PASS	p.Asn791Ser	c.2372A>G	missense_variant	Uncertain significance		8	282302	2.83384e-05	0	0	1	24968	0	0	0	35408	0	0	0	10350	0	0	3	19910	0	0	0	25110	0	0	0	128730	0	0	0	7214	0	0	4	30612	0
p.Asn791Lys	1	216420363	rs764567476	A	C	gnomAD Exomes	PASS	NA	p.Asn791Lys	c.2373T>G	missense_variant			4	250910	1.5942e-05	0	0	0	16254	0	0	0	34562	0	0	0	10060	0	0	4	18352	0	0	0	21640	0	0	0	113304	0	0	0	6124	0	0	0	30614	0
p.Cys792Ser	1	216420361	rs759186102	C	G	gnomAD Exomes	PASS	NA	p.Cys792Ser	c.2375G>C	missense_variant			1	250886	3.98587e-06	0	0	0	16254	0	0	0	34562	0	0	0	10058	0	0	0	18350	0	0	0	21634	0	0	0	113288	0	0	0	6126	0	0	1	30614	0
p.Ala794Pro	1	216420356	rs1267382499	C	G	gnomAD Exomes	PASS	NA	p.Ala794Pro	c.2380G>C	missense_variant			1	250888	3.98584e-06	0	0	0	16254	0	0	0	34560	0	0	0	10060	0	0	0	18354	0	0	0	21632	0	0	0	113292	0	0	0	6124	0	0	1	30612	0
p.Cys797Tyr	1	216420346		C	T	gnomAD Exomes	PASS	NA	p.Cys797Tyr	c.2390G>A	missense_variant			1	250846	3.98651e-06	0	0	0	16254	0	0	0	34550	0	0	0	10058	0	0	1	18348	0	0	0	21622	0	0	0	113280	0	0	0	6124	0	0	0	30610	0
p.Asp798Val	1	216420343	rs148431156	T	A	gnomAD Exomes,gnomAD Genomes	PASS	PASS	p.Asp798Val	c.2393A>T	missense_variant			19	282224	6.73224e-05	0	0	19	24962	0	0	0	35396	0	0	0	10346	0	0	0	19896	0	0	0	25092	0	0	0	128708	0	0	0	7210	0	0	0	30614	0
p.Thr799Ala	1	216420341	rs1316648208	T	C	gnomAD Exomes	PASS	NA	p.Thr799Ala	c.2395A>G	missense_variant			1	250828	3.9868e-06	0	0	0	16254	0	0	0	34546	0	0	0	10054	0	0	0	18348	0	0	0	21624	0	0	0	113266	0	0	0	6124	0	0	1	30612	0
p.Ala800Thr	1	216420338	rs375656256	C	T	gnomAD Exomes,gnomAD Genomes	PASS	PASS	p.Ala800Thr	c.2398G>A	missense_variant	Uncertain significance		2	282214	7.08682e-06	0	0	1	24966	0	0	0	35398	0	0	0	10346	0	0	1	19908	0	0	0	25096	0	0	0	128678	0	0	0	7210	0	0	0	30612	0
p.Ser802Cys	1	216420331	rs760130436	G	C	gnomAD Exomes	PASS	NA	p.Ser802Cys	c.2405C>G	missense_variant			2	250790	7.9748e-06	0	0	0	16254	0	0	0	34550	0	0	0	10056	0	0	0	18336	0	0	0	21612	0	0	0	113250	0	0	0	6122	0	0	2	30610	0
p.Gly805Ala	1	216420322	rs587783023	C	G	gnomAD Exomes	PASS	NA	p.Gly805Ala	c.2414G>C	missense_variant	Uncertain significance		23	250734	9.17307e-05	0	0	0	16254	0	0	0	34544	0	0	0	10058	0	0	23	18330	0	0	0	21594	0	0	0	113226	0	0	0	6120	0	0	0	30608	0
p.Thr806Ala	1	216420320	rs1057519163	T	C	gnomAD Exomes	PASS	NA	p.Thr806Ala	c.2416A>G	missense_variant	Uncertain significance		1	250742	3.98816e-06	0	0	0	16256	0	0	0	34550	0	0	0	10054	0	0	0	18336	0	0	0	21594	0	0	1	113226	0	0	0	6118	0	0	0	30608	0
p.Thr806Ile	1	216420319	rs771876860	G	A	gnomAD Exomes	PASS	NA	p.Thr806Ile	c.2417C>T	missense_variant			1	250740	3.98819e-06	0	0	0	16256	0	0	0	34544	0	0	0	10056	0	0	0	18340	0	0	0	21598	0	0	1	113218	0	0	0	6118	0	0	0	30610	0
p.Cys808Tyr	1	216420313	rs1451388398	C	T	gnomAD Exomes	PASS	NA	p.Cys808Tyr	c.2423G>A	missense_variant			1	250682	3.98912e-06	0	0	0	16254	0	0	0	34540	0	0	0	10048	0	0	0	18338	0	0	0	21596	0	0	0	113186	0	0	0	6114	0	0	1	30606	0
p.Asn809Ser	1	216420310	rs1387587166	T	C	gnomAD Exomes	PASS	NA	p.Asn809Ser	c.2426A>G	missense_variant			1	250686	3.98905e-06	0	0	0	16256	0	0	1	34542	0	0	0	10048	0	0	0	18336	0	0	0	21594	0	0	0	113186	0	0	0	6114	0	0	0	30610	0
p.Ala810Gly	1	216420307	rs778562985	G	C	gnomAD Exomes	PASS	NA	p.Ala810Gly	c.2429C>G	missense_variant			1	250674	3.98924e-06	0	0	0	16256	0	0	1	34542	0	0	0	10052	0	0	0	18336	0	0	0	21600	0	0	0	113172	0	0	0	6112	0	0	0	30604	0
p.Thr812Ile	1	216420301	rs768560709	G	A	gnomAD Exomes	PASS	NA	p.Thr812Ile	c.2435C>T	missense_variant			2	250656	7.97906e-06	0	0	0	16256	0	0	0	34546	0	0	0	10056	0	0	0	18340	0	0	0	21584	0	0	2	113152	0	0	0	6112	0	0	0	30610	0
p.Ile816Val	1	216420290	rs756424077	T	C	gnomAD Exomes	PASS	NA	p.Ile816Val	c.2446A>G	missense_variant			1	250662	3.98944e-06	0	0	0	16256	0	0	0	34546	0	0	0	10046	0	0	0	18336	0	0	0	21614	0	0	0	113140	0	0	0	6114	0	0	1	30610	0
p.Asn820Ser	1	216420277	rs34447581	T	C	gnomAD Exomes,gnomAD Genomes	PASS	PASS	p.Asn820Ser	c.2459A>G	missense_variant	Uncertain significance		27	282038	9.57318e-05	0	0	26	24968	0	0	1	35406	0	0	0	10338	0	0	0	19902	0	0	0	25092	0	0	0	128526	0	0	0	7196	0	0	0	30610	0
p.Val821Ala	1	216420274	rs757681199	A	G	gnomAD Exomes	PASS	NA	p.Val821Ala	c.2462T>C	missense_variant			1	250620	3.9901e-06	0	0	0	16256	0	0	0	34556	0	0	0	10052	0	0	1	18344	0	0	0	21618	0	0	0	113074	0	0	0	6112	0	0	0	30608	0
p.Arg824Lys	1	216420265	rs752165034	C	T	gnomAD Exomes	PASS	NA	p.Arg824Lys	c.2471G>A	missense_variant			1	250554	3.99116e-06	0	0	0	16256	0	0	0	34554	0	0	0	10050	0	0	0	18348	0	0	0	21620	0	0	1	113004	0	0	0	6112	0	0	0	30610	0
p.Arg824Ser	1	216420264	rs764514860	T	A	gnomAD Exomes	PASS	NA	p.Arg824Ser	c.2472A>T	missense_variant			1	250562	3.99103e-06	0	0	0	16256	0	0	1	34552	0	0	0	10046	0	0	0	18348	0	0	0	21622	0	0	0	113016	0	0	0	6114	0	0	0	30608	0
p.Asn827Asp	1	216420257	rs876658114	T	C	gnomAD Exomes	PASS	NA	p.Asn827Asp	c.2479A>G	missense_variant			1	250548	3.99125e-06	0	0	0	16256	0	0	0	34560	0	0	0	10050	0	0	0	18356	0	0	0	21628	0	0	1	112972	0	0	0	6114	0	0	0	30612	0
p.Glu831Gln	1	216420245		C	G	gnomAD Exomes	PASS	NA	p.Glu831Gln	c.2491G>C	missense_variant			1	250470	3.99249e-06	0	0	0	16254	0	0	0	34570	0	0	0	10046	0	0	1	18358	0	0	0	21634	0	0	0	112884	0	0	0	6110	0	0	0	30614	0
p.Glu831Val	1	216420244	rs758705956	T	A	gnomAD Exomes	PASS	NA	p.Glu831Val	c.2492A>T	missense_variant			2	250462	7.98524e-06	0	0	0	16254	0	0	0	34568	0	0	0	10044	0	0	0	18352	0	0	0	21636	0	0	2	112882	0	0	0	6110	0	0	0	30616	0
p.Asn833Asp	1	216420239	rs1403829148	T	C	gnomAD Exomes	PASS	NA	p.Asn833Asp	c.2497A>G	missense_variant			1	250450	3.99281e-06	0	0	0	16252	0	0	1	34570	0	0	0	10044	0	0	0	18362	0	0	0	21636	0	0	0	112860	0	0	0	6112	0	0	0	30614	0
p.Tyr835Phe	1	216420232	rs1171877745	T	A	gnomAD Exomes	PASS	NA	p.Tyr835Phe	c.2504A>T	missense_variant			1	250420	3.99329e-06	0	0	0	16248	0	0	1	34570	0	0	0	10046	0	0	0	18362	0	0	0	21642	0	0	0	112824	0	0	0	6114	0	0	0	30614	0
p.Leu836Val	1	216420230	rs753083207	G	C	gnomAD Exomes	PASS	NA	p.Leu836Val	c.2506C>G	missense_variant			1	250412	3.99342e-06	0	0	0	16248	0	0	0	34572	0	0	0	10046	0	0	0	18354	0	0	0	21642	0	0	0	112822	0	0	0	6114	0	0	1	30614	0
p.Arg837Trp	1	216420227	rs142655448	G	A	gnomAD Exomes	PASS	NA	p.Arg837Trp	c.2509C>T	missense_variant			3	250382	1.19817e-05	0	0	0	16246	0	0	1	34566	0	0	0	10044	0	0	0	18358	0	0	0	21644	0	0	2	112796	0	0	0	6114	0	0	0	30614	0
p.Arg837Gln	1	216420226	rs148594393	C	T	gnomAD Exomes,gnomAD Genomes	PASS	PASS	p.Arg837Gln	c.2510G>A	missense_variant	Conflicting interpretations of pathogenicity		247	281788	0.000876545	1	0	229	24954	1	0	15	35414	0	0	0	10332	0	0	1	19912	0	0	0	25116	0	0	1	128240	0	0	1	7206	0	0	0	30614	0
p.Gln838Lys	1	216420224	rs1449075820	G	T	gnomAD Exomes	PASS	NA	p.Gln838Lys	c.2512C>A	missense_variant			1	250376	3.99399e-06	0	0	0	16244	0	0	1	34566	0	0	0	10042	0	0	0	18360	0	0	0	21644	0	0	0	112786	0	0	0	6120	0	0	0	30614	0
p.Asn840Asp	1	216420218	rs772578942	T	C	gnomAD Exomes	PASS	NA	p.Asn840Asp	c.2518A>G	missense_variant			1	250432	3.9931e-06	0	0	0	16244	0	0	0	34576	0	0	0	10042	0	0	0	18360	0	0	0	21648	0	0	0	112828	0	0	0	6120	0	0	1	30614	0
p.Asn840Ile	1	216420217	rs1190914255	T	A	gnomAD Exomes,gnomAD Genomes	PASS	PASS	p.Asn840Ile	c.2519A>T	missense_variant			2	281818	7.09678e-06	0	0	0	24960	0	0	0	35420	0	0	0	10334	0	0	0	19914	0	0	0	25124	0	0	2	128246	0	0	0	7206	0	0	0	30614	0
p.Ser841Tyr	1	216420214	rs111033282	G	T	gnomAD Exomes,gnomAD Genomes	PASS	PASS	p.Ser841Tyr	c.2522C>A	missense_variant	Benign		1708	281822	0.00606056	9	0	43	24956	0	0	34	35420	0	0	8	10336	0	0	0	19922	0	0	388	25122	1	0	1144	128242	8	0	57	7208	0	0	34	30616	0
p.Cys844Arg	1	216420206	rs1483315139	A	G	gnomAD Exomes	PASS	NA	p.Cys844Arg	c.2530T>C	missense_variant			1	250496	3.99208e-06	0	0	0	16250	0	0	1	34580	0	0	0	10042	0	0	0	18370	0	0	0	21648	0	0	0	112870	0	0	0	6120	0	0	0	30616	0
p.Cys844Ser	1	216420205	rs564453853	C	G	gnomAD Exomes	PASS	NA	p.Cys844Ser	c.2531G>C	missense_variant			1	250508	3.99189e-06	0	0	1	16250	0	0	0	34580	0	0	0	10044	0	0	0	18372	0	0	0	21648	0	0	0	112878	0	0	0	6120	0	0	0	30616	0
p.Cys844Tyr	1	216420205	rs564453853	C	T	gnomAD Exomes	PASS	NA	p.Cys844Tyr	c.2531G>A	missense_variant			5	250508	1.99594e-05	0	0	0	16250	0	0	2	34580	0	0	0	10044	0	0	0	18372	0	0	0	21648	0	0	3	112878	0	0	0	6120	0	0	0	30616	0
p.Pro846Ser	1	216420200	rs749038331	G	A	gnomAD Exomes	PASS	NA	p.Pro846Ser	c.2536C>T	missense_variant			1	250508	3.99189e-06	0	0	0	16252	0	0	0	34580	0	0	0	10046	0	0	0	18380	0	0	0	21646	0	0	0	112870	0	0	0	6118	0	0	1	30616	0
p.Pro846Leu	1	216420199	rs1341016463	G	A	gnomAD Genomes	NA	PASS	p.Pro846Leu	c.2537C>T	missense_variant			1	31400	3.18471e-05	0	0	0	8714	0	0	0	848	0	0	0	290	0	0	0	1556	0	0	0	3476	0	0	1	15428	0	0	0	1088	0	0	0	0	0
p.Cys847Arg	1	216420197	rs996106601	A	G	gnomAD Genomes	NA	PASS	p.Cys847Arg	c.2539T>C	missense_variant			1	31388	3.18593e-05	0	0	1	8704	0	0	0	848	0	0	0	290	0	0	0	1556	0	0	0	3476	0	0	0	15428	0	0	0	1086	0	0	0	0	0
p.Cys849Tyr	1	216420190	rs111033481	C	T	gnomAD Exomes,gnomAD Genomes	PASS	PASS	p.Cys849Tyr	c.2546G>A	missense_variant	Conflicting interpretations of pathogenicity		423	281968	0.00150017	3	0	355	24968	3	0	36	35428	0	0	0	10338	0	0	0	19938	0	0	0	25122	0	0	26	128352	0	0	5	7206	0	0	1	30616	0
p.Lys851Glu	1	216420185	rs746148511	T	C	gnomAD Exomes	PASS	NA	p.Lys851Glu	c.2551A>G	missense_variant			4	250588	1.59625e-05	1	0	0	16256	0	0	0	34578	0	0	0	10048	0	0	0	18376	0	0	0	21648	0	0	0	112946	0	0	0	6120	0	0	4	30616	1
p.Thr852Ser	1	216420181	rs757296846	G	C	gnomAD Exomes	PASS	NA	p.Thr852Ser	c.2555C>G	missense_variant			1	250598	3.99045e-06	0	0	0	16256	0	0	0	34582	0	0	0	10048	0	0	0	18382	0	0	0	21648	0	0	1	112946	0	0	0	6120	0	0	0	30616	0
p.Ile855Thr	1	216420172	rs747075203	A	G	gnomAD Exomes	PASS	NA	p.Ile855Thr	c.2564T>C	missense_variant			1	250634	3.98988e-06	0	0	0	16256	0	0	0	34582	0	0	0	10046	0	0	0	18384	0	0	0	21648	0	0	1	112980	0	0	0	6122	0	0	0	30616	0
p.Asn862Tyr	1	216420152	rs778294014	T	A	gnomAD Exomes	PASS	NA	p.Asn862Tyr	c.2584A>T	missense_variant			5	250684	1.99454e-05	0	0	0	16254	0	0	1	34584	0	0	0	10052	0	0	0	18382	0	0	0	21648	0	0	4	113026	0	0	0	6122	0	0	0	30616	0
p.Asn862Ser	1	216420151	rs758936564	T	C	gnomAD Exomes	PASS	NA	p.Asn862Ser	c.2585A>G	missense_variant			1	250700	3.98883e-06	0	0	0	16254	0	0	1	34584	0	0	0	10052	0	0	0	18384	0	0	0	21648	0	0	0	113040	0	0	0	6122	0	0	0	30616	0
p.Lys863Arg	1	216420148	rs753032286	T	C	gnomAD Exomes	PASS	NA	p.Lys863Arg	c.2588A>G	missense_variant			1	250706	3.98874e-06	0	0	0	16254	0	0	0	34586	0	0	0	10052	0	0	0	18384	0	0	0	21648	0	0	0	113046	0	0	0	6120	0	0	1	30616	0
p.Pro869Leu	1	216420130	rs1442395321	G	A	gnomAD Exomes	PASS	NA	p.Pro869Leu	c.2606C>T	missense_variant			1	250758	3.98791e-06	0	0	0	16254	0	0	0	34582	0	0	0	10056	0	0	0	18380	0	0	0	21648	0	0	1	113104	0	0	0	6118	0	0	0	30616	0
p.Cys870Phe	1	216420127	rs755752768	C	A	gnomAD Exomes	PASS	NA	p.Cys870Phe	c.2609G>T	missense_variant			2	250772	7.97537e-06	0	0	0	16256	0	0	0	34582	0	0	0	10054	0	0	2	18382	0	0	0	21648	0	0	0	113108	0	0	0	6126	0	0	0	30616	0
p.Gly873Arg	1	216420119	rs1037325220	C	T	gnomAD Exomes	PASS	NA	p.Gly873Arg	c.2617G>A	missense_variant	Uncertain significance		1	250812	3.98705e-06	0	0	0	16256	0	0	0	34578	0	0	0	10054	0	0	0	18380	0	0	0	21648	0	0	0	113156	0	0	0	6126	0	0	1	30614	0
p.Gly876Asp	1	216420109	rs773752123	C	T	gnomAD Exomes	PASS	NA	p.Gly876Asp	c.2627G>A	missense_variant			2	250848	7.97296e-06	0	0	0	16256	0	0	0	34580	0	0	0	10056	0	0	0	18378	0	0	0	21648	0	0	2	113190	0	0	0	6124	0	0	0	30616	0
p.Arg878His	1	216420103	rs200124505	C	T	gnomAD Exomes,gnomAD Genomes	PASS	PASS	p.Arg878His	c.2633G>A	missense_variant	Benign		497	282256	0.00176081	8	0	1	24974	0	0	3	35430	0	0	0	10348	0	0	0	19938	0	0	0	25124	0	0	19	128614	0	0	4	7212	0	0	470	30616	8
p.Arg878Leu	1	216420103	rs200124505	C	A	gnomAD Exomes	PASS	NA	p.Arg878Leu	c.2633G>T	missense_variant			1	250850	3.98645e-06	0	0	0	16256	0	0	0	34582	0	0	0	10058	0	0	0	18380	0	0	1	21648	0	0	0	113186	0	0	0	6124	0	0	0	30616	0
p.Arg878Pro	1	216420103	rs200124505	C	G	gnomAD Exomes	PASS	NA	p.Arg878Pro	c.2633G>C	missense_variant			1	250850	3.98645e-06	0	0	0	16256	0	0	0	34582	0	0	0	10058	0	0	0	18380	0	0	0	21648	0	0	1	113186	0	0	0	6124	0	0	0	30616	0
p.Gln881Pro	1	216420094	rs769767476	T	G	gnomAD Exomes,gnomAD Genomes	PASS	PASS	p.Gln881Pro	c.2642A>C	missense_variant			7	282304	2.4796e-05	0	0	0	24970	0	0	0	35434	0	0	0	10350	0	0	0	19936	0	0	0	25124	0	0	7	128660	0	0	0	7214	0	0	0	30616	0
p.His885Tyr	1	216420083	rs746071929	G	A	gnomAD Exomes,gnomAD Genomes	PASS	PASS	p.His885Tyr	c.2653C>T	missense_variant	Uncertain significance		13	282300	4.60503e-05	0	0	0	24970	0	0	0	35430	0	0	0	10352	0	0	13	19936	0	0	0	25124	0	0	0	128660	0	0	0	7212	0	0	0	30616	0
p.Thr890Ala	1	216420068	rs1422953100	T	C	gnomAD Exomes	PASS	NA	p.Thr890Ala	c.2668A>G	missense_variant			1	250914	3.98543e-06	0	0	1	16254	0	0	0	34580	0	0	0	10062	0	0	0	18376	0	0	0	21648	0	0	0	113258	0	0	0	6122	0	0	0	30614	0
p.Thr890Ile	1	216420067	rs771083549	G	A	gnomAD Exomes,gnomAD Genomes	PASS	PASS	p.Thr890Ile	c.2669C>T	missense_variant			3	282298	1.06271e-05	0	0	0	24962	0	0	0	35426	0	0	0	10352	0	0	0	19932	0	0	0	25124	0	0	3	128674	0	0	0	7212	0	0	0	30616	0
p.Ile891Val	1	216420065	rs1473943173	T	C	gnomAD Exomes	PASS	NA	p.Ile891Val	c.2671A>G	missense_variant			1	250910	3.98549e-06	0	0	0	16254	0	0	1	34572	0	0	0	10062	0	0	0	18372	0	0	0	21648	0	0	0	113260	0	0	0	6126	0	0	0	30616	0
p.Ile891Asn	1	216420064	rs555799948	A	T	gnomAD Exomes	PASS	NA	p.Ile891Asn	c.2672T>A	missense_variant			3	250924	1.19558e-05	0	0	0	16254	0	0	0	34578	0	0	0	10062	0	0	0	18378	0	0	0	21648	0	0	0	113264	0	0	0	6124	0	0	3	30616	0
p.Ile891Ser	1	216420064	rs555799948	A	C	gnomAD Exomes	PASS	NA	p.Ile891Ser	c.2672T>G	missense_variant			1	250924	3.98527e-06	0	0	0	16254	0	0	0	34578	0	0	0	10062	0	0	0	18378	0	0	0	21648	0	0	1	113264	0	0	0	6124	0	0	0	30616	0
p.Ile891Thr	1	216420064	rs555799948	A	G	gnomAD Exomes	PASS	NA	p.Ile891Thr	c.2672T>C	missense_variant			16	250924	6.37643e-05	0	0	0	16254	0	0	0	34578	0	0	0	10062	0	0	0	18378	0	0	0	21648	0	0	1	113264	0	0	0	6124	0	0	15	30616	0
p.Asn893Lys	1	216420057	rs772547978	A	C	gnomAD Exomes	PASS	NA	p.Asn893Lys	c.2679T>G	missense_variant			1	250940	3.98502e-06	0	0	0	16254	0	0	0	34574	0	0	0	10064	0	0	0	18388	0	0	0	21648	0	0	1	113274	0	0	0	6124	0	0	0	30614	0
p.Phe894Val	1	216420056	rs1471999535	A	C	gnomAD Exomes,gnomAD Genomes	PASS	PASS	p.Phe894Val	c.2680T>G	missense_variant	Uncertain significance		4	282330	1.41678e-05	0	0	0	24968	0	0	0	35420	0	0	0	10352	0	0	0	19940	0	0	0	25124	0	0	4	128702	0	0	0	7208	0	0	0	30616	0
p.Cys897Phe	1	216420046	rs779249770	C	A	gnomAD Exomes	PASS	NA	p.Cys897Phe	c.2690G>T	missense_variant			1	250928	3.98521e-06	0	0	1	16254	0	0	0	34572	0	0	0	10062	0	0	0	18382	0	0	0	21646	0	0	0	113272	0	0	0	6124	0	0	0	30616	0
p.Met899Leu	1	216420041	rs755306976	T	G	gnomAD Exomes	PASS	NA	p.Met899Leu	c.2695A>C	missense_variant			2	250944	7.96991e-06	0	0	0	16254	0	0	0	34570	0	0	0	10064	0	0	0	18384	0	0	0	21644	0	0	2	113286	0	0	0	6126	0	0	0	30616	0
p.Met899Leu	1	216420041	rs755306976	T	A	gnomAD Exomes	PASS	NA	p.Met899Leu	c.2695A>T	missense_variant			1	250944	3.98495e-06	0	0	0	16254	0	0	1	34570	0	0	0	10064	0	0	0	18384	0	0	0	21644	0	0	0	113286	0	0	0	6126	0	0	0	30616	0
p.Met899Arg	1	216420040	rs1210226713	A	C	gnomAD Exomes	PASS	NA	p.Met899Arg	c.2696T>G	missense_variant			1	250978	3.98441e-06	0	0	0	16254	0	0	0	34574	0	0	0	10064	0	0	0	18380	0	0	0	21646	0	0	1	113320	0	0	0	6124	0	0	0	30616	0
p.Cys900Ser	1	216420037	rs754162659	C	G	gnomAD Exomes	PASS	NA	p.Cys900Ser	c.2699G>C	missense_variant			1	250982	3.98435e-06	0	0	0	16254	0	0	0	34576	0	0	0	10064	0	0	0	18386	0	0	1	21646	0	0	0	113312	0	0	0	6128	0	0	0	30616	0
p.Cys900Tyr	1	216420037	rs754162659	C	T	gnomAD Exomes	PASS	NA	p.Cys900Tyr	c.2699G>A	missense_variant			1	250982	3.98435e-06	0	0	0	16254	0	0	0	34576	0	0	0	10064	0	0	0	18386	0	0	0	21646	0	0	1	113312	0	0	0	6128	0	0	0	30616	0
p.Cys902Tyr	1	216420031	rs780846352	C	T	gnomAD Exomes	PASS	NA	p.Cys902Tyr	c.2705G>A	missense_variant	Uncertain significance		1	250988	3.98425e-06	0	0	0	16256	0	0	0	34572	0	0	0	10060	0	0	0	18384	0	0	0	21644	0	0	1	113330	0	0	0	6126	0	0	0	30616	0
p.Asp903Tyr	1	216420029	rs180994250	C	A	gnomAD Exomes,gnomAD Genomes	PASS	PASS	p.Asp903Tyr	c.2707G>T	missense_variant	Uncertain significance		6	282356	2.12498e-05	0	0	5	24970	0	0	1	35420	0	0	0	10350	0	0	0	19942	0	0	0	25112	0	0	0	128736	0	0	0	7212	0	0	0	30614	0
p.Gly906Glu	1	216420019	rs763744677	C	T	gnomAD Exomes	PASS	NA	p.Gly906Glu	c.2717G>A	missense_variant			1	250946	3.98492e-06	0	0	0	16256	0	0	0	34570	0	0	0	10064	0	0	0	18374	0	0	0	21630	0	0	1	113318	0	0	0	6122	0	0	0	30612	0
p.Thr907Ile	1	216420016	rs932726287	G	A	gnomAD Exomes	PASS	NA	p.Thr907Ile	c.2720C>T	missense_variant	Uncertain significance		2	250924	7.97054e-06	0	0	0	16256	0	0	1	34560	0	0	0	10062	0	0	0	18372	0	0	0	21628	0	0	1	113312	0	0	0	6120	0	0	0	30614	0
p.Pro909Ser	1	216420011	rs1407464351	G	A	gnomAD Exomes	PASS	NA	p.Pro909Ser	c.2725C>T	missense_variant			1	250920	3.98533e-06	0	0	0	16254	0	0	0	34562	0	0	0	10058	0	0	0	18372	0	0	0	21614	0	0	0	113330	0	0	0	6118	0	0	1	30612	0
p.Pro909His	1	216420010	rs752748453	G	T	gnomAD Exomes,gnomAD Genomes	PASS	PASS	p.Pro909His	c.2726C>A	missense_variant	Uncertain significance		3	282318	1.06263e-05	0	0	3	24964	0	0	0	35414	0	0	0	10348	0	0	0	19934	0	0	0	25088	0	0	0	128752	0	0	0	7206	0	0	0	30612	0
p.Thr911Ile	1	216420004	rs397518006	G	A	gnomAD Genomes	NA	PASS	p.Thr911Ile	c.2732C>T	missense_variant			1	31400	3.18471e-05	0	0	1	8708	0	0	0	846	0	0	0	290	0	0	0	1558	0	0	0	3476	0	0	0	15434	0	0	0	1088	0	0	0	0	0
p.Ile912Thr	1	216420001	rs1458214935	A	G	gnomAD Exomes	PASS	NA	p.Ile912Thr	c.2735T>C	missense_variant			1	250952	3.98483e-06	0	0	0	16254	0	0	0	34566	0	0	0	10062	0	0	0	18370	0	0	0	21614	0	0	0	113348	0	0	0	6124	0	0	1	30614	0
p.Pro915Leu	1	216419992		G	A	gnomAD Exomes	PASS	NA	p.Pro915Leu	c.2744C>T	missense_variant			1	250968	3.98457e-06	0	0	0	16252	0	0	0	34572	0	0	0	10062	0	0	0	18364	0	0	0	21614	0	0	1	113366	0	0	0	6124	0	0	0	30614	0
p.Ile916Val	1	216419990	rs373501682	T	C	gnomAD Exomes	PASS	NA	p.Ile916Val	c.2746A>G	missense_variant			1	250994	3.98416e-06	0	0	0	16254	0	0	0	34570	0	0	0	10066	0	0	0	18366	0	0	0	21622	0	0	1	113382	0	0	0	6122	0	0	0	30612	0
p.Ile916Ser	1	216419989	rs1183720213	A	C	gnomAD Exomes	PASS	NA	p.Ile916Ser	c.2747T>G	missense_variant			1	251000	3.98406e-06	0	0	0	16252	0	0	0	34568	0	0	0	10064	0	0	0	18370	0	0	0	21616	0	0	1	113392	0	0	0	6124	0	0	0	30614	0
p.Ile916Thr	1	216419989	rs1183720213	A	G	gnomAD Exomes	PASS	NA	p.Ile916Thr	c.2747T>C	missense_variant			1	251000	3.98406e-06	0	0	0	16252	0	0	0	34568	0	0	0	10064	0	0	0	18370	0	0	0	21616	0	0	0	113392	0	0	0	6124	0	0	1	30614	0
p.Ser917Gly	1	216419987	rs759327925	T	C	gnomAD Exomes	PASS	NA	p.Ser917Gly	c.2749A>G	missense_variant			1	251012	3.98387e-06	0	0	0	16252	0	0	0	34564	0	0	0	10066	0	0	0	18368	0	0	0	21624	0	0	1	113402	0	0	0	6124	0	0	0	30612	0
p.Ser917Asn	1	216419986	rs776323626	C	T	gnomAD Exomes	PASS	NA	p.Ser917Asn	c.2750G>A	missense_variant	Uncertain significance		1	250994	3.98416e-06	0	0	0	16252	0	0	0	34562	0	0	0	10068	0	0	0	18376	0	0	0	21622	0	0	1	113378	0	0	0	6124	0	0	0	30612	0
p.Gly918Ser	1	216419984	rs576849022	C	T	gnomAD Exomes,gnomAD Genomes	PASS	PASS	p.Gly918Ser	c.2752G>A	missense_variant			6	282392	2.12471e-05	0	0	0	24960	0	0	0	35412	0	0	0	10358	0	0	4	19932	0	0	0	25098	0	0	0	128808	0	0	0	7212	0	0	2	30612	0
p.Gly918Asp	1	216419983	rs918775246	C	T	gnomAD Exomes	PASS	NA	p.Gly918Asp	c.2753G>A	missense_variant			1	251010	3.98391e-06	0	0	0	16254	0	0	0	34572	0	0	0	10066	0	0	0	18374	0	0	0	21628	0	0	0	113380	0	0	0	6124	0	0	1	30612	0
p.Gly918Val	1	216419983	rs918775246	C	A	gnomAD Exomes	PASS	NA	p.Gly918Val	c.2753G>T	missense_variant			1	251010	3.98391e-06	0	0	0	16254	0	0	1	34572	0	0	0	10066	0	0	0	18374	0	0	0	21628	0	0	0	113380	0	0	0	6124	0	0	0	30612	0
p.Cys920Tyr	1	216419977	rs760858603	C	T	gnomAD Exomes	PASS	NA	p.Cys920Tyr	c.2759G>A	missense_variant			1	251012	3.98387e-06	0	0	0	16254	0	0	0	34572	0	0	0	10066	0	0	1	18374	0	0	0	21626	0	0	0	113386	0	0	0	6124	0	0	0	30610	0
p.Leu921Met	1	216419975	rs772211390	G	T	gnomAD Exomes	PASS	NA	p.Leu921Met	c.2761C>A	missense_variant	Uncertain significance		2	251014	7.96768e-06	0	0	2	16254	0	0	0	34568	0	0	0	10064	0	0	0	18376	0	0	0	21630	0	0	0	113386	0	0	0	6124	0	0	0	30612	0
p.Asn925Asp	1	216419963	rs1269855843	T	C	gnomAD Exomes	PASS	NA	p.Asn925Asp	c.2773A>G	missense_variant			1	251106	3.98238e-06	0	0	0	16254	0	0	0	34576	0	0	0	10068	0	0	0	18370	0	0	0	21644	0	0	1	113454	0	0	0	6126	0	0	0	30614	0
p.Arg926Cys	1	216419960	rs749621457	G	A	gnomAD Exomes,gnomAD Genomes	PASS	PASS	p.Arg926Cys	c.2776C>T	missense_variant	Uncertain significance		5	282490	1.76997e-05	0	0	0	24962	0	0	0	35420	0	0	0	10356	0	0	4	19928	0	0	0	25118	0	0	1	128878	0	0	0	7214	0	0	0	30614	0
p.Arg926Ser	1	216419960	rs749621457	G	T	gnomAD Exomes	PASS	NA	p.Arg926Ser	c.2776C>A	missense_variant			4	251096	1.59302e-05	0	0	0	16254	0	0	4	34574	0	0	0	10066	0	0	0	18372	0	0	0	21642	0	0	0	113448	0	0	0	6126	0	0	0	30614	0
p.Arg926His	1	216419959	rs146916397	C	T	gnomAD Exomes,gnomAD Genomes	PASS	PASS	p.Arg926His	c.2777G>A	missense_variant	Conflicting interpretations of pathogenicity		15	282500	5.30973e-05	0	0	1	24966	0	0	7	35416	0	0	0	10356	0	0	0	19932	0	0	0	25120	0	0	7	128882	0	0	0	7214	0	0	0	30614	0
p.Arg929Ile	1	216419950	rs947233973	C	A	gnomAD Exomes	PASS	NA	p.Arg929Ile	c.2786G>T	missense_variant			1	251122	3.98213e-06	0	0	0	16250	0	0	0	34580	0	0	0	10068	0	0	0	18372	0	0	0	21644	0	0	1	113466	0	0	0	6126	0	0	0	30616	0
p.Cys931Ser	1	216419945	rs571010200	A	T	gnomAD Exomes	PASS	NA	p.Cys931Ser	c.2791T>A	missense_variant			1	251076	3.98286e-06	0	0	0	16252	0	0	0	34578	0	0	0	10066	0	0	1	18374	0	0	0	21644	0	0	0	113420	0	0	0	6126	0	0	0	30616	0
p.Cys931Tyr	1	216419944	rs145383772	C	T	gnomAD Exomes,gnomAD Genomes	PASS	PASS	p.Cys931Tyr	c.2792G>A	missense_variant			22	282498	7.78767e-05	0	0	1	24962	0	0	1	35432	0	0	0	10358	0	0	13	19932	0	0	0	25114	0	0	7	128872	0	0	0	7214	0	0	0	30614	0
p.Cys934Arg	1	216419936	rs376591221	A	G	gnomAD Exomes	PASS	NA	p.Cys934Arg	c.2800T>C	missense_variant	Uncertain significance		2	251076	7.96572e-06	0	0	0	16248	0	0	0	34578	0	0	2	10070	0	0	0	18372	0	0	0	21642	0	0	0	113426	0	0	0	6124	0	0	0	30616	0
p.Cys934Trp	1	216419934	rs201527662	A	C	gnomAD Exomes,gnomAD Genomes	PASS	PASS	p.Cys934Trp	c.2802T>G	missense_variant	Conflicting interpretations of pathogenicity		57	282482	0.000201783	0	0	0	24964	0	0	0	35424	0	0	5	10358	0	0	50	19936	0	0	0	25118	0	0	0	128854	0	0	1	7212	0	0	1	30616	0
p.Pro936Ser	1	216419930	rs1388170732	G	A	gnomAD Exomes	PASS	NA	p.Pro936Ser	c.2806C>T	missense_variant			1	251050	3.98327e-06	0	0	0	16248	0	0	0	34568	0	0	0	10070	0	0	0	18364	0	0	0	21642	0	0	1	113418	0	0	0	6124	0	0	0	30616	0
p.Pro942Leu	1	216405463	rs1482225576	G	A	gnomAD Exomes	PASS	NA	p.Pro942Leu	c.2825C>T	missense_variant	Uncertain significance		2	249768	8.00743e-06	0	0	0	16140	0	0	2	34430	0	0	0	10014	0	0	0	18302	0	0	0	21642	0	0	0	112638	0	0	0	6078	0	0	0	30524	0
p.Ala945Asp	1	216405454	rs1401060040	G	T	gnomAD Genomes	NA	PASS	p.Ala945Asp	c.2834C>A	missense_variant			2	31400	6.36943e-05	0	0	0	8716	0	0	0	848	0	0	0	290	0	0	0	1554	0	0	0	3474	0	0	2	15430	0	0	0	1088	0	0	0	0	0
p.Pro950Ser	1	216405440	rs552925338	G	A	gnomAD Exomes	PASS	NA	p.Pro950Ser	c.2848C>T	missense_variant			1	250558	3.99109e-06	0	0	1	16242	0	0	0	34564	0	0	0	10046	0	0	0	18342	0	0	0	21646	0	0	0	112998	0	0	0	6110	0	0	0	30610	0
p.Ser952Leu	1	216405433	rs767682453	G	A	gnomAD Exomes,gnomAD Genomes	PASS	PASS	p.Ser952Leu	c.2855C>T	missense_variant			10	282010	3.54597e-05	0	0	0	24958	0	0	0	35416	0	0	0	10336	0	0	5	19896	0	0	0	25122	0	0	5	128468	0	0	0	7202	0	0	0	30612	0
p.His954Arg	1	216405427	rs370179924	T	C	gnomAD Exomes	PASS	NA	p.His954Arg	c.2861A>G	missense_variant			3	250640	1.19694e-05	0	0	0	16244	0	0	0	34576	0	0	0	10048	0	0	0	18350	0	0	0	21644	0	0	3	113050	0	0	0	6114	0	0	0	30614	0
p.Thr955Lys	1	216405424	rs1189851884	G	T	gnomAD Exomes	PASS	NA	p.Thr955Lys	c.2864C>A	missense_variant			4	250644	1.59589e-05	0	0	0	16246	0	0	4	34578	0	0	0	10050	0	0	0	18350	0	0	0	21646	0	0	0	113046	0	0	0	6114	0	0	0	30614	0
p.Gly957Ser	1	216405419	rs764136752	C	T	gnomAD Exomes	PASS	NA	p.Gly957Ser	c.2869G>A	missense_variant			2	250664	7.97881e-06	0	0	0	16250	0	0	0	34576	0	0	0	10050	0	0	0	18350	0	0	0	21646	0	0	2	113066	0	0	0	6114	0	0	0	30612	0
p.Gly957Ala	1	216405418	rs763510642	C	G	gnomAD Exomes	PASS	NA	p.Gly957Ala	c.2870G>C	missense_variant			1	250662	3.98944e-06	0	0	0	16250	0	0	0	34578	0	0	0	10050	0	0	0	18350	0	0	0	21646	0	0	0	113062	0	0	0	6114	0	0	1	30612	0
p.Ala958Thr	1	216405416	rs150040442	C	T	gnomAD Exomes	PASS	NA	p.Ala958Thr	c.2872G>A	missense_variant			1	250666	3.98937e-06	0	0	1	16250	0	0	0	34576	0	0	0	10050	0	0	0	18352	0	0	0	21648	0	0	0	113062	0	0	0	6114	0	0	0	30614	0
p.His961Arg	1	216405406	rs1263825299	T	C	gnomAD Exomes	PASS	NA	p.His961Arg	c.2882A>G	missense_variant			1	250684	3.98909e-06	0	0	0	16250	0	0	1	34580	0	0	0	10050	0	0	0	18346	0	0	0	21648	0	0	0	113080	0	0	0	6114	0	0	0	30616	0
p.Cys963Phe	1	216405400	rs746196862	C	A	gnomAD Exomes	PASS	NA	p.Cys963Phe	c.2888G>T	missense_variant			2	250680	7.9783e-06	0	0	2	16250	0	0	0	34580	0	0	0	10050	0	0	0	18346	0	0	0	21648	0	0	0	113076	0	0	0	6114	0	0	0	30616	0
p.Cys963Tyr	1	216405400	rs746196862	C	T	gnomAD Exomes	PASS	NA	p.Cys963Tyr	c.2888G>A	missense_variant			1	250680	3.98915e-06	0	0	1	16250	0	0	0	34580	0	0	0	10050	0	0	0	18346	0	0	0	21648	0	0	0	113076	0	0	0	6114	0	0	0	30616	0
p.Ser965Asn	1	216405394	rs777177159	C	T	gnomAD Exomes,gnomAD Genomes	PASS	PASS	p.Ser965Asn	c.2894G>A	missense_variant			5	282086	1.77251e-05	0	0	5	24968	0	0	0	35424	0	0	0	10340	0	0	0	19902	0	0	0	25124	0	0	0	128510	0	0	0	7202	0	0	0	30616	0
p.Gly968Ala	1	216405385	rs1348183693	C	G	gnomAD Exomes	PASS	NA	p.Gly968Ala	c.2903G>C	missense_variant			1	250694	3.98893e-06	0	0	0	16252	0	0	0	34574	0	0	0	10050	0	0	0	18346	0	0	0	21648	0	0	1	113096	0	0	0	6114	0	0	0	30614	0
p.Val971Ile	1	216405377	rs771830718	C	T	gnomAD Exomes	PASS	NA	p.Val971Ile	c.2911G>A	missense_variant			2	250726	7.97684e-06	0	0	0	16252	0	0	0	34578	0	0	0	10050	0	0	0	18360	0	0	0	21648	0	0	0	113106	0	0	0	6116	0	0	2	30616	0
p.Asp974Asn	1	216405368	rs540564733	C	T	gnomAD Exomes,gnomAD Genomes	PASS	PASS	p.Asp974Asn	c.2920G>A	missense_variant	Likely benign		79	282138	0.000280005	1	0	0	24966	0	0	1	35430	0	0	0	10340	0	0	0	19920	0	0	0	25122	0	0	2	128540	0	0	3	7208	0	0	73	30612	1
p.Arg981Cys	1	216405347	rs1455456885	G	A	gnomAD Exomes	PASS	NA	p.Arg981Cys	c.2941C>T	missense_variant			2	250770	7.97544e-06	0	0	0	16256	0	0	1	34582	0	0	0	10054	0	0	0	18372	0	0	0	21648	0	0	1	113118	0	0	0	6126	0	0	0	30614	0
p.Arg981His	1	216405346	rs574882069	C	T	gnomAD Exomes,gnomAD Genomes	PASS	PASS	p.Arg981His	c.2942G>A	missense_variant			4	282172	1.41758e-05	0	0	3	24968	0	0	0	35428	0	0	0	10346	0	0	0	19928	0	0	0	25122	0	0	1	128552	0	0	0	7214	0	0	0	30614	0
p.Arg981Leu	1	216405346	rs574882069	C	A	gnomAD Exomes	PASS	NA	p.Arg981Leu	c.2942G>T	missense_variant			1	250774	3.98765e-06	0	0	0	16256	0	0	0	34582	0	0	0	10056	0	0	0	18372	0	0	0	21646	0	0	0	113122	0	0	0	6126	0	0	1	30614	0
p.Lys986Thr	1	216405331	rs1160174490	T	G	gnomAD Exomes	PASS	NA	p.Lys986Thr	c.2957A>C	missense_variant			1	250832	3.98673e-06	0	0	1	16256	0	0	0	34582	0	0	0	10058	0	0	0	18378	0	0	0	21646	0	0	0	113168	0	0	0	6128	0	0	0	30616	0
p.Gly991Glu	1	216405316	rs779811357	C	T	gnomAD Exomes,gnomAD Genomes	PASS	PASS	p.Gly991Glu	c.2972G>A	missense_variant			39	282258	0.000138171	0	0	2	24970	0	0	37	35424	0	0	0	10344	0	0	0	19934	0	0	0	25124	0	0	0	128646	0	0	0	7206	0	0	0	30610	0
p.Arg998Gly	1	216405296	rs794727135	T	C	gnomAD Exomes	PASS	NA	p.Arg998Gly	c.2992A>G	missense_variant	Uncertain significance		2	250944	7.96991e-06	0	0	0	16256	0	0	1	34576	0	0	0	10058	0	0	0	18380	0	0	0	21648	0	0	1	113294	0	0	0	6122	0	0	0	30610	0
p.Gln1000Arg	1	216390887	rs1486615749	T	C	gnomAD Exomes,gnomAD Genomes	PASS	PASS	p.Gln1000Arg	c.2999A>G	missense_variant			3	281554	1.06551e-05	0	0	0	24932	0	0	0	35314	0	0	0	10336	0	0	0	19796	0	0	0	25082	0	0	3	128324	0	0	0	7188	0	0	0	30582	0
p.Gln1000His	1	216390886	rs1253896841	C	G	gnomAD Exomes	PASS	NA	p.Gln1000His	c.3000G>C	missense_variant			2	250140	7.99552e-06	0	0	0	16216	0	0	0	34466	0	0	0	10048	0	0	2	18238	0	0	0	21602	0	0	0	112886	0	0	0	6100	0	0	0	30584	0
p.Leu1006Arg	1	216390869	rs1364420442	A	C	gnomAD Exomes	PASS	NA	p.Leu1006Arg	c.3017T>G	missense_variant			1	250340	3.99457e-06	0	0	0	16240	0	0	0	34498	0	0	0	10048	0	0	0	18256	0	0	0	21616	0	0	1	113004	0	0	0	6098	0	0	0	30580	0
p.Leu1006Pro	1	216390869	rs1364420442	A	G	gnomAD Exomes	PASS	NA	p.Leu1006Pro	c.3017T>C	missense_variant			1	250340	3.99457e-06	0	0	0	16240	0	0	1	34498	0	0	0	10048	0	0	0	18256	0	0	0	21616	0	0	0	113004	0	0	0	6098	0	0	0	30580	0
p.Ser1007Thr	1	216390867	rs371711993	A	T	gnomAD Exomes	PASS	NA	p.Ser1007Thr	c.3019T>A	missense_variant			3	250346	1.19834e-05	0	0	0	16242	0	0	0	34498	0	0	0	10048	0	0	0	18252	0	0	0	21614	0	0	3	113012	0	0	0	6098	0	0	0	30582	0
p.Ala1009Thr	1	216390861	rs756977189	C	T	gnomAD Exomes	PASS	NA	p.Ala1009Thr	c.3025G>A	missense_variant			3	250338	1.19838e-05	0	0	3	16242	0	0	0	34492	0	0	0	10050	0	0	0	18252	0	0	0	21618	0	0	0	112996	0	0	0	6098	0	0	0	30590	0
p.Ala1009Asp	1	216390860	rs150729680	G	T	gnomAD Genomes	NA	PASS	p.Ala1009Asp	c.3026C>A	missense_variant	Uncertain significance		1	31396	3.18512e-05	0	0	0	8712	0	0	0	846	0	0	0	290	0	0	0	1558	0	0	0	3476	0	0	1	15426	0	0	0	1088	0	0	0	0	0
p.Ala1009Gly	1	216390860	rs150729680	G	C	gnomAD Exomes	PASS	NA	p.Ala1009Gly	c.3026C>G	missense_variant			5	250342	1.99727e-05	0	0	0	16244	0	0	0	34490	0	0	0	10048	0	0	0	18252	0	0	0	21616	0	0	3	113004	0	0	0	6098	0	0	2	30590	0
p.Ala1009Val	1	216390860	rs150729680	G	A	gnomAD Exomes,gnomAD Genomes	PASS	PASS	p.Ala1009Val	c.3026C>T	missense_variant	Likely benign		41	281738	0.000145525	0	0	35	24956	0	0	3	35336	0	0	0	10338	0	0	0	19810	0	0	0	25092	0	0	1	128430	0	0	1	7186	0	0	1	30590	0
p.Asn1011Ser	1	216390854	rs1166837819	T	C	gnomAD Exomes	PASS	NA	p.Asn1011Ser	c.3032A>G	missense_variant			1	250364	3.99418e-06	0	0	0	16240	0	0	1	34496	0	0	0	10048	0	0	0	18258	0	0	0	21618	0	0	0	113010	0	0	0	6102	0	0	0	30592	0
p.Cys1014Ser	1	216390845	rs760117356	C	G	gnomAD Exomes	PASS	NA	p.Cys1014Ser	c.3041G>C	missense_variant			1	250338	3.9946e-06	0	0	0	16240	0	0	1	34498	0	0	0	10042	0	0	0	18254	0	0	0	21620	0	0	0	112998	0	0	0	6096	0	0	0	30590	0
p.His1015Tyr	1	216390843	rs142302070	G	A	gnomAD Exomes	PASS	NA	p.His1015Tyr	c.3043C>T	missense_variant	Conflicting interpretations of pathogenicity		32	250336	0.000127828	0	0	0	16242	0	0	0	34502	0	0	25	10044	0	0	0	18252	0	0	0	21612	0	0	6	112998	0	0	1	6092	0	0	0	30594	0
p.His1015Gln	1	216390841	rs541918040	G	C	gnomAD Exomes,gnomAD Genomes	PASS	PASS	p.His1015Gln	c.3045C>G	missense_variant	Uncertain significance		24	281772	8.51752e-05	0	0	1	24954	0	0	1	35350	0	0	0	10334	0	0	0	19814	0	0	0	25094	0	0	19	128450	0	0	0	7184	0	0	3	30592	0
p.Val1017Phe	1	216390837	rs1255980987	C	A	gnomAD Exomes	PASS	NA	p.Val1017Phe	c.3049G>T	missense_variant			1	250338	3.9946e-06	0	0	0	16246	0	0	0	34494	0	0	0	10038	0	0	0	18258	0	0	0	21614	0	0	1	112996	0	0	0	6098	0	0	0	30594	0
p.Gly1019Ser	1	216390831	rs1485822127	C	T	gnomAD Exomes	PASS	NA	p.Gly1019Ser	c.3055G>A	missense_variant			1	250330	3.99473e-06	0	0	0	16246	0	0	0	34488	0	0	0	10038	0	0	0	18254	0	0	0	21614	0	0	1	113004	0	0	0	6096	0	0	0	30590	0
p.Gln1020His	1	216390826	rs773660780	C	G	gnomAD Exomes	PASS	NA	p.Gln1020His	c.3060G>C	missense_variant			1	250324	3.99482e-06	0	0	0	16244	0	0	0	34486	0	0	0	10042	0	0	0	18252	0	0	0	21618	0	0	0	113000	0	0	0	6096	0	0	1	30586	0
p.Gly1029Val	1	216390800	rs768158580	C	A	gnomAD Exomes	PASS	NA	p.Gly1029Val	c.3086G>T	missense_variant	Uncertain significance		4	250340	1.59783e-05	1	0	0	16234	0	0	0	34498	0	0	0	10046	0	0	0	18252	0	0	0	21626	0	0	3	113002	1	0	1	6098	0	0	0	30584	0
p.Cys1032Tyr	1	216390791	rs762711963	C	T	gnomAD Exomes	PASS	NA	p.Cys1032Tyr	c.3095G>A	missense_variant	Uncertain significance		1	250336	3.99463e-06	0	0	0	16242	0	0	0	34484	0	0	0	10046	0	0	0	18250	0	0	0	21612	0	0	1	113008	0	0	0	6102	0	0	0	30592	0
p.Ala1034Ser	1	216390786	rs1338476079	C	A	gnomAD Exomes	PASS	NA	p.Ala1034Ser	c.3100G>T	missense_variant			1	250380	3.99393e-06	0	0	0	16242	0	0	1	34494	0	0	0	10048	0	0	0	18258	0	0	0	21608	0	0	0	113030	0	0	0	6104	0	0	0	30596	0
p.Cys1035Phe	1	216390782	rs774846630	C	A	gnomAD Exomes	PASS	NA	p.Cys1035Phe	c.3104G>T	missense_variant			1	250376	3.99399e-06	0	0	0	16240	0	0	0	34486	0	0	0	10048	0	0	0	18252	0	0	0	21614	0	0	1	113030	0	0	0	6106	0	0	0	30600	0
p.Pro1037Ser	1	216390777	rs1396798963	G	A	gnomAD Exomes	PASS	NA	p.Pro1037Ser	c.3109C>T	missense_variant	Uncertain significance		1	250360	3.99425e-06	0	0	0	16246	0	0	0	34486	0	0	0	10048	0	0	0	18252	0	0	0	21616	0	0	1	113018	0	0	0	6104	0	0	0	30590	0
p.Ser1038Gly	1	216390774	rs1328435364	T	C	gnomAD Genomes	NA	PASS	p.Ser1038Gly	c.3112A>G	missense_variant			1	31404	3.18431e-05	0	0	1	8716	0	0	0	848	0	0	0	290	0	0	0	1560	0	0	0	3474	0	0	0	15428	0	0	0	1088	0	0	0	0	0
p.Ser1038Asn	1	216390773	rs976260943	C	T	gnomAD Exomes	PASS	NA	p.Ser1038Asn	c.3113G>A	missense_variant			1	250388	3.9938e-06	0	0	0	16246	0	0	0	34494	0	0	0	10042	0	0	0	18252	0	0	0	21618	0	0	1	113032	0	0	0	6106	0	0	0	30598	0
p.His1041Gln	1	216390763	rs149304901	G	T	gnomAD Exomes,gnomAD Genomes	PASS	PASS	p.His1041Gln	c.3123C>A	missense_variant	Conflicting interpretations of pathogenicity		488	281838	0.00173149	2	0	10	24960	0	0	10	35334	0	0	0	10342	0	0	0	19816	0	0	18	25104	0	0	363	128496	1	0	10	7190	0	0	77	30596	1
p.Asn1046Ser	1	216390749	rs1170143437	T	C	gnomAD Exomes	PASS	NA	p.Asn1046Ser	c.3137A>G	missense_variant			1	250438	3.993e-06	0	0	0	16246	0	0	0	34490	0	0	0	10052	0	0	0	18252	0	0	0	21632	0	0	1	113058	0	0	0	6110	0	0	0	30598	0
p.Asn1046Lys	1	216390748	rs781049260	A	T	gnomAD Exomes	PASS	NA	p.Asn1046Lys	c.3138T>A	missense_variant			1	250426	3.9932e-06	0	0	0	16246	0	0	0	34488	0	0	0	10056	0	0	0	18246	0	0	0	21632	0	0	1	113052	0	0	0	6108	0	0	0	30598	0
p.Leu1047Val	1	216390747	rs727503735	G	C	gnomAD Exomes,gnomAD Genomes	PASS	PASS	p.Leu1047Val	c.3139C>G	missense_variant	Conflicting interpretations of pathogenicity		56	281808	0.000198717	0	0	0	24960	0	0	5	35332	0	0	39	10344	0	0	0	19810	0	0	0	25104	0	0	6	128470	0	0	6	7188	0	0	0	30600	0
p.Gly1049Ser	1	216390741	rs1188727801	C	T	gnomAD Exomes	PASS	NA	p.Gly1049Ser	c.3145G>A	missense_variant			1	250344	3.9945e-06	0	0	0	16244	0	0	0	34482	0	0	0	10052	0	0	0	18240	0	0	0	21628	0	0	0	113010	0	0	0	6098	0	0	1	30590	0
p.Cys1050Tyr	1	216390737	rs1475306303	C	T	gnomAD Exomes	PASS	NA	p.Cys1050Tyr	c.3149G>A	missense_variant			1	250324	3.99482e-06	0	0	0	16248	0	0	0	34474	0	0	0	10054	0	0	0	18242	0	0	0	21626	0	0	1	112996	0	0	0	6098	0	0	0	30586	0
p.Gln1056His	1	216380763	rs570738406	C	G	gnomAD Exomes	PASS	NA	p.Gln1056His	c.3168G>C	missense_variant			1	251110	3.98232e-06	0	0	0	16252	0	0	0	34586	0	0	0	10062	0	0	0	18332	0	0	0	21644	0	0	0	113492	0	0	0	6128	0	0	1	30614	0
p.Pro1058Thr	1	216380759	rs1386887790	G	T	gnomAD Exomes	PASS	NA	p.Pro1058Thr	c.3172C>A	missense_variant			1	251122	3.98213e-06	0	0	0	16254	0	0	1	34586	0	0	0	10064	0	0	0	18334	0	0	0	21646	0	0	0	113498	0	0	0	6128	0	0	0	30612	0
p.Pro1059Leu	1	216380755	rs547581739	G	A	gnomAD Exomes	PASS	NA	p.Pro1059Leu	c.3176C>T	missense_variant	Uncertain significance		10	251116	3.98222e-05	0	0	0	16254	0	0	0	34586	0	0	0	10064	0	0	0	18324	0	0	0	21642	0	0	5	113498	0	0	0	6134	0	0	5	30614	0
p.Ser1066Asn	1	216380734	rs41302241	C	T	gnomAD Exomes	PASS	NA	p.Ser1066Asn	c.3197G>A	missense_variant			1	251144	3.98178e-06	0	0	0	16256	0	0	0	34590	0	0	0	10064	0	0	0	18336	0	0	0	21644	0	0	1	113508	0	0	0	6132	0	0	0	30614	0
p.Ser1067Ala	1	216380732	rs751942297	A	C	gnomAD Exomes	PASS	NA	p.Ser1067Ala	c.3199T>G	missense_variant			1	251142	3.98181e-06	0	0	0	16256	0	0	0	34590	0	0	0	10066	0	0	1	18334	0	0	0	21648	0	0	0	113504	0	0	0	6130	0	0	0	30614	0
p.Ser1068Phe	1	216380728	rs759235395	G	A	gnomAD Exomes	PASS	NA	p.Ser1068Phe	c.3203C>T	missense_variant			3	251126	1.19462e-05	0	0	0	16256	0	0	0	34590	0	0	0	10066	0	0	0	18334	0	0	0	21644	0	0	3	113492	0	0	0	6130	0	0	0	30614	0
p.Ile1070Val	1	216380723	rs776107177	T	C	gnomAD Exomes	PASS	NA	p.Ile1070Val	c.3208A>G	missense_variant			1	251114	3.98226e-06	0	0	0	16256	0	0	0	34590	0	0	0	10064	0	0	0	18332	0	0	0	21642	0	0	0	113486	0	0	0	6130	0	0	1	30614	0
p.Ile1070Thr	1	216380722	rs992245384	A	G	gnomAD Exomes	PASS	NA	p.Ile1070Thr	c.3209T>C	missense_variant			1	251122	3.98213e-06	0	0	0	16256	0	0	0	34590	0	0	0	10064	0	0	0	18336	0	0	0	21644	0	0	1	113492	0	0	0	6126	0	0	0	30614	0
p.Asn1071Asp	1	216380720	rs765981949	T	C	gnomAD Exomes	PASS	NA	p.Asn1071Asp	c.3211A>G	missense_variant			1	251136	3.98191e-06	0	0	0	16256	0	0	0	34590	0	0	0	10066	0	0	0	18334	0	0	0	21644	0	0	0	113504	0	0	0	6128	0	0	1	30614	0
p.Asn1071Ile	1	216380719	rs533927645	T	A	gnomAD Exomes	PASS	NA	p.Asn1071Ile	c.3212A>T	missense_variant			1	251132	3.98197e-06	0	0	1	16256	0	0	0	34590	0	0	0	10070	0	0	0	18328	0	0	0	21642	0	0	0	113508	0	0	0	6126	0	0	0	30612	0
p.Asn1071Ser	1	216380719	rs533927645	T	C	gnomAD Exomes	PASS	NA	p.Asn1071Ser	c.3212A>G	missense_variant	Uncertain significance		5	251132	1.99098e-05	0	0	0	16256	0	0	0	34590	0	0	0	10070	0	0	1	18328	0	0	0	21642	0	0	3	113508	0	0	0	6126	0	0	1	30612	0
p.Leu1072Arg	1	216380716	rs771928055	A	C	gnomAD Exomes	PASS	NA	p.Leu1072Arg	c.3215T>G	missense_variant			1	251102	3.98245e-06	0	0	0	16256	0	0	0	34550	0	0	0	10068	0	0	0	18328	0	0	0	21644	0	0	1	113518	0	0	0	6126	0	0	0	30612	0
p.Trp1074Arg	1	216380711	rs1344390541	A	G	gnomAD Exomes	PASS	NA	p.Trp1074Arg	c.3220T>C	missense_variant	Uncertain significance		1	251108	3.98235e-06	0	0	1	16256	0	0	0	34590	0	0	0	10068	0	0	0	18326	0	0	0	21644	0	0	0	113480	0	0	0	6130	0	0	0	30614	0
p.Pro1076Ser	1	216380705	rs139089840	G	A	gnomAD Exomes	PASS	NA	p.Pro1076Ser	c.3226C>T	missense_variant	Uncertain significance		19	251120	7.5661e-05	0	0	1	16256	0	0	0	34590	0	0	0	10068	0	0	0	18330	0	0	0	21648	0	0	17	113484	0	0	1	6132	0	0	0	30612	0
p.Ala1082Thr	1	216380687	rs774332096	C	T	gnomAD Exomes	PASS	NA	p.Ala1082Thr	c.3244G>A	missense_variant			1	251076	3.98286e-06	0	0	0	16256	0	0	0	34584	0	0	0	10064	0	0	0	18338	0	0	0	21648	0	0	1	113442	0	0	0	6128	0	0	0	30616	0
p.Trp1084Cys	1	216380679	rs200289497	C	A	gnomAD Exomes,gnomAD Genomes	PASS	PASS	p.Trp1084Cys	c.3252G>T	missense_variant	Uncertain significance		30	282466	0.000106207	0	0	2	24968	0	0	0	35432	0	0	0	10354	0	0	0	19900	0	0	0	25120	0	0	27	128862	0	0	1	7214	0	0	0	30616	0
p.Leu1090Phe	1	216380663	rs368700632	G	A	gnomAD Exomes	PASS	NA	p.Leu1090Phe	c.3268C>T	missense_variant			1	251058	3.98314e-06	0	0	0	16256	0	0	0	34586	0	0	0	10066	0	0	0	18344	0	0	0	21648	0	0	1	113416	0	0	0	6126	0	0	0	30616	0
p.Gly1093Asp	1	216380653	rs745947440	C	T	gnomAD Exomes	PASS	NA	p.Gly1093Asp	c.3278G>A	missense_variant			1	251082	3.98276e-06	0	0	0	16256	0	0	0	34584	0	0	0	10066	0	0	0	18350	0	0	0	21648	0	0	1	113436	0	0	0	6126	0	0	0	30616	0
p.Thr1099Ile	1	216380635	rs781687531	G	A	gnomAD Exomes	PASS	NA	p.Thr1099Ile	c.3296C>T	missense_variant			1	251100	3.98248e-06	0	0	0	16256	0	0	0	34588	0	0	0	10066	0	0	0	18348	0	0	0	21644	0	0	0	113452	0	0	0	6130	0	0	1	30616	0
p.Glu1100Asp	1	216380631	rs757734575	C	G	gnomAD Exomes	PASS	NA	p.Glu1100Asp	c.3300G>C	missense_variant			1	251096	3.98254e-06	0	0	0	16256	0	0	1	34588	0	0	0	10068	0	0	0	18342	0	0	0	21646	0	0	0	113452	0	0	0	6128	0	0	0	30616	0
p.Pro1104Thr	1	216380621	rs751890894	G	T	gnomAD Exomes	PASS	NA	p.Pro1104Thr	c.3310C>A	missense_variant			8	251068	3.18639e-05	0	0	0	16256	0	0	0	34584	0	0	6	10064	0	0	0	18340	0	0	0	21646	0	0	2	113436	0	0	0	6126	0	0	0	30616	0
p.Pro1104Arg	1	216380620	rs778168432	G	C	gnomAD Exomes	PASS	NA	p.Pro1104Arg	c.3311C>G	missense_variant			1	251048	3.9833e-06	0	0	0	16256	0	0	0	34586	0	0	0	10066	0	0	0	18340	0	0	0	21644	0	0	1	113414	0	0	0	6126	0	0	0	30616	0
p.Tyr1105His	1	216380618	rs754621929	A	G	gnomAD Exomes	PASS	NA	p.Tyr1105His	c.3313T>C	missense_variant			1	251064	3.98305e-06	0	0	0	16256	0	0	0	34586	0	0	0	10066	0	0	0	18344	0	0	0	21646	0	0	0	113426	0	0	0	6126	0	0	1	30614	0
p.Ser1106Arg	1	216380615	rs1475619223	T	G	gnomAD Exomes	PASS	NA	p.Ser1106Arg	c.3316A>C	missense_variant			1	251040	3.98343e-06	0	0	0	16256	0	0	0	34586	0	0	0	10064	0	0	1	18342	0	0	0	21646	0	0	0	113406	0	0	0	6128	0	0	0	30612	0
p.Ser1106Gly	1	216380615	rs1475619223	T	C	gnomAD Exomes	PASS	NA	p.Ser1106Gly	c.3316A>G	missense_variant			1	251040	3.98343e-06	0	0	0	16256	0	0	0	34586	0	0	0	10064	0	0	0	18342	0	0	0	21646	0	0	0	113406	0	0	0	6128	0	0	1	30612	0
p.Ile1107Phe	1	216373461	rs1156554595	T	A	gnomAD Genomes	NA	PASS	p.Ile1107Phe	c.3319A>T	missense_variant			1	30352	3.29468e-05	0	0	1	8538	0	0	0	834	0	0	0	290	0	0	0	1552	0	0	0	3174	0	0	0	14918	0	0	0	1046	0	0	0	0	0
p.Ile1107Ser	1	216373460	rs146372677	A	C	gnomAD Exomes,gnomAD Genomes	PASS	PASS	p.Ile1107Ser	c.3320T>G	missense_variant	Conflicting interpretations of pathogenicity		133	275798	0.000482237	1	0	0	24206	0	0	1	34862	0	0	112	10130	1	0	0	19606	0	0	0	24660	0	0	12	126494	0	0	8	7014	0	0	0	28826	0
p.Asp1112Asn	1	216373446	rs1297149502	C	T	gnomAD Exomes	PASS	NA	p.Asp1112Asn	c.3334G>A	missense_variant			1	248948	4.0169e-06	0	0	0	15954	0	0	0	34430	0	0	0	9968	0	0	0	18258	0	0	0	21518	0	0	1	112476	0	0	0	6058	0	0	0	30286	0
p.Thr1113Ile	1	216373442	rs753085223	G	A	gnomAD Exomes,gnomAD Genomes	PASS	PASS	p.Thr1113Ile	c.3338C>T	missense_variant			9	280920	3.20376e-05	0	0	0	24642	0	0	0	35360	0	0	0	10308	0	0	0	19834	0	0	9	24980	0	0	0	128128	0	0	0	7156	0	0	0	30512	0
p.Asp1114Gly	1	216373439	rs199908683	T	C	gnomAD Exomes,gnomAD Genomes	PASS	PASS	p.Asp1114Gly	c.3341A>G	missense_variant			4	281228	1.42233e-05	0	0	0	24698	0	0	0	35382	0	0	0	10312	0	0	0	19848	0	0	0	25008	0	0	4	128268	0	0	0	7160	0	0	0	30552	0
p.Leu1115Arg	1	216373436	rs151122789	A	C	gnomAD Exomes	PASS	NA	p.Leu1115Arg	c.3344T>G	missense_variant			3	250220	1.19894e-05	0	0	0	16062	0	0	0	34538	0	0	0	10036	0	0	0	18294	0	0	0	21580	0	0	3	113046	0	0	0	6098	0	0	0	30566	0
p.Leu1115Gln	1	216373436	rs151122789	A	T	gnomAD Exomes	PASS	NA	p.Leu1115Gln	c.3344T>A	missense_variant			1	250220	3.99648e-06	0	0	0	16062	0	0	0	34538	0	0	0	10036	0	0	1	18294	0	0	0	21580	0	0	0	113046	0	0	0	6098	0	0	0	30566	0
p.Tyr1118Cys	1	216373427	rs749931670	T	C	gnomAD Exomes,gnomAD Genomes	PASS	PASS	p.Tyr1118Cys	c.3353A>G	missense_variant			7	281814	2.48391e-05	0	0	1	24848	0	0	0	35398	0	0	0	10344	0	0	0	19860	0	0	0	25034	0	0	6	128544	0	0	0	7174	0	0	0	30612	0
p.Thr1119Ala	1	216373425	rs761834519	T	C	gnomAD Exomes	PASS	NA	p.Thr1119Ala	c.3355A>G	missense_variant			2	250644	7.97944e-06	0	0	0	16192	0	0	0	34564	0	0	0	10056	0	0	2	18308	0	0	0	21610	0	0	0	113210	0	0	0	6098	0	0	0	30606	0
p.Lys1120Asn	1	216373420	rs751472944	T	A	gnomAD Exomes,gnomAD Genomes	PASS	PASS	p.Lys1120Asn	c.3360A>T	missense_variant			5	282092	1.77247e-05	0	0	0	24902	0	0	0	35414	0	0	0	10348	0	0	0	19880	0	0	3	25086	0	0	1	128668	0	0	1	7188	0	0	0	30606	0
p.Tyr1121Phe	1	216373418	rs764137757	T	A	gnomAD Exomes	PASS	NA	p.Tyr1121Phe	c.3362A>T	missense_variant			1	250764	3.98781e-06	0	0	0	16208	0	0	0	34568	0	0	0	10060	0	0	1	18316	0	0	0	21628	0	0	0	113282	0	0	0	6100	0	0	0	30602	0
p.Ser1122Ala	1	216373416	rs148135241	A	C	gnomAD Exomes,gnomAD Genomes	PASS	PASS	p.Ser1122Ala	c.3364T>G	missense_variant	Benign		1230	282138	0.00435957	35	0	4	24906	0	0	0	35414	0	0	35	10350	0	0	1135	19874	34	0	1	25092	0	0	17	128710	0	0	12	7188	1	0	26	30604	0
p.Tyr1123His	1	216373413	rs794729204	A	G	gnomAD Exomes,gnomAD Genomes	PASS	PASS	p.Tyr1123His	c.3367T>C	missense_variant			13	282190	4.60683e-05	0	0	0	24904	0	0	0	35418	0	0	0	10350	0	0	0	19882	0	0	13	25084	0	0	0	128748	0	0	0	7194	0	0	0	30610	0
p.Tyr1123Cys	1	216373412	rs775177930	T	C	gnomAD Exomes	PASS	NA	p.Tyr1123Cys	c.3368A>G	missense_variant	Pathogenic/Likely pathogenic		4	250852	1.59457e-05	0	0	0	16210	0	0	1	34568	0	0	3	10060	0	0	0	18324	0	0	0	21640	0	0	0	113338	0	0	0	6108	0	0	0	30604	0
p.Ile1125Val	1	216373407	rs770025542	T	C	gnomAD Exomes	PASS	NA	p.Ile1125Val	c.3373A>G	missense_variant			1	250934	3.98511e-06	0	0	0	16228	0	0	0	34572	0	0	0	10060	0	0	0	18330	0	0	0	21640	0	0	1	113390	0	0	0	6106	0	0	0	30608	0
p.Ile1125Thr	1	216373406	rs1275501870	A	G	gnomAD Exomes	PASS	NA	p.Ile1125Thr	c.3374T>C	missense_variant			1	250938	3.98505e-06	0	0	0	16230	0	0	0	34572	0	0	0	10062	0	0	0	18328	0	0	0	21638	0	0	1	113390	0	0	0	6108	0	0	0	30610	0
p.Ile1125Met	1	216373405	rs143319658	A	C	gnomAD Exomes	PASS	NA	p.Ile1125Met	c.3375T>G	missense_variant	Uncertain significance		15	250948	5.97733e-05	0	0	1	16230	0	0	9	34572	0	0	0	10062	0	0	0	18334	0	0	0	21636	0	0	5	113396	0	0	0	6110	0	0	0	30608	0
p.Glu1126Lys	1	216373404	rs776768399	C	T	gnomAD Exomes	PASS	NA	p.Glu1126Lys	c.3376G>A	missense_variant			2	250922	7.9706e-06	0	0	0	16232	0	0	0	34572	0	0	0	10064	0	0	0	18330	0	0	0	21622	0	0	0	113388	0	0	0	6106	0	0	2	30608	0
p.Thr1127Ala	1	216373401	rs1356134411	T	C	gnomAD Genomes	NA	PASS	p.Thr1127Ala	c.3379A>G	missense_variant			1	31316	3.19326e-05	0	0	0	8690	0	0	0	844	0	0	0	290	0	0	0	1560	0	0	0	3460	0	0	1	15388	0	0	0	1084	0	0	0	0	0
p.Asn1129Lys	1	216373393	rs770929980	A	T	gnomAD Exomes	PASS	NA	p.Asn1129Lys	c.3387T>A	missense_variant			3	251046	1.195e-05	0	0	0	16244	0	0	0	34574	0	0	0	10064	0	0	0	18334	0	0	0	21636	0	0	3	113468	0	0	0	6118	0	0	0	30608	0
p.Val1130Gly	1	216373391	rs146442391	A	C	gnomAD Exomes,gnomAD Genomes	PASS	PASS	p.Val1130Gly	c.3389T>G	missense_variant			4	282412	1.41637e-05	0	0	4	24944	0	0	0	35420	0	0	0	10356	0	0	0	19896	0	0	0	25098	0	0	0	128884	0	0	0	7200	0	0	0	30614	0
p.Gly1132Asp	1	216373385	rs34596189	C	T	gnomAD Exomes,gnomAD Genomes	PASS	PASS	p.Gly1132Asp	c.3395G>A	missense_variant	Conflicting interpretations of pathogenicity		201	282480	0.000711555	0	0	177	24946	0	0	16	35432	0	0	0	10358	0	0	0	19900	0	0	0	25098	0	0	6	128926	0	0	2	7208	0	0	0	30612	0
p.Arg1135Lys	1	216373376	rs779191150	C	T	gnomAD Exomes	PASS	NA	p.Arg1135Lys	c.3404G>A	missense_variant			1	251150	3.98168e-06	0	0	0	16248	0	0	0	34584	0	0	0	10066	0	0	0	18342	0	0	0	21634	0	0	1	113536	0	0	0	6126	0	0	0	30614	0
p.Arg1135Ser	1	216373375	rs372843685	C	G	gnomAD Exomes	PASS	NA	p.Arg1135Ser	c.3405G>C	missense_variant	Uncertain significance		5	251146	1.99087e-05	0	0	1	16248	0	0	0	34584	0	0	1	10068	0	0	0	18344	0	0	0	21634	0	0	3	113530	0	0	0	6124	0	0	0	30614	0
p.Ser1136Arg	1	216373372	rs1064793287	A	T	gnomAD Exomes	PASS	NA	p.Ser1136Arg	c.3408T>A	missense_variant	Conflicting interpretations of pathogenicity		1	251178	3.98124e-06	0	0	0	16252	0	0	1	34590	0	0	0	10068	0	0	0	18348	0	0	0	21638	0	0	0	113542	0	0	0	6124	0	0	0	30616	0
p.Val1137Ile	1	216373371	rs914071757	C	T	gnomAD Exomes	PASS	NA	p.Val1137Ile	c.3409G>A	missense_variant	Uncertain significance		1	251184	3.98115e-06	0	0	0	16252	0	0	1	34588	0	0	0	10070	0	0	0	18348	0	0	0	21642	0	0	0	113542	0	0	0	6126	0	0	0	30616	0
p.Pro1145Ser	1	216373347	rs764084647	G	A	gnomAD Exomes	PASS	NA	p.Pro1145Ser	c.3433C>T	missense_variant			5	251200	1.99045e-05	0	0	0	16254	0	0	0	34590	0	0	0	10068	0	0	0	18350	0	0	0	21648	0	0	5	113548	0	0	0	6126	0	0	0	30616	0
p.Gly1146Arg	1	216373344	rs758451679	C	G	gnomAD Exomes	PASS	NA	p.Gly1146Arg	c.3436G>C	missense_variant			1	251202	3.98086e-06	0	0	0	16252	0	0	0	34590	0	0	0	10068	0	0	0	18356	0	0	0	21648	0	0	0	113544	0	0	0	6128	0	0	1	30616	0
p.Gly1146Val	1	216373343	rs1255248250	C	A	gnomAD Exomes	PASS	NA	p.Gly1146Val	c.3437G>T	missense_variant			1	251204	3.98083e-06	0	0	0	16252	0	0	1	34590	0	0	0	10068	0	0	0	18354	0	0	0	21648	0	0	0	113550	0	0	0	6126	0	0	0	30616	0
p.Pro1148Ser	1	216373338	rs1207252230	G	A	gnomAD Exomes	PASS	NA	p.Pro1148Ser	c.3442C>T	missense_variant			6	251220	2.38834e-05	0	0	0	16256	0	0	5	34590	0	0	0	10070	0	0	0	18356	0	0	0	21648	0	0	0	113558	0	0	0	6126	0	0	1	30616	0
p.Pro1148Leu	1	216373337	rs141339026	G	A	gnomAD Exomes,gnomAD Genomes	PASS	PASS	p.Pro1148Leu	c.3443C>T	missense_variant	Uncertain significance		23	282596	8.13883e-05	0	0	0	24960	0	0	0	35438	0	0	0	10360	0	0	0	19912	0	0	1	25116	0	0	22	128978	0	0	0	7216	0	0	0	30616	0
p.Glu1149Gln	1	216373335	rs759379256	C	G	gnomAD Exomes	PASS	NA	p.Glu1149Gln	c.3445G>C	missense_variant			1	251202	3.98086e-06	0	0	0	16256	0	0	0	34590	0	0	0	10070	0	0	1	18350	0	0	0	21648	0	0	0	113548	0	0	0	6124	0	0	0	30616	0
p.Glu1149Val	1	216373334	rs1318186049	T	A	gnomAD Exomes,gnomAD Genomes	PASS	PASS	p.Glu1149Val	c.3446A>T	missense_variant	Uncertain significance		2	282620	7.07664e-06	0	0	1	24966	0	0	0	35438	0	0	0	10360	0	0	0	19912	0	0	0	25122	0	0	1	128994	0	0	0	7212	0	0	0	30616	0
p.Ser1155Arg	1	216373317	rs766609270	T	G	gnomAD Exomes	PASS	NA	p.Ser1155Arg	c.3463A>C	missense_variant			1	251240	3.98026e-06	0	0	0	16256	0	0	0	34590	0	0	1	10068	0	0	0	18358	0	0	0	21648	0	0	0	113570	0	0	0	6134	0	0	0	30616	0
p.Ser1155Ile	1	216373316	rs760702994	C	A	gnomAD Exomes	PASS	NA	p.Ser1155Ile	c.3464G>T	missense_variant			1	251224	3.98051e-06	0	0	0	16256	0	0	0	34590	0	0	0	10068	0	0	0	18354	0	0	0	21648	0	0	0	113558	0	0	1	6134	0	0	0	30616	0
p.Ile1157Val	1	216373311	rs773317776	T	C	gnomAD Exomes	PASS	NA	p.Ile1157Val	c.3469A>G	missense_variant			5	251222	1.99027e-05	0	0	0	16256	0	0	0	34590	0	0	0	10068	0	0	0	18356	0	0	0	21648	0	0	4	113554	0	0	1	6134	0	0	0	30616	0
p.Ile1157Asn	1	216373310	rs772541843	A	T	gnomAD Exomes	PASS	NA	p.Ile1157Asn	c.3470T>A	missense_variant			1	251218	3.98061e-06	0	0	0	16256	0	0	0	34590	0	0	0	10066	0	0	0	18352	0	0	0	21648	0	0	1	113558	0	0	0	6134	0	0	0	30614	0
p.Gly1161Asp	1	216373298	rs147192738	C	T	gnomAD Exomes	PASS	NA	p.Gly1161Asp	c.3482G>A	missense_variant			1	251200	3.98089e-06	0	0	1	16256	0	0	0	34590	0	0	0	10066	0	0	0	18356	0	0	0	21648	0	0	0	113536	0	0	0	6132	0	0	0	30616	0
p.Val1165Leu	1	216373287	rs727503734	C	G	gnomAD Exomes,gnomAD Genomes	PASS	PASS	p.Val1165Leu	c.3493G>C	missense_variant	Uncertain significance		2	282580	7.07764e-06	0	0	0	24970	0	0	0	35438	0	0	0	10358	0	0	0	19916	0	0	0	25124	0	0	2	128940	0	0	0	7218	0	0	0	30616	0
p.Thr1166Ala	1	216373284	rs757002832	T	C	gnomAD Exomes	PASS	NA	p.Thr1166Ala	c.3496A>G	missense_variant			3	251166	1.19443e-05	0	0	0	16256	0	0	3	34588	0	0	0	10068	0	0	0	18356	0	0	0	21646	0	0	0	113506	0	0	0	6130	0	0	0	30616	0
p.Leu1167Val	1	216373281	rs746489132	G	C	gnomAD Exomes	PASS	NA	p.Leu1167Val	c.3499C>G	missense_variant			2	251176	7.96254e-06	0	0	0	16256	0	0	0	34590	0	0	0	10068	0	0	0	18358	0	0	0	21646	0	0	2	113510	0	0	0	6132	0	0	0	30616	0
p.Ser1176Cys	1	216373253	rs1428291441	G	C	gnomAD Exomes	PASS	NA	p.Ser1176Cys	c.3527C>G	missense_variant			1	251064	3.98305e-06	0	0	0	16256	0	0	0	34588	0	0	0	10064	0	0	0	18360	0	0	0	21648	0	0	1	113406	0	0	0	6126	0	0	0	30616	0
p.Gly1177Cys	1	216373251	rs923020422	C	A	gnomAD Exomes	PASS	NA	p.Gly1177Cys	c.3529G>T	missense_variant	Uncertain significance		1	251040	3.98343e-06	0	0	1	16256	0	0	0	34584	0	0	0	10060	0	0	0	18360	0	0	0	21644	0	0	0	113394	0	0	0	6126	0	0	0	30616	0
p.Pro1178Ala	1	216373248	rs372081834	G	C	gnomAD Exomes,gnomAD Genomes	PASS	PASS	p.Pro1178Ala	c.3532C>G	missense_variant	Conflicting interpretations of pathogenicity		350	282412	0.00123932	4	0	0	24962	0	0	3	35430	0	0	0	10350	0	0	2	19922	0	0	0	25118	0	0	0	128800	0	0	2	7214	0	0	343	30616	4
p.Glu1180Asp	1	216373240	rs754679454	C	A	gnomAD Exomes	PASS	NA	p.Glu1180Asp	c.3540G>T	missense_variant			1	250982	3.98435e-06	0	0	0	16254	0	0	0	34586	0	0	0	10060	0	0	0	18366	0	0	0	21644	0	0	1	113336	0	0	0	6120	0	0	0	30616	0
p.Lys1181Thr	1	216373238	rs753695973	T	G	gnomAD Exomes	PASS	NA	p.Lys1181Thr	c.3542A>C	missense_variant	Uncertain significance		2	250986	7.96857e-06	0	0	0	16250	0	0	0	34584	0	0	0	10062	0	0	0	18368	0	0	0	21648	0	0	2	113340	0	0	0	6118	0	0	0	30616	0
p.Ile1183Thr	1	216373232	rs766554272	A	G	gnomAD Exomes	PASS	NA	p.Ile1183Thr	c.3548T>C	missense_variant			1	251008	3.98394e-06	0	0	0	16254	0	0	0	34584	0	0	0	10064	0	0	0	18368	0	0	0	21648	0	0	0	113352	0	0	0	6122	0	0	1	30616	0
p.Leu1184Phe	1	216373228	rs761175679	C	A	gnomAD Exomes	PASS	NA	p.Leu1184Phe	c.3552G>T	missense_variant			2	250994	7.96832e-06	0	0	0	16254	0	0	0	34586	0	0	0	10062	0	0	0	18366	0	0	1	21648	0	0	1	113340	0	0	0	6122	0	0	0	30616	0
p.Ser1185Phe	1	216373226	rs1377281291	G	A	gnomAD Exomes	PASS	NA	p.Ser1185Phe	c.3554C>T	missense_variant			1	250980	3.98438e-06	0	0	0	16254	0	0	0	34586	0	0	0	10062	0	0	0	18364	0	0	0	21644	0	0	1	113334	0	0	0	6120	0	0	0	30616	0
p.Ala1187Ser	1	216373221	rs1460740827	C	A	gnomAD Exomes	PASS	NA	p.Ala1187Ser	c.3559G>T	missense_variant			1	250968	3.98457e-06	0	0	0	16248	0	0	0	34586	0	0	0	10062	0	0	0	18370	0	0	0	21648	0	0	1	113318	0	0	0	6120	0	0	0	30616	0
p.Leu1189Phe	1	216373213	rs201237919	C	G	gnomAD Exomes	PASS	NA	p.Leu1189Phe	c.3567G>C	missense_variant			1	250976	3.98444e-06	0	0	0	16254	0	0	0	34586	0	0	0	10062	0	0	1	18364	0	0	0	21648	0	0	0	113322	0	0	0	6124	0	0	0	30616	0
p.Gly1191Ser	1	216373209	rs527785678	C	T	gnomAD Exomes,gnomAD Genomes	PASS	PASS	p.Gly1191Ser	c.3571G>A	missense_variant			4	282376	1.41655e-05	0	0	4	24964	0	0	0	35432	0	0	0	10350	0	0	0	19928	0	0	0	25122	0	0	0	128750	0	0	0	7214	0	0	0	30616	0
p.Gly1192Ser	1	216373206		C	T	gnomAD Exomes	PASS	NA	p.Gly1192Ser	c.3574G>A	missense_variant			1	250976	3.98444e-06	0	0	0	16254	0	0	0	34586	0	0	0	10060	0	0	0	18368	0	0	0	21648	0	0	1	113322	0	0	0	6122	0	0	0	30616	0
p.Gly1192Asp	1	216373205	rs370882987	C	T	gnomAD Exomes,gnomAD Genomes	PASS	PASS	p.Gly1192Asp	c.3575G>A	missense_variant	Uncertain significance		7	282360	2.4791e-05	0	0	0	24964	0	0	1	35434	0	0	0	10350	0	0	0	19924	0	0	0	25120	0	0	1	128746	0	0	0	7206	0	0	5	30616	0
p.Pro1194Leu	1	216373199	rs145114751	G	A	gnomAD Exomes,gnomAD Genomes	PASS	PASS	p.Pro1194Leu	c.3581C>T	missense_variant	Conflicting interpretations of pathogenicity		59	282362	0.000208952	0	0	44	24966	0	0	15	35436	0	0	0	10348	0	0	0	19918	0	0	0	25120	0	0	0	128750	0	0	0	7208	0	0	0	30616	0
p.Cys1195Phe	1	216373196	rs727504652	C	A	gnomAD Genomes	NA	PASS	p.Cys1195Phe	c.3584G>T	missense_variant	Uncertain significance		1	31406	3.1841e-05	0	0	0	8714	0	0	0	848	0	0	0	290	0	0	0	1560	0	0	0	3476	0	0	1	15432	0	0	0	1086	0	0	0	0	0
p.Glu1199Lys	1	216373185	rs776039406	C	T	gnomAD Exomes	PASS	NA	p.Glu1199Lys	c.3595G>A	missense_variant			7	251004	2.7888e-05	0	0	0	16254	0	0	0	34588	0	0	0	10058	0	0	2	18362	0	0	0	21648	0	0	4	113356	0	0	0	6122	0	0	1	30616	0
p.Gly1200Ser	1	216373182	rs1191555571	C	T	gnomAD Genomes	NA	PASS	p.Gly1200Ser	c.3598G>A	missense_variant			1	31396	3.18512e-05	0	0	0	8716	0	0	0	848	0	0	0	290	0	0	1	1560	0	0	0	3474	0	0	0	15420	0	0	0	1088	0	0	0	0	0
p.Gly1200Ala	1	216373181	rs770686242	C	G	gnomAD Exomes	PASS	NA	p.Gly1200Ala	c.3599G>C	missense_variant			1	250994	3.98416e-06	0	0	0	16254	0	0	0	34588	0	0	0	10056	0	0	0	18352	0	0	0	21648	0	0	1	113358	0	0	0	6122	0	0	0	30616	0
p.Thr1206Ala	1	216373164	rs1429873060	T	C	gnomAD Exomes	PASS	NA	p.Thr1206Ala	c.3616A>G	missense_variant			1	251034	3.98352e-06	0	0	0	16256	0	0	1	34588	0	0	0	10056	0	0	0	18350	0	0	0	21646	0	0	0	113396	0	0	0	6126	0	0	0	30616	0
p.Asn1209Ser	1	216373154	rs777417269	T	C	gnomAD Exomes	PASS	NA	p.Asn1209Ser	c.3626A>G	missense_variant			2	251058	7.96629e-06	0	0	0	16256	0	0	0	34588	0	0	0	10060	0	0	0	18348	0	0	0	21646	0	0	0	113420	0	0	0	6124	0	0	2	30616	0
p.Leu1210Val	1	216373152	rs771425007	G	C	gnomAD Exomes	PASS	NA	p.Leu1210Val	c.3628C>G	missense_variant			1	251044	3.98337e-06	0	0	0	16256	0	0	0	34586	0	0	0	10058	0	0	0	18346	0	0	0	21646	0	0	1	113410	0	0	0	6126	0	0	0	30616	0
p.Val1211Phe	1	216373149	rs778673633	C	A	gnomAD Exomes	PASS	NA	p.Val1211Phe	c.3631G>T	missense_variant			1	251042	3.9834e-06	0	0	0	16256	0	0	0	34586	0	0	0	10060	0	0	0	18338	0	0	0	21646	0	0	0	113416	0	0	1	6124	0	0	0	30616	0
p.Pro1212Ser	1	216373146	rs1193978993	G	A	gnomAD Exomes	PASS	NA	p.Pro1212Ser	c.3634C>T	missense_variant			2	251060	7.96622e-06	0	0	0	16256	0	0	2	34588	0	0	0	10058	0	0	0	18338	0	0	0	21646	0	0	0	113432	0	0	0	6126	0	0	0	30616	0
p.Ala1214Thr	1	216373140	rs754980255	C	T	gnomAD Exomes	PASS	NA	p.Ala1214Thr	c.3640G>A	missense_variant			2	251072	7.96584e-06	0	0	0	16254	0	0	2	34588	0	0	0	10062	0	0	0	18340	0	0	0	21646	0	0	0	113442	0	0	0	6126	0	0	0	30614	0
p.Lys1215Thr	1	216373136	rs753605392	T	G	gnomAD Exomes	PASS	NA	p.Lys1215Thr	c.3644A>C	missense_variant			1	251088	3.98267e-06	0	0	0	16256	0	0	0	34590	0	0	0	10064	0	0	0	18340	0	0	0	21646	0	0	0	113450	0	0	0	6126	0	0	1	30616	0
p.Tyr1216His	1	216373134	rs376703788	A	G	gnomAD Exomes	PASS	NA	p.Tyr1216His	c.3646T>C	missense_variant			1	251090	3.98264e-06	0	0	0	16256	0	0	0	34590	0	0	0	10064	0	0	0	18338	0	0	0	21648	0	0	0	113452	0	0	0	6126	0	0	1	30616	0
p.Asp1217Asn	1	216373131	rs202247801	C	T	gnomAD Exomes	PASS	NA	p.Asp1217Asn	c.3649G>A	missense_variant	Uncertain significance		2	251080	7.96559e-06	0	0	0	16256	0	0	0	34590	0	0	0	10064	0	0	0	18336	0	0	0	21642	0	0	1	113450	0	0	0	6126	0	0	1	30616	0
p.Asp1217Tyr	1	216373131	rs202247801	C	A	gnomAD Genomes	NA	PASS	p.Asp1217Tyr	c.3649G>T	missense_variant			1	31406	3.1841e-05	0	0	0	8716	0	0	0	848	0	0	0	290	0	0	1	1560	0	0	0	3476	0	0	0	15430	0	0	0	1086	0	0	0	0	0
p.Ala1222Thr	1	216373116	rs761752531	C	T	gnomAD Exomes	PASS	NA	p.Ala1222Thr	c.3664G>A	missense_variant	Uncertain significance		2	251094	7.96514e-06	0	0	0	16256	0	0	0	34590	0	0	0	10064	0	0	0	18334	0	0	0	21646	0	0	2	113464	0	0	0	6126	0	0	0	30614	0
p.Ala1222Val	1	216373115	rs200081251	G	A	gnomAD Exomes,gnomAD Genomes	PASS	PASS	p.Ala1222Val	c.3665C>T	missense_variant	Uncertain significance		17	282506	6.01757e-05	0	0	0	24970	0	0	0	35438	0	0	0	10354	0	0	14	19892	0	0	0	25120	0	0	3	128902	0	0	0	7216	0	0	0	30614	0
p.Gly1226Arg	1	216373104	rs770349057	C	T	gnomAD Exomes	PASS	NA	p.Gly1226Arg	c.3676G>A	missense_variant			5	251072	1.99146e-05	0	0	0	16256	0	0	3	34586	0	0	0	10064	0	0	0	18324	0	0	0	21636	0	0	2	113468	0	0	0	6124	0	0	0	30614	0
p.Gly1226Trp	1	216373104	rs770349057	C	A	gnomAD Exomes	PASS	NA	p.Gly1226Trp	c.3676G>T	missense_variant			1	251072	3.98292e-06	0	0	0	16256	0	0	0	34586	0	0	0	10064	0	0	0	18324	0	0	0	21636	0	0	1	113468	0	0	0	6124	0	0	0	30614	0
p.Gly1227Arg	1	216373101	rs765613123	C	G	gnomAD Exomes,gnomAD Genomes	PASS	PASS	p.Gly1227Arg	c.3679G>C	missense_variant	Uncertain significance		14	282480	4.9561e-05	0	0	0	24972	0	0	0	35428	0	0	0	10356	0	0	0	19888	0	0	12	25114	0	0	2	128894	0	0	0	7214	0	0	0	30614	0
p.Gly1227Ala	1	216373100	rs771787208	C	G	gnomAD Exomes	PASS	NA	p.Gly1227Ala	c.3680G>C	missense_variant			1	251062	3.98308e-06	0	0	0	16256	0	0	0	34582	0	0	0	10066	0	0	0	18330	0	0	0	21636	0	0	1	113454	0	0	0	6124	0	0	0	30614	0
p.Ser1231Asn	1	216373088	rs747578300	C	T	gnomAD Exomes	PASS	NA	p.Ser1231Asn	c.3692G>A	missense_variant	Pathogenic		6	251056	2.38991e-05	0	0	0	16254	0	0	3	34582	0	0	0	10068	0	0	0	18322	0	0	0	21634	0	0	3	113466	0	0	0	6120	0	0	0	30610	0
p.Leu1232Phe	1	216373084	rs1179084445	C	A	gnomAD Exomes	PASS	NA	p.Leu1232Phe	c.3696G>T	missense_variant			3	251110	1.1947e-05	0	0	2	16256	0	0	0	34580	0	0	0	10066	0	0	0	18322	0	0	0	21642	0	0	1	113506	0	0	0	6126	0	0	0	30612	0
p.Ile1234Val	1	216373080	rs200276882	T	C	gnomAD Exomes,gnomAD Genomes	PASS	PASS	p.Ile1234Val	c.3700A>G	missense_variant	Conflicting interpretations of pathogenicity		7	282524	2.47767e-05	0	0	0	24962	0	0	0	35430	0	0	0	10358	0	0	0	19886	0	0	0	25118	0	0	7	128942	0	0	0	7214	0	0	0	30614	0
p.Val1236Met	1	216373074	rs1251163376	C	T	gnomAD Exomes	PASS	NA	p.Val1236Met	c.3706G>A	missense_variant			1	251090	3.98264e-06	0	0	0	16256	0	0	0	34584	0	0	0	10066	0	0	0	18316	0	0	0	21638	0	0	0	113494	0	0	0	6122	0	0	1	30614	0
p.Thr1237Pro	1	216373071	rs778532854	T	G	gnomAD Exomes	PASS	NA	p.Thr1237Pro	c.3709A>C	missense_variant			1	251094	3.98257e-06	0	0	0	16256	0	0	0	34582	0	0	0	10068	0	0	0	18320	0	0	0	21636	0	0	1	113492	0	0	0	6126	0	0	0	30614	0
p.Thr1238Arg	1	216373067	rs768461447	G	C	gnomAD Exomes	PASS	NA	p.Thr1238Arg	c.3713C>G	missense_variant			1	251084	3.98273e-06	0	0	0	16254	0	0	0	34582	0	0	0	10066	0	0	0	18316	0	0	0	21640	0	0	1	113492	0	0	0	6120	0	0	0	30614	0
p.Thr1238Ile	1	216373067	rs768461447	G	A	gnomAD Exomes	PASS	NA	p.Thr1238Ile	c.3713C>T	missense_variant	Uncertain significance		3	251084	1.19482e-05	0	0	0	16254	0	0	0	34582	0	0	0	10066	0	0	0	18316	0	0	0	21640	0	0	3	113492	0	0	0	6120	0	0	0	30614	0
p.Ala1239Thr	1	216373065	rs373698501	C	T	gnomAD Exomes	PASS	NA	p.Ala1239Thr	c.3715G>A	missense_variant	Uncertain significance		1	251080	3.98279e-06	0	0	1	16256	0	0	0	34578	0	0	0	10062	0	0	0	18324	0	0	0	21638	0	0	0	113490	0	0	0	6118	0	0	0	30614	0
p.Ala1241Thr	1	216373059	rs779967404	C	T	gnomAD Exomes	PASS	NA	p.Ala1241Thr	c.3721G>A	missense_variant			1	251098	3.98251e-06	0	0	0	16256	0	0	0	34588	0	0	0	10066	0	0	0	18318	0	0	0	21636	0	0	1	113498	0	0	0	6122	0	0	0	30614	0
p.Pro1242Ser	1	216373056	rs755849364	G	A	gnomAD Exomes	PASS	NA	p.Pro1242Ser	c.3724C>T	missense_variant	Uncertain significance		8	251110	3.18585e-05	0	0	0	16256	0	0	0	34588	0	0	0	10068	0	0	0	18318	0	0	0	21630	0	0	2	113506	0	0	0	6130	0	0	6	30614	0
p.Pro1243Ser	1	216373053	rs750245412	G	A	gnomAD Exomes	PASS	NA	p.Pro1243Ser	c.3727C>T	missense_variant			1	251126	3.98206e-06	0	0	0	16256	0	0	0	34584	0	0	0	10068	0	0	0	18334	0	0	0	21640	0	0	0	113502	0	0	0	6126	0	0	1	30616	0
p.Leu1246Arg	1	216373043	rs757542673	A	C	gnomAD Exomes	PASS	NA	p.Leu1246Arg	c.3737T>G	missense_variant			1	251128	3.98203e-06	0	0	1	16256	0	0	0	34586	0	0	0	10068	0	0	0	18332	0	0	0	21642	0	0	0	113508	0	0	0	6124	0	0	0	30612	0
p.Met1251Thr	1	216373028	rs1327037827	A	G	gnomAD Exomes	PASS	NA	p.Met1251Thr	c.3752T>C	missense_variant			1	251158	3.98156e-06	0	0	0	16256	0	0	1	34582	0	0	0	10068	0	0	0	18338	0	0	0	21646	0	0	0	113526	0	0	0	6128	0	0	0	30614	0
p.Gln1252Glu	1	216373026	rs191540138	G	C	gnomAD Exomes	PASS	NA	p.Gln1252Glu	c.3754C>G	missense_variant			1	251144	3.98178e-06	0	0	0	16254	0	0	0	34582	0	0	0	10068	0	0	0	18328	0	0	0	21646	0	0	1	113524	0	0	0	6130	0	0	0	30612	0
p.Gln1252Lys	1	216373026	rs191540138	G	T	gnomAD Exomes	PASS	NA	p.Gln1252Lys	c.3754C>A	missense_variant			1	251144	3.98178e-06	0	0	0	16254	0	0	0	34582	0	0	0	10068	0	0	0	18328	0	0	0	21646	0	0	1	113524	0	0	0	6130	0	0	0	30612	0
p.Ser1255Asn	1	216373016	rs753188233	C	T	gnomAD Exomes	PASS	NA	p.Ser1255Asn	c.3764G>A	missense_variant			1	251132	3.98197e-06	0	0	0	16256	0	0	0	34584	0	0	0	10070	0	0	0	18330	0	0	0	21642	0	0	1	113510	0	0	0	6128	0	0	0	30612	0
p.Val1261Leu	1	216372999	rs568155510	C	A	gnomAD Exomes	PASS	NA	p.Val1261Leu	c.3781G>T	missense_variant			1	251160	3.98153e-06	0	0	0	16256	0	0	0	34584	0	0	0	10072	0	0	1	18340	0	0	0	21646	0	0	0	113520	0	0	0	6128	0	0	0	30614	0
p.Ser1264Ala	1	216372990	rs1402755351	A	C	gnomAD Genomes	NA	PASS	p.Ser1264Ala	c.3790T>G	missense_variant			1	31408	3.1839e-05	0	0	0	8714	0	0	0	848	0	0	0	290	0	0	0	1560	0	0	0	3476	0	0	1	15432	0	0	0	1088	0	0	0	0	0
p.Ser1264Phe	1	216372989	rs773725706	G	A	gnomAD Exomes	PASS	NA	p.Ser1264Phe	c.3791C>T	missense_variant			1	251174	3.9813e-06	0	0	1	16256	0	0	0	34586	0	0	0	10072	0	0	0	18344	0	0	0	21644	0	0	0	113534	0	0	0	6124	0	0	0	30614	0
p.Pro1265Leu	1	216372986	rs1282426752	G	A	gnomAD Exomes	PASS	NA	p.Pro1265Leu	c.3794C>T	missense_variant			1	251160	3.98153e-06	0	0	0	16256	0	0	0	34584	0	0	0	10070	0	0	0	18340	0	0	0	21646	0	0	1	113526	0	0	0	6124	0	0	0	30614	0
p.Ala1267Val	1	216372980	rs768141777	G	A	gnomAD Exomes,gnomAD Genomes	PASS	PASS	p.Ala1267Val	c.3800C>T	missense_variant	Uncertain significance		33	282560	0.000116789	0	0	1	24964	0	0	30	35432	0	0	0	10356	0	0	1	19904	0	0	0	25120	0	0	0	128954	0	0	0	7214	0	0	1	30616	0
p.Glu1268Lys	1	216372978	rs1232698329	C	T	gnomAD Exomes	PASS	NA	p.Glu1268Lys	c.3802G>A	missense_variant			2	251170	7.96273e-06	0	0	0	16256	0	0	0	34584	0	0	0	10066	0	0	0	18342	0	0	0	21646	0	0	2	113534	0	0	0	6128	0	0	0	30614	0
p.Asn1270Ser	1	216372971	rs910211433	T	C	gnomAD Exomes	PASS	NA	p.Asn1270Ser	c.3809A>G	missense_variant			2	251174	7.96261e-06	0	0	0	16256	0	0	0	34586	0	0	0	10070	0	0	0	18344	0	0	0	21646	0	0	2	113528	0	0	0	6128	0	0	0	30616	0
p.Gly1271Glu	1	216371926	rs748216235	C	T	gnomAD Exomes,gnomAD Genomes	PASS	PASS	p.Gly1271Glu	c.3812G>A	missense_variant			9	279464	3.22045e-05	0	0	0	24792	0	0	0	35316	0	0	0	10314	0	0	0	19794	0	0	6	24118	0	0	2	127422	0	0	1	7150	0	0	0	30558	0
p.Ile1274Thr	1	216371917	rs1028444800	A	G	gnomAD Exomes	PASS	NA	p.Ile1274Thr	c.3821T>C	missense_variant			5	249190	2.0065e-05	0	0	0	16186	0	0	1	34512	0	0	0	10050	0	0	4	18258	0	0	0	21096	0	0	0	112430	0	0	0	6074	0	0	0	30584	0
p.Arg1275Thr	1	216371914	rs1213608637	C	G	gnomAD Exomes	PASS	NA	p.Arg1275Thr	c.3824G>C	missense_variant			1	249394	4.00972e-06	0	0	0	16196	0	0	0	34514	0	0	0	10050	0	0	1	18264	0	0	0	21180	0	0	0	112518	0	0	0	6084	0	0	0	30588	0
p.Tyr1279Cys	1	216371902	rs755534646	T	C	gnomAD Exomes	PASS	NA	p.Tyr1279Cys	c.3836A>G	missense_variant			4	250100	1.59936e-05	0	0	0	16228	0	0	2	34554	0	0	0	10052	0	0	0	18282	0	0	0	21444	0	0	2	112840	0	0	0	6094	0	0	0	30606	0
p.Arg1281Lys	1	216371896	rs1354241616	C	T	gnomAD Exomes	PASS	NA	p.Arg1281Lys	c.3842G>A	missense_variant			1	250352	3.99438e-06	0	0	0	16244	0	0	0	34560	0	0	0	10056	0	0	0	18294	0	0	0	21522	0	0	0	113002	0	0	0	6104	0	0	1	30570	0
p.Arg1282Ile	1	216371893	rs1312995898	C	A	gnomAD Exomes	PASS	NA	p.Arg1282Ile	c.3845G>T	missense_variant			1	250442	3.99294e-06	0	0	0	16252	0	0	0	34564	0	0	0	10056	0	0	1	18298	0	0	0	21554	0	0	0	113036	0	0	0	6108	0	0	0	30574	0
p.Leu1283Pro	1	216371890	rs1450080041	A	G	gnomAD Exomes	PASS	NA	p.Leu1283Pro	c.3848T>C	missense_variant			1	250560	3.99106e-06	0	0	0	16254	0	0	0	34570	0	0	0	10054	0	0	0	18302	0	0	0	21574	0	0	0	113094	0	0	0	6108	0	0	1	30604	0
p.Thr1286Ser	1	216371882	rs756455500	T	A	gnomAD Exomes	PASS	NA	p.Thr1286Ser	c.3856A>T	missense_variant			1	250626	3.99001e-06	0	0	0	16252	0	0	0	34562	0	0	0	10056	0	0	0	18306	0	0	0	21586	0	0	0	113142	0	0	0	6114	0	0	1	30608	0
p.Glu1288Ala	1	216371875	rs763707515	T	G	gnomAD Exomes	PASS	NA	p.Glu1288Ala	c.3863A>C	missense_variant			1	250722	3.98848e-06	0	0	0	16254	0	0	0	34570	0	0	0	10058	0	0	0	18316	0	0	0	21614	0	0	1	113186	0	0	0	6114	0	0	0	30610	0
p.Thr1289Asn	1	216371872	rs1163027553	G	T	gnomAD Exomes	PASS	NA	p.Thr1289Asn	c.3866C>A	missense_variant			1	250704	3.98877e-06	0	0	0	16256	0	0	0	34574	0	0	0	10058	0	0	0	18310	0	0	0	21608	0	0	1	113176	0	0	0	6112	0	0	0	30610	0
p.Thr1290Ile	1	216371869	rs1475026738	G	A	gnomAD Exomes	PASS	NA	p.Thr1290Ile	c.3869C>T	missense_variant			1	250732	3.98832e-06	0	0	0	16256	0	0	0	34576	0	0	0	10058	0	0	0	18316	0	0	0	21618	0	0	0	113190	0	0	0	6114	0	0	1	30604	0
p.Ser1291Thr	1	216371867	rs762646174	A	T	gnomAD Exomes	PASS	NA	p.Ser1291Thr	c.3871T>A	missense_variant			1	250754	3.98797e-06	0	0	0	16256	0	0	0	34572	0	0	0	10056	0	0	0	18316	0	0	0	21618	0	0	0	113218	0	0	0	6116	0	0	1	30602	0
p.Glu1292Lys	1	216371864	rs765629396	C	T	gnomAD Exomes,gnomAD Genomes	PASS	PASS	p.Glu1292Lys	c.3874G>A	missense_variant			3	282170	1.06319e-05	0	0	0	24972	0	0	0	35424	0	0	0	10346	0	0	0	19872	0	0	0	25100	0	0	3	128642	0	0	0	7204	0	0	0	30610	0
p.Arg1295Gln	1	216371854	rs372993160	C	T	gnomAD Exomes	PASS	NA	p.Arg1295Gln	c.3884G>A	missense_variant	Uncertain significance		6	250802	2.39233e-05	0	0	0	16256	0	0	0	34580	0	0	0	10062	0	0	1	18312	0	0	0	21630	0	0	1	113242	0	0	0	6116	0	0	4	30604	0
p.Arg1295Leu	1	216371854	rs372993160	C	A	gnomAD Exomes,gnomAD Genomes	PASS	PASS	p.Arg1295Leu	c.3884G>T	missense_variant	Uncertain significance		13	282198	4.60669e-05	0	0	0	24968	0	0	0	35428	0	0	0	10352	0	0	0	19868	0	0	0	25106	0	0	13	128670	0	0	0	7202	0	0	0	30604	0
p.Val1296Ala	1	216371851	rs552551256	A	G	gnomAD Exomes,gnomAD Genomes	PASS	PASS	p.Val1296Ala	c.3887T>C	missense_variant	Uncertain significance		15	282104	5.31719e-05	0	0	0	24936	0	0	0	35422	0	0	0	10350	0	0	15	19862	0	0	0	25108	0	0	0	128616	0	0	0	7202	0	0	0	30608	0
p.Ser1299Asn	1	216371842	rs760486821	C	T	gnomAD Exomes	PASS	NA	p.Ser1299Asn	c.3896G>A	missense_variant			1	250874	3.98606e-06	0	0	0	16256	0	0	0	34588	0	0	0	10062	0	0	0	18322	0	0	0	21636	0	0	0	113282	0	0	0	6118	0	0	1	30610	0
p.Ser1300Asn	1	216371839	rs772408328	C	T	gnomAD Exomes	PASS	NA	p.Ser1300Asn	c.3899G>A	missense_variant	Uncertain significance		3	250884	1.19577e-05	0	0	0	16256	0	0	0	34588	0	0	0	10062	0	0	0	18328	0	0	0	21642	0	0	3	113276	0	0	0	6124	0	0	0	30608	0
p.Ser1300Thr	1	216371839	rs772408328	C	G	gnomAD Exomes	PASS	NA	p.Ser1300Thr	c.3899G>C	missense_variant			1	250884	3.98591e-06	0	0	0	16256	0	0	0	34588	0	0	0	10062	0	0	0	18328	0	0	0	21642	0	0	0	113276	0	0	0	6124	0	0	1	30608	0
p.Gly1301Ala	1	216371836	rs111033524	C	G	gnomAD Exomes	PASS	NA	p.Gly1301Ala	c.3902G>C	missense_variant			1	250898	3.98568e-06	0	0	0	16256	0	0	0	34588	0	0	0	10062	0	0	0	18332	0	0	0	21644	0	0	1	113284	0	0	0	6124	0	0	0	30608	0
p.Gly1301Val	1	216371836	rs111033524	C	A	gnomAD Exomes,gnomAD Genomes	PASS	PASS	p.Gly1301Val	c.3902G>T	missense_variant	Benign		210	282294	0.000743905	1	0	4	24968	0	0	1	35436	0	0	0	10352	0	0	0	19890	0	0	0	25118	0	0	16	128712	0	0	6	7210	0	0	183	30608	1
p.Trp1302Cys	1	216371832	rs376193847	C	A	gnomAD Exomes	PASS	NA	p.Trp1302Cys	c.3906G>T	missense_variant			2	250880	7.97194e-06	0	0	1	16256	0	0	0	34588	0	0	0	10062	0	0	0	18332	0	0	0	21644	0	0	1	113264	0	0	0	6124	0	0	0	30610	0
p.Leu1303Ile	1	216371831	rs1278879297	G	T	gnomAD Exomes	PASS	NA	p.Leu1303Ile	c.3907C>A	missense_variant			1	250888	3.98584e-06	0	0	0	16256	0	0	0	34588	0	0	1	10062	0	0	0	18324	0	0	0	21646	0	0	0	113278	0	0	0	6124	0	0	0	30610	0
p.Ser1304Arg	1	216371826	rs777062422	A	C	gnomAD Exomes	PASS	NA	p.Ser1304Arg	c.3912T>G	missense_variant			1	250902	3.98562e-06	0	0	0	16256	0	0	0	34588	0	0	0	10062	0	0	0	18332	0	0	0	21644	0	0	1	113286	0	0	0	6124	0	0	0	30610	0
p.Pro1305Leu	1	216371824	rs780574336	G	A	gnomAD Exomes	PASS	NA	p.Pro1305Leu	c.3914C>T	missense_variant			1	250906	3.98556e-06	0	0	0	16256	0	0	0	34588	0	0	0	10062	0	0	0	18334	0	0	0	21644	0	0	0	113288	0	0	0	6124	0	0	1	30610	0
p.His1306Tyr	1	216371822	rs1352237253	G	A	gnomAD Genomes	NA	PASS	p.His1306Tyr	c.3916C>T	missense_variant			1	31386	3.18613e-05	0	0	0	8704	0	0	0	848	0	0	0	290	0	0	0	1558	0	0	0	3476	0	0	1	15422	0	0	0	1088	0	0	0	0	0
p.Phe1308Ser	1	216371815	rs1395516050	A	G	gnomAD Exomes	PASS	NA	p.Phe1308Ser	c.3923T>C	missense_variant			1	250926	3.98524e-06	0	0	0	16256	0	0	0	34586	0	0	0	10062	0	0	0	18338	0	0	0	21646	0	0	0	113304	0	0	0	6122	0	0	1	30612	0
p.Ser1311Leu	1	216371806	rs79279902	G	A	gnomAD Exomes,gnomAD Genomes	PASS	PASS	p.Ser1311Leu	c.3932C>T	missense_variant			4	282264	1.41711e-05	0	0	0	24958	0	0	1	35428	0	0	0	10352	0	0	0	19888	0	0	0	25116	0	0	3	128702	0	0	0	7208	0	0	0	30612	0
p.Ala1312Ser	1	216371804	rs371655680	C	A	gnomAD Exomes	PASS	NA	p.Ala1312Ser	c.3934G>T	missense_variant			1	250906	3.98556e-06	0	0	0	16256	0	0	0	34584	0	0	0	10060	0	0	0	18338	0	0	0	21646	0	0	1	113284	0	0	0	6126	0	0	0	30612	0
p.Asn1313Asp	1	216371801	rs540537272	T	C	gnomAD Exomes,gnomAD Genomes	PASS	PASS	p.Asn1313Asp	c.3937A>G	missense_variant	Uncertain significance		7	282298	2.47965e-05	0	0	1	24960	0	0	1	35432	0	0	0	10352	0	0	0	19892	0	0	0	25122	0	0	4	128716	0	0	1	7212	0	0	0	30612	0
p.Asn1313Ser	1	216371800	rs145459379	T	C	gnomAD Exomes	PASS	NA	p.Asn1313Ser	c.3938A>G	missense_variant	Uncertain significance		4	250934	1.59404e-05	0	0	0	16256	0	0	0	34584	0	0	0	10062	0	0	0	18338	0	0	0	21648	0	0	4	113308	0	0	0	6126	0	0	0	30612	0
p.Glu1314Lys	1	216371798	rs753327667	C	T	gnomAD Exomes	PASS	NA	p.Glu1314Lys	c.3940G>A	missense_variant			1	250914	3.98543e-06	0	0	1	16256	0	0	0	34584	0	0	0	10060	0	0	0	18338	0	0	0	21648	0	0	0	113288	0	0	0	6128	0	0	0	30612	0
p.Glu1314Gly	1	216371797	rs77797012	T	C	gnomAD Exomes,gnomAD Genomes	PASS	PASS	p.Glu1314Gly	c.3941A>G	missense_variant	Likely benign		38	282322	0.000134598	0	0	1	24962	0	0	0	35432	0	0	9	10354	0	0	0	19898	0	0	0	25122	0	0	25	128726	0	0	3	7216	0	0	0	30612	0
p.Lys1318Arg	1	216371785	rs1273428521	T	C	gnomAD Exomes	PASS	NA	p.Lys1318Arg	c.3953A>G	missense_variant			1	250968	3.98457e-06	0	0	0	16256	0	0	1	34584	0	0	0	10068	0	0	0	18342	0	0	0	21646	0	0	0	113336	0	0	0	6124	0	0	0	30612	0
p.Pro1319Thr	1	216371783	rs773133837	G	T	gnomAD Exomes	PASS	NA	p.Pro1319Thr	c.3955C>A	missense_variant	Uncertain significance		1	250972	3.98451e-06	0	0	0	16256	0	0	0	34586	0	0	0	10070	0	0	0	18340	0	0	0	21646	0	0	1	113338	0	0	0	6124	0	0	0	30612	0
p.Pro1320Ser	1	216371780	rs1314593217	G	A	gnomAD Exomes	PASS	NA	p.Pro1320Ser	c.3958C>T	missense_variant			1	250974	3.98448e-06	0	0	0	16256	0	0	0	34588	0	0	0	10068	0	0	0	18340	0	0	0	21648	0	0	1	113340	0	0	0	6124	0	0	0	30610	0
p.Pro1320Leu	1	216371779	rs771924569	G	A	gnomAD Exomes	PASS	NA	p.Pro1320Leu	c.3959C>T	missense_variant			1	250952	3.98483e-06	0	0	0	16256	0	0	0	34588	0	0	0	10070	0	0	0	18342	0	0	0	21644	0	0	1	113318	0	0	0	6124	0	0	0	30610	0
p.Thr1325Ala	1	216371765	rs1224233557	T	C	gnomAD Exomes	PASS	NA	p.Thr1325Ala	c.3973A>G	missense_variant			1	250988	3.98425e-06	0	0	0	16256	0	0	0	34586	0	0	0	10064	0	0	0	18340	0	0	0	21648	0	0	1	113356	0	0	0	6126	0	0	0	30612	0
p.Thr1325Ser	1	216371764	rs1379052138	G	C	gnomAD Exomes	PASS	NA	p.Thr1325Ser	c.3974C>G	missense_variant			1	250982	3.98435e-06	0	0	0	16256	0	0	0	34586	0	0	0	10068	0	0	0	18342	0	0	0	21648	0	0	0	113344	0	0	0	6126	0	0	1	30612	0
p.Ile1326Thr	1	216371761	rs1439905146	A	G	gnomAD Exomes	PASS	NA	p.Ile1326Thr	c.3977T>C	missense_variant	Uncertain significance		2	250994	7.96832e-06	0	0	0	16256	0	0	0	34588	0	0	0	10066	0	0	0	18340	0	0	0	21644	0	0	2	113360	0	0	0	6126	0	0	0	30614	0
p.Thr1327Ile	1	216371758	rs774663133	G	A	gnomAD Exomes,gnomAD Genomes	PASS	PASS	p.Thr1327Ile	c.3980C>T	missense_variant	Uncertain significance		3	282378	1.06241e-05	0	0	3	24970	0	0	0	35434	0	0	0	10354	0	0	0	19898	0	0	0	25120	0	0	0	128778	0	0	0	7212	0	0	0	30612	0
p.Thr1327Ser	1	216371758	rs774663133	G	C	gnomAD Exomes	PASS	NA	p.Thr1327Ser	c.3980C>G	missense_variant			3	250978	1.19532e-05	0	0	0	16256	0	0	0	34586	0	0	0	10064	0	0	0	18340	0	0	0	21644	0	0	0	113352	0	0	0	6124	0	0	3	30612	0
p.Leu1329Phe	1	216371751	rs768796239	C	A	gnomAD Exomes	PASS	NA	p.Leu1329Phe	c.3987G>T	missense_variant			5	250982	1.99217e-05	0	0	0	16256	0	0	0	34586	0	0	0	10070	0	0	0	18334	0	0	4	21620	0	0	1	113380	0	0	0	6122	0	0	0	30614	0
p.Pro1331Ser	1	216371747	rs149339941	G	A	gnomAD Exomes	PASS	NA	p.Pro1331Ser	c.3991C>T	missense_variant			5	250986	1.99214e-05	0	0	3	16256	0	0	0	34586	0	0	0	10068	0	0	0	18338	0	0	0	21634	0	0	2	113368	0	0	0	6122	0	0	0	30614	0
p.Lys1334Arg	1	216371737	rs770323958	T	C	gnomAD Exomes,gnomAD Genomes	PASS	PASS	p.Lys1334Arg	c.4001A>G	missense_variant			2	282444	7.08105e-06	0	0	1	24970	0	0	0	35436	0	0	0	10362	0	0	0	19892	0	0	0	25110	0	0	1	128846	0	0	0	7216	0	0	0	30612	0
p.Glu1336Lys	1	216371732	rs746429657	C	T	gnomAD Exomes	PASS	NA	p.Glu1336Lys	c.4006G>A	missense_variant			1	251048	3.9833e-06	0	0	1	16256	0	0	0	34590	0	0	0	10072	0	0	0	18336	0	0	0	21638	0	0	0	113416	0	0	0	6128	0	0	0	30612	0
p.Glu1336Gly	1	216371731	rs1193321638	T	C	gnomAD Exomes	PASS	NA	p.Glu1336Gly	c.4007A>G	missense_variant			1	251066	3.98302e-06	0	0	0	16256	0	0	0	34588	0	0	0	10070	0	0	0	18342	0	0	0	21638	0	0	1	113434	0	0	0	6126	0	0	0	30612	0
p.Val1339Gly	1	216371722	rs781668118	A	C	gnomAD Exomes,gnomAD Genomes	PASS	PASS	p.Val1339Gly	c.4016T>G	missense_variant	Uncertain significance		45	282432	0.00015933	0	0	0	24966	0	0	45	35436	0	0	0	10360	0	0	0	19900	0	0	0	25114	0	0	0	128832	0	0	0	7212	0	0	0	30612	0
p.Val1342Leu	1	216371714	rs778505422	C	G	gnomAD Exomes	PASS	NA	p.Val1342Leu	c.4024G>C	missense_variant	Uncertain significance		1	251032	3.98356e-06	0	0	1	16256	0	0	0	34588	0	0	0	10068	0	0	0	18350	0	0	0	21622	0	0	0	113416	0	0	0	6122	0	0	0	30610	0
p.Val1342Met	1	216371714	rs778505422	C	T	gnomAD Exomes	PASS	NA	p.Val1342Met	c.4024G>A	missense_variant			2	251032	7.96711e-06	0	0	0	16256	0	0	0	34588	0	0	0	10068	0	0	0	18350	0	0	0	21622	0	0	2	113416	0	0	0	6122	0	0	0	30610	0
p.Asn1343His	1	216371711	rs754634823	T	G	gnomAD Exomes	PASS	NA	p.Asn1343His	c.4027A>C	missense_variant	Uncertain significance		26	251046	0.000103567	1	0	0	16256	0	0	0	34586	0	0	0	10068	0	0	0	18352	0	0	0	21630	0	0	3	113420	0	0	1	6124	0	0	22	30610	1
p.Met1344Val	1	216371708	rs727503732	T	C	gnomAD Exomes,gnomAD Genomes	PASS	PASS	p.Met1344Val	c.4030A>G	missense_variant	Conflicting interpretations of pathogenicity		40	282432	0.000141627	0	0	0	24972	0	0	0	35434	0	0	0	10358	0	0	40	19908	0	0	0	25100	0	0	0	128836	0	0	0	7212	0	0	0	30612	0
p.Ser1347Asn	1	216371698	rs760233343	C	T	gnomAD Exomes	PASS	NA	p.Ser1347Asn	c.4040G>A	missense_variant	Uncertain significance		1	251008	3.98394e-06	0	0	0	16256	0	0	0	34586	0	0	0	10070	0	0	0	18346	0	0	0	21636	0	0	1	113380	0	0	0	6124	0	0	0	30610	0
p.Ser1347Arg	1	216371697	rs1278099426	A	T	gnomAD Exomes	PASS	NA	p.Ser1347Arg	c.4041T>A	missense_variant			1	250992	3.98419e-06	0	0	0	16256	0	0	0	34586	0	0	0	10068	0	0	0	18340	0	0	0	21630	0	0	0	113380	0	0	1	6124	0	0	0	30608	0
p.Val1348Met	1	216371696	rs369541369	C	T	gnomAD Exomes	PASS	NA	p.Val1348Met	c.4042G>A	missense_variant			1	250976	3.98444e-06	0	0	1	16256	0	0	0	34586	0	0	0	10068	0	0	0	18342	0	0	0	21622	0	0	0	113368	0	0	0	6124	0	0	0	30610	0
p.Val1348Ala	1	216371695	rs375465641	A	G	gnomAD Exomes	PASS	NA	p.Val1348Ala	c.4043T>C	missense_variant			2	250992	7.96838e-06	0	0	0	16256	0	0	0	34586	0	0	0	10068	0	0	0	18342	0	0	0	21626	0	0	2	113380	0	0	0	6124	0	0	0	30610	0
p.Ser1349Pro	1	216371693	rs761656866	A	G	gnomAD Exomes	PASS	NA	p.Ser1349Pro	c.4045T>C	missense_variant			3	251008	1.19518e-05	0	0	0	16256	0	0	0	34586	0	0	0	10070	0	0	0	18342	0	0	0	21634	0	0	3	113388	0	0	0	6124	0	0	0	30608	0
p.Ser1349Phe	1	216371692	rs145148501	G	A	gnomAD Exomes,gnomAD Genomes	PASS	PASS	p.Ser1349Phe	c.4046C>T	missense_variant			11	282414	3.89499e-05	0	0	6	24968	0	0	1	35434	0	0	0	10360	0	0	0	19904	0	0	0	25108	0	0	4	128820	0	0	0	7212	0	0	0	30608	0
p.Ala1351Val	1	216371686	rs764359055	G	A	gnomAD Exomes	PASS	NA	p.Ala1351Val	c.4052C>T	missense_variant			1	250952	3.98483e-06	0	0	0	16252	0	0	0	34586	0	0	0	10066	0	0	0	18342	0	0	0	21616	0	0	1	113356	0	0	0	6124	0	0	0	30610	0
p.Trp1352Ser	1	216371683	rs763144980	C	G	gnomAD Exomes	PASS	NA	p.Trp1352Ser	c.4055G>C	missense_variant			1	250988	3.98425e-06	0	0	0	16254	0	0	0	34590	0	0	0	10066	0	0	1	18340	0	0	0	21630	0	0	0	113376	0	0	0	6122	0	0	0	30610	0
p.Ser1354Leu	1	216371677	rs775637851	G	A	gnomAD Exomes	PASS	NA	p.Ser1354Leu	c.4061C>T	missense_variant			1	250950	3.98486e-06	0	0	0	16250	0	0	0	34588	0	0	0	10066	0	0	0	18338	0	0	0	21626	0	0	1	113350	0	0	0	6124	0	0	0	30608	0
p.Thr1357Met	1	216371668	rs201190539	G	A	gnomAD Exomes	PASS	NA	p.Thr1357Met	c.4070C>T	missense_variant	Uncertain significance		42	250890	0.000167404	0	0	0	16246	0	0	2	34586	0	0	0	10064	0	0	17	18338	0	0	0	21618	0	0	0	113310	0	0	2	6120	0	0	21	30608	0
p.Val1363Ile	1	216370059	rs772263296	C	T	gnomAD Exomes	PASS	NA	p.Val1363Ile	c.4087G>A	missense_variant			1	249980	4.00032e-06	0	0	0	16204	0	0	1	34438	0	0	0	10040	0	0	0	18238	0	0	0	21538	0	0	0	112874	0	0	0	6090	0	0	0	30558	0
p.Val1363Ala	1	216370058	rs748564325	A	G	gnomAD Exomes	PASS	NA	p.Val1363Ala	c.4088T>C	missense_variant			1	250226	3.99639e-06	0	0	0	16224	0	0	0	34460	0	0	0	10042	0	0	0	18250	0	0	0	21564	0	0	1	113028	0	0	0	6090	0	0	0	30568	0
p.Met1365Thr	1	216370052	rs1333822282	A	G	gnomAD Exomes	PASS	NA	p.Met1365Thr	c.4094T>C	missense_variant			1	250376	3.99399e-06	0	0	1	16234	0	0	0	34470	0	0	0	10048	0	0	0	18250	0	0	0	21578	0	0	0	113118	0	0	0	6100	0	0	0	30578	0
p.Ile1366Phe	1	216370050	rs779530910	T	A	gnomAD Exomes	PASS	NA	p.Ile1366Phe	c.4096A>T	missense_variant	Uncertain significance		7	250428	2.79521e-05	0	0	0	16236	0	0	0	34484	0	0	0	10050	0	0	0	18262	0	0	0	21576	0	0	0	113142	0	0	0	6098	0	0	7	30580	0
p.Pro1368Ser	1	216370044	rs755867377	G	A	gnomAD Exomes	PASS	NA	p.Pro1368Ser	c.4102C>T	missense_variant	Uncertain significance		1	250482	3.9923e-06	0	0	0	16234	0	0	0	34488	0	0	0	10052	0	0	0	18260	0	0	0	21582	0	0	1	113182	0	0	0	6098	0	0	0	30586	0
p.Pro1368Leu	1	216370043	rs745352352	G	A	gnomAD Exomes	PASS	NA	p.Pro1368Leu	c.4103C>T	missense_variant			1	250534	3.99147e-06	0	0	0	16246	0	0	0	34498	0	0	0	10050	0	0	0	18262	0	0	0	21588	0	0	1	113206	0	0	0	6100	0	0	0	30584	0
p.Ser1369Leu	1	216370040	rs201709513	G	A	gnomAD Exomes,gnomAD Genomes	PASS	PASS	p.Ser1369Leu	c.4106C>T	missense_variant	Conflicting interpretations of pathogenicity		45	281972	0.00015959	0	0	1	24960	0	0	3	35356	0	0	8	10342	0	0	0	19826	0	0	2	25070	0	0	28	128644	0	0	3	7184	0	0	0	30590	0
p.Phe1371Ser	1	216370034	rs1238511631	A	G	gnomAD Exomes	PASS	NA	p.Phe1371Ser	c.4112T>C	missense_variant			1	250682	3.98912e-06	0	0	0	16246	0	0	0	34528	0	0	0	10054	0	0	0	18272	0	0	0	21608	0	0	0	113276	0	0	0	6098	0	0	1	30600	0
p.Ser1375Leu	1	216370022	rs751479180	G	A	gnomAD Exomes	PASS	NA	p.Ser1375Leu	c.4124C>T	missense_variant	Uncertain significance		1	250610	3.99026e-06	0	0	0	16248	0	0	0	34518	0	0	0	10054	0	0	0	18274	0	0	0	21602	0	0	1	113210	0	0	0	6100	0	0	0	30604	0
p.Tyr1376His	1	216370020	rs374449657	A	G	gnomAD Exomes,gnomAD Genomes	PASS	PASS	p.Tyr1376His	c.4126T>C	missense_variant	Likely benign		3	282074	1.06355e-05	0	0	0	24954	0	0	1	35370	0	0	0	10344	0	0	0	19840	0	0	0	25082	0	0	2	128688	0	0	0	7190	0	0	0	30606	0
p.Asn1379Ile	1	216370010	rs752569816	T	A	gnomAD Exomes	PASS	NA	p.Asn1379Ile	c.4136A>T	missense_variant			1	250742	3.98816e-06	0	0	0	16250	0	0	0	34550	0	0	0	10058	0	0	1	18298	0	0	0	21610	0	0	0	113260	0	0	0	6108	0	0	0	30608	0
p.Asn1379Ser	1	216370010	rs752569816	T	C	gnomAD Exomes	PASS	NA	p.Asn1379Ser	c.4136A>G	missense_variant	Uncertain significance		1	250742	3.98816e-06	0	0	0	16250	0	0	0	34550	0	0	0	10058	0	0	0	18298	0	0	0	21610	0	0	1	113260	0	0	0	6108	0	0	0	30608	0
p.Ile1380Val	1	216370008	rs765346925	T	C	gnomAD Exomes	PASS	NA	p.Ile1380Val	c.4138A>G	missense_variant			1	250758	3.98791e-06	0	0	0	16252	0	0	0	34562	0	0	0	10058	0	0	0	18296	0	0	0	21608	0	0	1	113264	0	0	0	6108	0	0	0	30610	0
p.Ile1380Thr	1	216370007	rs1358539692	A	G	gnomAD Exomes	PASS	NA	p.Ile1380Thr	c.4139T>C	missense_variant			1	250780	3.98756e-06	0	0	0	16252	0	0	0	34556	0	0	0	10056	0	0	0	18298	0	0	0	21608	0	0	1	113288	0	0	0	6110	0	0	0	30612	0
p.Ser1381Phe	1	216370004	rs759811351	G	A	gnomAD Exomes	PASS	NA	p.Ser1381Phe	c.4142C>T	missense_variant			4	250758	1.59516e-05	0	0	0	16252	0	0	0	34552	0	0	0	10058	0	0	0	18296	0	0	0	21620	0	0	0	113258	0	0	0	6110	0	0	4	30612	0
p.Trp1382Cys	1	216370000	rs753908845	C	G	gnomAD Exomes	PASS	NA	p.Trp1382Cys	c.4146G>C	missense_variant	Uncertain significance		5	250750	1.99402e-05	0	0	0	16250	0	0	0	34556	0	0	0	10056	0	0	0	18302	0	0	0	21624	0	0	4	113242	0	0	1	6110	0	0	0	30610	0
p.Glu1383Lys	1	216369999	rs766379721	C	T	gnomAD Exomes	PASS	NA	p.Glu1383Lys	c.4147G>A	missense_variant			1	250744	3.98813e-06	0	0	0	16248	0	0	1	34566	0	0	0	10058	0	0	0	18296	0	0	0	21622	0	0	0	113234	0	0	0	6112	0	0	0	30608	0
p.Ala1386Thr	1	216369990	rs772663591	C	T	gnomAD Exomes	PASS	NA	p.Ala1386Thr	c.4156G>A	missense_variant			1	250806	3.98715e-06	0	0	0	16254	0	0	0	34570	0	0	0	10056	0	0	0	18306	0	0	0	21630	0	0	1	113266	0	0	0	6112	0	0	0	30612	0
p.Ala1386Val	1	216369989	rs1405642289	G	A	gnomAD Exomes	PASS	NA	p.Ala1386Val	c.4157C>T	missense_variant			1	250808	3.98711e-06	0	0	0	16254	0	0	0	34572	0	0	0	10054	0	0	1	18306	0	0	0	21630	0	0	0	113262	0	0	0	6116	0	0	0	30614	0
p.Asn1388Lys	1	216369982	rs1392218317	A	T	gnomAD Exomes	PASS	NA	p.Asn1388Lys	c.4164T>A	missense_variant			1	250838	3.98664e-06	0	0	0	16254	0	0	0	34570	0	0	0	10058	0	0	0	18318	0	0	0	21630	0	0	0	113280	0	0	0	6114	0	0	1	30614	0
p.Thr1390Arg	1	216369977	rs370430107	G	C	gnomAD Exomes,gnomAD Genomes	PASS	PASS	p.Thr1390Arg	c.4169C>G	missense_variant	Uncertain significance		18	282238	6.3776e-05	0	0	2	24962	0	0	4	35416	0	0	0	10346	0	0	0	19882	0	0	0	25098	0	0	11	128714	0	0	1	7206	0	0	0	30614	0
p.Gly1392Arg	1	216369972	rs1177198729	C	G	gnomAD Genomes	NA	PASS	p.Gly1392Arg	c.4174G>C	missense_variant			1	31382	3.18654e-05	0	0	0	8712	0	0	0	844	0	0	0	290	0	0	0	1560	0	0	0	3472	0	0	1	15420	0	0	0	1084	0	0	0	0	0
p.Val1394Ala	1	216369965	rs1452898437	A	G	gnomAD Exomes	PASS	NA	p.Val1394Ala	c.4181T>C	missense_variant			1	250912	3.98546e-06	0	0	0	16254	0	0	0	34584	0	0	0	10058	0	0	0	18328	0	0	0	21642	0	0	0	113320	0	0	0	6112	0	0	1	30614	0
p.Gly1396Glu	1	216369959	rs1380848381	C	T	gnomAD Exomes	PASS	NA	p.Gly1396Glu	c.4187G>A	missense_variant			1	250924	3.98527e-06	0	0	1	16252	0	0	0	34586	0	0	0	10056	0	0	0	18326	0	0	0	21640	0	0	0	113332	0	0	0	6118	0	0	0	30614	0
p.Tyr1397Asn	1	216369957	rs1160453822	A	T	gnomAD Exomes	PASS	NA	p.Tyr1397Asn	c.4189T>A	missense_variant			1	250952	3.98483e-06	0	0	1	16254	0	0	0	34588	0	0	0	10062	0	0	0	18328	0	0	0	21640	0	0	0	113348	0	0	0	6118	0	0	0	30614	0
p.Asn1400Ser	1	216369947	rs774831710	T	C	gnomAD Exomes	PASS	NA	p.Asn1400Ser	c.4199A>G	missense_variant			4	250986	1.59371e-05	0	0	1	16254	0	0	0	34588	0	0	0	10060	0	0	0	18342	0	0	0	21642	0	0	0	113366	0	0	0	6120	0	0	3	30614	0
p.Met1401Val	1	216369945	rs769559833	T	C	gnomAD Exomes	PASS	NA	p.Met1401Val	c.4201A>G	missense_variant			3	250974	1.19534e-05	0	0	1	16254	0	0	0	34590	0	0	0	10062	0	0	0	18340	0	0	0	21640	0	0	2	113356	0	0	0	6118	0	0	0	30614	0
p.Leu1402Pro	1	216369941	rs781000551	A	G	gnomAD Exomes	PASS	NA	p.Leu1402Pro	c.4205T>C	missense_variant			1	250970	3.98454e-06	0	0	0	16252	0	0	0	34590	0	0	0	10060	0	0	0	18334	0	0	0	21640	0	0	1	113362	0	0	0	6118	0	0	0	30614	0
p.Pro1407Ser	1	216369927	rs1259682183	G	A	gnomAD Exomes	PASS	NA	p.Pro1407Ser	c.4219C>T	missense_variant			1	250934	3.98511e-06	0	0	0	16252	0	0	0	34584	0	0	0	10060	0	0	0	18346	0	0	0	21642	0	0	0	113320	0	0	0	6116	0	0	1	30614	0
p.Ser1410Phe	1	216369917	rs1180649911	G	A	gnomAD Genomes	NA	PASS	p.Ser1410Phe	c.4229C>T	missense_variant			1	31386	3.18613e-05	0	0	1	8710	0	0	0	846	0	0	0	290	0	0	0	1560	0	0	0	3472	0	0	0	15420	0	0	0	1088	0	0	0	0	0
p.Met1413Val	1	216369909	rs758401969	T	C	gnomAD Exomes	PASS	NA	p.Met1413Val	c.4237A>G	missense_variant			1	250852	3.98641e-06	0	0	0	16252	0	0	1	34580	0	0	0	10056	0	0	0	18340	0	0	0	21638	0	0	0	113262	0	0	0	6112	0	0	0	30612	0
p.Ala1414Thr	1	216369906	rs752420050	C	T	gnomAD Exomes	PASS	NA	p.Ala1414Thr	c.4240G>A	missense_variant			2	250830	7.97353e-06	0	0	0	16252	0	0	0	34580	0	0	0	10056	0	0	0	18330	0	0	0	21638	0	0	0	113250	0	0	0	6114	0	0	2	30610	0
p.Ala1414Val	1	216369905	rs374167211	G	A	gnomAD Exomes,gnomAD Genomes	PASS	PASS	p.Ala1414Val	c.4241C>T	missense_variant			7	282190	2.4806e-05	0	0	0	24960	0	0	0	35420	0	0	0	10346	0	0	4	19890	0	0	0	25106	0	0	3	128658	0	0	0	7200	0	0	0	30610	0
p.Lys1423Glu	1	216363694	rs756404383	T	C	gnomAD Exomes,gnomAD Genomes	PASS	PASS	p.Lys1423Glu	c.4267A>G	missense_variant			3	281598	1.06535e-05	0	0	0	24944	0	0	0	35282	0	0	0	10342	0	0	2	19858	0	0	0	24968	0	0	0	128424	0	0	0	7178	0	0	1	30602	0
p.Ser1424Pro	1	216363691	rs376097985	A	G	gnomAD Exomes	PASS	NA	p.Ser1424Pro	c.4270T>C	missense_variant			2	250280	7.99105e-06	0	0	1	16234	0	0	0	34432	0	0	0	10052	0	0	0	18312	0	0	0	21500	0	0	1	113046	0	0	0	6100	0	0	0	30604	0
p.Leu1427Pro	1	216363681	rs373130157	A	G	gnomAD Exomes	PASS	NA	p.Leu1427Pro	c.4280T>C	missense_variant			2	250436	7.98607e-06	0	0	0	16236	0	0	0	34456	0	0	0	10050	0	0	0	18320	0	0	0	21570	0	0	2	113088	0	0	0	6108	0	0	0	30608	0
p.Lys1435Thr	1	216363657	rs752059469	T	G	gnomAD Exomes,gnomAD Genomes	PASS	PASS	p.Lys1435Thr	c.4304A>C	missense_variant			16	281956	5.67464e-05	0	0	1	24934	0	0	0	35304	0	0	11	10344	0	0	0	19872	0	0	0	25082	0	0	3	128628	0	0	1	7190	0	0	0	30602	0
p.Pro1436Leu	1	216363654	rs1230923403	G	A	gnomAD Exomes	PASS	NA	p.Pro1436Leu	c.4307C>T	missense_variant	Uncertain significance		1	250612	3.99023e-06	0	0	0	16238	0	0	0	34464	0	0	0	10058	0	0	1	18316	0	0	0	21598	0	0	0	113232	0	0	0	6102	0	0	0	30604	0
p.Tyr1437Cys	1	216363651	rs763370558	T	C	gnomAD Exomes	PASS	NA	p.Tyr1437Cys	c.4310A>G	missense_variant			1	250632	3.98991e-06	0	0	0	16238	0	0	0	34464	0	0	0	10056	0	0	0	18318	0	0	0	21610	0	0	1	113240	0	0	0	6100	0	0	0	30606	0
p.Arg1438Lys	1	216363648	rs876657627	C	T	gnomAD Exomes	PASS	NA	p.Arg1438Lys	c.4313G>A	missense_variant	Conflicting interpretations of pathogenicity		2	250612	7.98046e-06	0	0	0	16232	0	0	1	34466	0	0	0	10058	0	0	0	18314	0	0	0	21602	0	0	1	113232	0	0	0	6102	0	0	0	30606	0
p.Arg1438Ser	1	216363647	rs776039417	C	A	gnomAD Exomes	PASS	NA	p.Arg1438Ser	c.4314G>T	missense_variant			2	250614	7.9804e-06	0	0	0	16234	0	0	0	34458	0	0	0	10058	0	0	0	18314	0	0	0	21610	0	0	2	113230	0	0	0	6104	0	0	0	30606	0
p.Glu1441Gln	1	216363640	rs869312186	C	G	gnomAD Exomes	PASS	NA	p.Glu1441Gln	c.4321G>C	missense_variant			1	250620	3.9901e-06	0	0	0	16238	0	0	0	34452	0	0	0	10058	0	0	0	18318	0	0	0	21608	0	0	0	113238	0	0	1	6106	0	0	0	30602	0
p.Phe1442Ser	1	216363636	rs766108245	A	G	gnomAD Exomes	PASS	NA	p.Phe1442Ser	c.4325T>C	missense_variant			3	250688	1.19671e-05	0	0	0	16238	0	0	0	34460	0	0	0	10058	0	0	0	18314	0	0	0	21616	0	0	2	113288	0	0	1	6108	0	0	0	30606	0
p.Thr1443Ala	1	216363634	rs760441540	T	C	gnomAD Exomes	PASS	NA	p.Thr1443Ala	c.4327A>G	missense_variant			2	250646	7.97938e-06	0	0	0	16236	0	0	0	34452	0	0	0	10058	0	0	0	18306	0	0	0	21616	0	0	2	113268	0	0	0	6104	0	0	0	30606	0
p.Thr1443Ile	1	216363633	rs772742405	G	A	gnomAD Exomes	PASS	NA	p.Thr1443Ile	c.4328C>T	missense_variant	Uncertain significance		1	250670	3.98931e-06	0	0	0	16236	0	0	0	34456	0	0	0	10060	0	0	0	18308	0	0	0	21618	0	0	0	113284	0	0	0	6102	0	0	1	30606	0
p.Ile1444Val	1	216363631	rs1404828719	T	C	gnomAD Exomes	PASS	NA	p.Ile1444Val	c.4330A>G	missense_variant			1	250646	3.98969e-06	0	0	0	16236	0	0	0	34450	0	0	0	10060	0	0	0	18306	0	0	0	21608	0	0	1	113282	0	0	0	6100	0	0	0	30604	0
p.Ile1444Thr	1	216363630	rs771552333	A	G	gnomAD Exomes	PASS	NA	p.Ile1444Thr	c.4331T>C	missense_variant			2	250690	7.97798e-06	0	0	0	16236	0	0	0	34456	0	0	0	10060	0	0	0	18308	0	0	0	21614	0	0	1	113308	0	0	0	6104	0	0	1	30604	0
p.Asn1448Ser	1	216363618	rs200691730	T	C	gnomAD Exomes	PASS	NA	p.Asn1448Ser	c.4343A>G	missense_variant			41	250684	0.000163553	0	0	0	16236	0	0	0	34458	0	0	0	10064	0	0	0	18314	0	0	1	21614	0	0	38	113296	0	0	2	6100	0	0	0	30602	0
p.Val1450Ile	1	216363613	rs768615723	C	T	gnomAD Exomes	PASS	NA	p.Val1450Ile	c.4348G>A	missense_variant			3	250682	1.19674e-05	0	0	0	16238	0	0	0	34456	0	0	0	10064	0	0	0	18310	0	0	0	21618	0	0	3	113296	0	0	0	6102	0	0	0	30598	0
p.Val1450Phe	1	216363613	rs768615723	C	A	gnomAD Exomes	PASS	NA	p.Val1450Phe	c.4348G>T	missense_variant			1	250682	3.98912e-06	0	0	0	16238	0	0	0	34456	0	0	0	10064	0	0	0	18310	0	0	0	21618	0	0	1	113296	0	0	0	6102	0	0	0	30598	0
p.Val1450Ala	1	216363612	rs886045951	A	G	gnomAD Exomes	PASS	NA	p.Val1450Ala	c.4349T>C	missense_variant	Uncertain significance		1	250704	3.98877e-06	0	0	0	16238	0	0	0	34448	0	0	1	10062	0	0	0	18312	0	0	0	21618	0	0	0	113318	0	0	0	6106	0	0	0	30602	0
p.Gly1460Arg	1	216363583	rs139311927	C	T	gnomAD Exomes	PASS	NA	p.Gly1460Arg	c.4378G>A	missense_variant	Uncertain significance		4	250642	1.5959e-05	0	0	0	16236	0	0	0	34426	0	0	0	10064	0	0	0	18308	0	0	0	21612	0	0	4	113294	0	0	0	6100	0	0	0	30602	0
p.Gly1460Glu	1	216363582	rs1229920356	C	T	gnomAD Exomes,gnomAD Genomes	PASS	PASS	p.Gly1460Glu	c.4379G>A	missense_variant			3	281986	1.06388e-05	0	0	0	24944	0	0	0	35272	0	0	0	10354	0	0	0	19854	0	0	0	25086	0	0	3	128684	0	0	0	7188	0	0	0	30604	0
p.Gln1461Pro	1	216363579	rs781288646	T	G	gnomAD Exomes	PASS	NA	p.Gln1461Pro	c.4382A>C	missense_variant			1	250658	3.9895e-06	0	0	0	16238	0	0	0	34430	0	0	0	10064	0	0	0	18298	0	0	0	21612	0	0	1	113310	0	0	0	6106	0	0	0	30600	0
p.Thr1462Pro	1	216363577	rs757315203	T	G	gnomAD Exomes	PASS	NA	p.Thr1462Pro	c.4384A>C	missense_variant			2	250650	7.97925e-06	0	0	0	16238	0	0	0	34430	0	0	0	10062	0	0	0	18302	0	0	0	21610	0	0	2	113302	0	0	0	6106	0	0	0	30600	0
p.Ala1464Thr	1	216363571	rs751720987	C	T	gnomAD Exomes	PASS	NA	p.Ala1464Thr	c.4390G>A	missense_variant			1	250608	3.9903e-06	0	0	0	16232	0	0	0	34418	0	0	0	10062	0	0	0	18296	0	0	0	21604	0	0	1	113294	0	0	0	6100	0	0	0	30602	0
p.Ala1465Ser	1	216363568	rs764665130	C	A	gnomAD Exomes	PASS	NA	p.Ala1465Ser	c.4393G>T	missense_variant			1	250576	3.99081e-06	0	0	0	16232	0	0	1	34416	0	0	0	10062	0	0	0	18288	0	0	0	21604	0	0	0	113280	0	0	0	6098	0	0	0	30596	0
p.Ala1465Val	1	216363567	rs751567162	G	A	gnomAD Genomes	NA	PASS	p.Ala1465Val	c.4394C>T	missense_variant			1	31358	3.18898e-05	0	0	0	8710	0	0	0	844	0	0	0	290	0	0	0	1550	0	0	0	3476	0	0	1	15404	0	0	0	1084	0	0	0	0	0
p.Arg1471Thr	1	216348809	rs369357349	C	G	gnomAD Exomes	PASS	NA	p.Arg1471Thr	c.4412G>C	missense_variant	Uncertain significance		63	250640	0.000251357	1	0	0	16256	0	0	0	34510	0	0	0	10060	0	0	0	18294	0	0	0	21628	0	0	0	113186	0	0	4	6100	0	0	59	30606	1
p.Pro1472Leu	1	216348806	rs1487010011	G	A	gnomAD Exomes	PASS	NA	p.Pro1472Leu	c.4415C>T	missense_variant			1	250654	3.98956e-06	0	0	0	16256	0	0	0	34512	0	0	0	10062	0	0	0	18290	0	0	0	21628	0	0	0	113198	0	0	0	6100	0	0	1	30608	0
p.Gly1477Ala	1	216348791	rs775451993	C	G	gnomAD Exomes	PASS	NA	p.Gly1477Ala	c.4430G>C	missense_variant			1	250640	3.98979e-06	0	0	0	16256	0	0	0	34514	0	0	0	10060	0	0	0	18290	0	0	0	21622	0	0	1	113200	0	0	0	6090	0	0	0	30608	0
p.Asn1479Ile	1	216348785	rs961580455	T	A	gnomAD Exomes	PASS	NA	p.Asn1479Ile	c.4436A>T	missense_variant	Uncertain significance		5	250688	1.99451e-05	0	0	0	16256	0	0	0	34512	0	0	0	10062	0	0	0	18292	0	0	0	21624	0	0	5	113240	0	0	0	6096	0	0	0	30606	0
p.Ser1480Arg	1	216348781	rs111632670	G	T	gnomAD Exomes	PASS	NA	p.Ser1480Arg	c.4440C>A	missense_variant			6	250676	2.39353e-05	0	0	0	16254	0	0	0	34518	0	0	0	10062	0	0	0	18298	0	0	0	21620	0	0	0	113224	0	0	0	6094	0	0	6	30606	0
p.Thr1482Ile	1	216348776	rs200790812	G	A	gnomAD Exomes,gnomAD Genomes	PASS	PASS	p.Thr1482Ile	c.4445C>T	missense_variant	Conflicting interpretations of pathogenicity		15	282082	5.3176e-05	0	0	2	24968	0	0	0	35364	0	0	0	10350	0	0	0	19854	0	0	0	25092	0	0	12	128658	0	0	1	7184	0	0	0	30612	0
p.Arg1486Lys	1	216348764	rs1805049	C	T	gnomAD Exomes,gnomAD Genomes	PASS	PASS	p.Arg1486Lys	c.4457G>A	missense_variant	Benign		185399	281748	0.658031	61689	0	14500	24926	4222	0	25286	35322	9137	0	5964	10344	1696	0	15457	19840	6043	0	18077	25084	6475	0	80164	128442	25114	0	4566	7180	1479	0	21385	30610	7523
p.Pro1490Ser	1	216348753	rs778153168	G	A	gnomAD Exomes	PASS	NA	p.Pro1490Ser	c.4468C>T	missense_variant			5	250674	1.99462e-05	0	0	0	16252	0	0	0	34506	0	0	0	10060	0	0	0	18302	0	0	0	21618	0	0	0	113224	0	0	0	6100	0	0	5	30612	0
p.Ser1497Phe	1	216348731	rs755482100	G	A	gnomAD Exomes	PASS	NA	p.Ser1497Phe	c.4490C>T	missense_variant	Uncertain significance		5	250636	1.99492e-05	0	0	0	16254	0	0	5	34506	0	0	0	10064	0	0	0	18292	0	0	0	21608	0	0	0	113200	0	0	0	6098	0	0	0	30614	0
p.Pro1498Leu	1	216348728	rs754213215	G	A	gnomAD Exomes	PASS	NA	p.Pro1498Leu	c.4493C>T	missense_variant			1	250650	3.98963e-06	0	0	0	16250	0	0	0	34508	0	0	0	10060	0	0	1	18302	0	0	0	21608	0	0	0	113208	0	0	0	6102	0	0	0	30612	0
p.Ile1499Val	1	216348726	rs1422226735	T	C	gnomAD Exomes	PASS	NA	p.Ile1499Val	c.4495A>G	missense_variant			1	250656	3.98953e-06	0	0	0	16252	0	0	0	34510	0	0	0	10062	0	0	0	18306	0	0	0	21610	0	0	0	113204	0	0	0	6100	0	0	1	30612	0
p.Ile1499Lys	1	216348725	rs780346960	A	T	gnomAD Exomes	PASS	NA	p.Ile1499Lys	c.4496T>A	missense_variant			2	250692	7.97792e-06	0	0	0	16254	0	0	0	34516	0	0	0	10062	0	0	0	18316	0	0	0	21608	0	0	2	113218	0	0	0	6104	0	0	0	30614	0
p.Arg1504Lys	1	216348710	rs727503731	C	T	gnomAD Exomes	PASS	NA	p.Arg1504Lys	c.4511G>A	missense_variant			1	250670	3.98931e-06	0	0	0	16254	0	0	0	34514	0	0	0	10060	0	0	0	18306	0	0	0	21620	0	0	1	113202	0	0	0	6098	0	0	0	30616	0
p.Arg1505Lys	1	216348707	rs1478726233	C	T	gnomAD Exomes	PASS	NA	p.Arg1505Lys	c.4514G>A	missense_variant			2	250680	7.9783e-06	0	0	0	16254	0	0	0	34516	0	0	1	10060	0	0	0	18312	0	0	0	21618	0	0	1	113208	0	0	0	6100	0	0	0	30612	0
p.Glu1506Gly	1	216348704	rs756472715	T	C	gnomAD Exomes,gnomAD Genomes	PASS	PASS	p.Glu1506Gly	c.4517A>G	missense_variant			2	282072	7.09039e-06	0	0	0	24962	0	0	0	35364	0	0	0	10350	0	0	0	19870	0	0	0	25096	0	0	1	128626	0	0	1	7188	0	0	0	30616	0
p.Ser1507Thr	1	216348702	rs1199854698	A	T	gnomAD Exomes	PASS	NA	p.Ser1507Thr	c.4519T>A	missense_variant			1	250688	3.98902e-06	0	0	0	16254	0	0	0	34520	0	0	0	10060	0	0	0	18314	0	0	0	21624	0	0	1	113200	0	0	0	6100	0	0	0	30616	0
p.Pro1510Ser	1	216348693	rs1196936928	G	A	gnomAD Exomes	PASS	NA	p.Pro1510Ser	c.4528C>T	missense_variant			1	250664	3.9894e-06	0	0	0	16254	0	0	0	34522	0	0	0	10058	0	0	0	18310	0	0	0	21628	0	0	1	113174	0	0	0	6102	0	0	0	30616	0
p.Ala1511Val	1	216348689	rs201710470	G	A	gnomAD Exomes,gnomAD Genomes	PASS	PASS	p.Ala1511Val	c.4532C>T	missense_variant	Likely benign		41	282040	0.000145369	0	0	1	24962	0	0	7	35368	0	0	0	10348	0	0	0	19864	0	0	0	25106	0	0	33	128590	0	0	0	7190	0	0	0	30612	0
p.Thr1514Ile	1	216348680	rs762414124	G	A	gnomAD Exomes	PASS	NA	p.Thr1514Ile	c.4541C>T	missense_variant			1	250646	3.98969e-06	0	0	0	16254	0	0	0	34518	0	0	0	10052	0	0	0	18302	0	0	0	21630	0	0	0	113176	0	0	0	6098	0	0	1	30616	0
p.Thr1515Ala	1	216348678	rs141671082	T	C	gnomAD Exomes,gnomAD Genomes	PASS	PASS	p.Thr1515Ala	c.4543A>G	missense_variant	Benign		312	282048	0.00110619	0	0	298	24954	0	0	9	35364	0	0	0	10344	0	0	0	19860	0	0	0	25106	0	0	2	128620	0	0	1	7188	0	0	2	30612	0
p.Thr1515Met	1	216348677	rs373599651	G	A	gnomAD Exomes	PASS	NA	p.Thr1515Met	c.4544C>T	missense_variant	Likely pathogenic		12	250646	4.78763e-05	0	0	0	16254	0	0	1	34514	0	0	0	10052	0	0	1	18300	0	0	0	21630	0	0	5	113178	0	0	1	6102	0	0	4	30616	0
p.Gly1519Glu	1	216348665	rs776483371	C	T	gnomAD Exomes	PASS	NA	p.Gly1519Glu	c.4556G>A	missense_variant			1	250604	3.99036e-06	0	0	1	16250	0	0	0	34502	0	0	0	10056	0	0	0	18304	0	0	0	21624	0	0	0	113158	0	0	0	6100	0	0	0	30610	0
p.Ile1520Leu	1	216348663	rs770790346	T	G	gnomAD Exomes,gnomAD Genomes	PASS	PASS	p.Ile1520Leu	c.4558A>C	missense_variant			3	281994	1.06385e-05	0	0	0	24960	0	0	0	35348	0	0	0	10344	0	0	0	19858	0	0	0	25100	0	0	3	128590	0	0	0	7186	0	0	0	30608	0
p.Ile1520Phe	1	216348663	rs770790346	T	A	gnomAD Exomes	PASS	NA	p.Ile1520Phe	c.4558A>T	missense_variant	Uncertain significance		1	250598	3.99045e-06	0	0	0	16252	0	0	1	34500	0	0	0	10054	0	0	0	18300	0	0	0	21626	0	0	0	113160	0	0	0	6098	0	0	0	30608	0
p.Arg1521Cys	1	216348660	rs773526991	G	A	gnomAD Exomes	PASS	NA	p.Arg1521Cys	c.4561C>T	missense_variant			5	250572	1.99543e-05	0	0	2	16250	0	0	0	34502	0	0	0	10052	0	0	2	18298	0	0	0	21624	0	0	1	113142	0	0	0	6096	0	0	0	30608	0
p.Arg1521His	1	216348659	rs770394440	C	T	gnomAD Exomes,gnomAD Genomes	PASS	PASS	p.Arg1521His	c.4562G>A	missense_variant	Uncertain significance		9	281958	3.19196e-05	0	0	0	24958	0	0	1	35350	0	0	0	10342	0	0	1	19850	0	0	0	25100	0	0	3	128572	0	0	1	7184	0	0	3	30602	0
p.Arg1521Pro	1	216348659	rs770394440	C	G	gnomAD Exomes	PASS	NA	p.Arg1521Pro	c.4562G>C	missense_variant			1	250572	3.99087e-06	0	0	0	16252	0	0	0	34502	0	0	0	10052	0	0	1	18292	0	0	0	21626	0	0	0	113150	0	0	0	6096	0	0	0	30602	0
p.Ile1523Leu	1	216348654	rs996597226	T	A	gnomAD Exomes	PASS	NA	p.Ile1523Leu	c.4567A>T	missense_variant			1	250592	3.99055e-06	0	0	0	16252	0	0	0	34496	0	0	0	10054	0	0	0	18296	0	0	1	21626	0	0	0	113160	0	0	0	6096	0	0	0	30612	0
p.Ile1523Val	1	216348654	rs996597226	T	C	gnomAD Exomes	PASS	NA	p.Ile1523Val	c.4567A>G	missense_variant			2	250592	7.9811e-06	0	0	0	16252	0	0	0	34496	0	0	0	10054	0	0	0	18296	0	0	0	21626	0	0	0	113160	0	0	0	6096	0	0	2	30612	0
p.Ile1523Thr	1	216348653	rs774349095	A	G	gnomAD Exomes	PASS	NA	p.Ile1523Thr	c.4568T>C	missense_variant			10	250604	3.99036e-05	0	0	0	16252	0	0	3	34500	0	0	0	10056	0	0	1	18296	0	0	0	21628	0	0	0	113160	0	0	0	6098	0	0	6	30614	0
p.Asn1525Ser	1	216348647	rs1176557166	T	C	gnomAD Exomes	PASS	NA	p.Asn1525Ser	c.4574A>G	missense_variant			1	250572	3.99087e-06	0	0	0	16252	0	0	0	34500	0	0	0	10052	0	0	1	18288	0	0	0	21616	0	0	0	113150	0	0	0	6100	0	0	0	30614	0
p.Gly1526Arg	1	216348645	rs769198746	C	T	gnomAD Exomes,gnomAD Genomes	PASS	PASS	p.Gly1526Arg	c.4576G>A	missense_variant	Pathogenic		6	281912	2.12832e-05	0	0	0	24960	0	0	0	35346	0	0	0	10338	0	0	5	19836	0	0	0	25084	0	0	0	128548	0	0	0	7190	0	0	1	30610	0
p.Cys1528Arg	1	216348639	rs1365118885	A	G	gnomAD Genomes	NA	PASS	p.Cys1528Arg	c.4582T>C	missense_variant			1	31396	3.18512e-05	0	0	1	8714	0	0	0	848	0	0	0	290	0	0	0	1558	0	0	0	3474	0	0	0	15424	0	0	0	1088	0	0	0	0	0
p.Lys1529Ile	1	216348635	rs41303255	T	A	gnomAD Exomes,gnomAD Genomes	PASS	PASS	p.Lys1529Ile	c.4586A>T	missense_variant	Conflicting interpretations of pathogenicity		161	281890	0.000571145	1	0	155	24966	1	0	6	35332	0	0	0	10346	0	0	0	19834	0	0	0	25082	0	0	0	128544	0	0	0	7182	0	0	0	30604	0
p.Lys1529Asn	1	216348634	rs756423843	T	G	gnomAD Exomes	PASS	NA	p.Lys1529Asn	c.4587A>C	missense_variant	Uncertain significance		5	250494	1.99606e-05	0	0	0	16250	0	0	0	34484	0	0	0	10054	0	0	4	18274	0	0	0	21600	0	0	0	113136	0	0	1	6094	0	0	0	30602	0
p.Ser1532Gly	1	216348627	rs746265652	T	C	gnomAD Exomes	PASS	NA	p.Ser1532Gly	c.4594A>G	missense_variant			11	250476	4.39164e-05	0	0	0	16250	0	0	0	34490	0	0	0	10056	0	0	0	18268	0	0	0	21600	0	0	0	113130	0	0	0	6092	0	0	11	30590	0
p.His1535Arg	1	216348617	rs1392389263	T	C	gnomAD Exomes	PASS	NA	p.His1535Arg	c.4604A>G	missense_variant			1	250432	3.9931e-06	0	0	1	16242	0	0	0	34482	0	0	0	10054	0	0	0	18256	0	0	0	21594	0	0	0	113116	0	0	0	6092	0	0	0	30596	0
p.Asn1538Tyr	1	216348609	rs1446508765	T	A	gnomAD Exomes	PASS	NA	p.Asn1538Tyr	c.4612A>T	missense_variant			1	250478	3.99237e-06	0	0	0	16250	0	0	0	34488	0	0	0	10058	0	0	0	18254	0	0	0	21596	0	0	1	113142	0	0	0	6092	0	0	0	30598	0
p.Asn1538Ser	1	216348608	rs1378195147	T	C	gnomAD Exomes	PASS	NA	p.Asn1538Ser	c.4613A>G	missense_variant			1	250478	3.99237e-06	0	0	0	16248	0	0	0	34486	0	0	0	10058	0	0	0	18256	0	0	0	21594	0	0	1	113144	0	0	0	6092	0	0	0	30600	0
p.Thr1539Ile	1	216348605	rs758095361	G	A	gnomAD Exomes	PASS	NA	p.Thr1539Ile	c.4616C>T	missense_variant	Uncertain significance		16	250428	6.38906e-05	0	0	0	16246	0	0	0	34486	0	0	0	10056	0	0	16	18254	0	0	0	21590	0	0	0	113114	0	0	0	6096	0	0	0	30586	0
p.Asp1540Asn	1	216348603	rs752238803	C	T	gnomAD Exomes,gnomAD Genomes	PASS	PASS	p.Asp1540Asn	c.4618G>A	missense_variant	Uncertain significance		3	281822	1.0645e-05	0	0	0	24960	0	0	0	35328	0	0	0	10344	0	0	0	19808	0	0	0	25064	0	0	3	128550	0	0	0	7184	0	0	0	30584	0
p.Thr1542Ala	1	216348597	rs1369028348	T	C	gnomAD Genomes	NA	PASS	p.Thr1542Ala	c.4624A>G	missense_variant			1	31400	3.18471e-05	0	0	0	8710	0	0	0	848	0	0	0	290	0	0	1	1558	0	0	0	3476	0	0	0	15430	0	0	0	1088	0	0	0	0	0
p.Lys1544Arg	1	216348590	rs1476773349	T	C	gnomAD Genomes	NA	PASS	p.Lys1544Arg	c.4631A>G	missense_variant			1	31394	3.18532e-05	0	0	1	8714	0	0	0	848	0	0	0	290	0	0	0	1558	0	0	0	3476	0	0	0	15422	0	0	0	1086	0	0	0	0	0
p.Cys1545Gly	1	216348588	rs1425551529	A	C	gnomAD Genomes	NA	PASS	p.Cys1545Gly	c.4633T>G	missense_variant			1	31402	3.18451e-05	0	0	0	8716	0	0	0	848	0	0	0	290	0	0	0	1556	0	0	1	3476	0	0	0	15428	0	0	0	1088	0	0	0	0	0
p.Val1546Ile	1	216348585	rs1194035060	C	T	gnomAD Genomes	NA	PASS	p.Val1546Ile	c.4636G>A	missense_variant			1	31390	3.18573e-05	0	0	0	8708	0	0	0	848	0	0	0	290	0	0	0	1556	0	0	0	3474	0	0	1	15426	0	0	0	1088	0	0	0	0	0
p.Val1546Ala	1	216348584	rs148657311	A	G	gnomAD Exomes,gnomAD Genomes	PASS	PASS	p.Val1546Ala	c.4637T>C	missense_variant	Uncertain significance		3	281782	1.06465e-05	0	0	0	24964	0	0	0	35332	0	0	0	10346	0	0	0	19802	0	0	0	25068	0	0	3	128504	0	0	0	7180	0	0	0	30586	0
p.Gly1543Asp	1	216270555	rs1185983656	C	T	gnomAD Exomes	PASS	NA	p.Gly1543Asp	c.4628G>A	missense_variant			2	251340	7.95735e-06	0	0	0	16256	0	0	0	34554	0	0	0	10080	0	0	0	18386	0	0	0	21646	0	0	1	113672	0	0	0	6134	0	0	1	30612	0
p.Ala1546Thr	1	216270547	rs958361741	C	T	gnomAD Exomes,gnomAD Genomes	PASS	PASS	p.Ala1546Thr	c.4636G>A	missense_variant			3	282758	1.06098e-05	0	0	0	24964	0	0	1	35410	0	0	0	10370	0	0	0	19946	0	0	0	25120	0	0	2	129114	0	0	0	7220	0	0	0	30614	0
p.Ala1546Asp	1	216270546	rs1261171382	G	T	gnomAD Exomes	PASS	NA	p.Ala1546Asp	c.4637C>A	missense_variant			1	251350	3.97852e-06	0	0	0	16254	0	0	0	34562	0	0	0	10080	0	0	0	18390	0	0	0	21642	0	0	0	113676	0	0	0	6132	0	0	1	30614	0
p.Arg1549Gln	1	216270537	rs190170807	C	T	gnomAD Exomes,gnomAD Genomes	PASS	PASS	p.Arg1549Gln	c.4646G>A	missense_variant	Uncertain significance		121	282740	0.000427955	0	0	0	24964	0	0	0	35408	0	0	0	10370	0	0	1	19946	0	0	22	25118	0	0	91	129100	0	0	6	7220	0	0	1	30614	0
p.Val1558Ile	1	216270511	rs775600356	C	T	gnomAD Exomes	PASS	NA	p.Val1558Ile	c.4672G>A	missense_variant			1	251360	3.97836e-06	0	0	0	16254	0	0	0	34564	0	0	0	10080	0	0	0	18384	0	0	0	21646	0	0	1	113686	0	0	0	6132	0	0	0	30614	0
p.Val1558Phe	1	216270511	rs775600356	C	A	gnomAD Exomes	PASS	NA	p.Val1558Phe	c.4672G>T	missense_variant			1	251360	3.97836e-06	0	0	0	16254	0	0	0	34564	0	0	0	10080	0	0	0	18384	0	0	0	21646	0	0	1	113686	0	0	0	6132	0	0	0	30614	0
p.Ala1560Glu	1	216270504	rs1388648004	G	T	gnomAD Genomes	NA	PASS	p.Ala1560Glu	c.4679C>A	missense_variant	Uncertain significance		1	31400	3.18471e-05	0	0	0	8714	0	0	0	848	0	0	0	290	0	0	1	1558	0	0	0	3474	0	0	0	15430	0	0	0	1086	0	0	0	0	0
p.Pro1563Ser	1	216270496	rs370391920	G	A	gnomAD Exomes	PASS	NA	p.Pro1563Ser	c.4687C>T	missense_variant			3	251334	1.19363e-05	0	0	0	16254	0	0	0	34556	0	0	0	10078	0	0	0	18386	0	0	0	21644	0	0	3	113672	0	0	0	6132	0	0	0	30612	0
p.Asn1565Asp	1	216270490	rs185194181	T	C	gnomAD Exomes	PASS	NA	p.Asn1565Asp	c.4693A>G	missense_variant			3	251326	1.19367e-05	0	0	0	16254	0	0	3	34552	0	0	0	10078	0	0	0	18386	0	0	0	21648	0	0	0	113666	0	0	0	6130	0	0	0	30612	0
p.Gln1566Arg	1	216270486	rs376314751	T	C	gnomAD Exomes,gnomAD Genomes	PASS	PASS	p.Gln1566Arg	c.4697A>G	missense_variant	Uncertain significance		25	282726	8.84248e-05	0	0	0	24966	0	0	0	35400	0	0	0	10366	0	0	0	19946	0	0	3	25122	0	0	21	129096	0	0	1	7218	0	0	0	30612	0
p.Glu1568Asp	1	216270479	rs778397682	C	A	gnomAD Exomes	PASS	NA	p.Glu1568Asp	c.4704G>T	missense_variant			1	251302	3.97928e-06	0	0	0	16252	0	0	1	34548	0	0	0	10076	0	0	0	18382	0	0	0	21648	0	0	0	113654	0	0	0	6130	0	0	0	30612	0
p.Phe1570Leu	1	216270475	rs372792306	A	G	gnomAD Exomes	PASS	NA	p.Phe1570Leu	c.4708T>C	missense_variant			1	251294	3.9794e-06	0	0	1	16254	0	0	0	34544	0	0	0	10076	0	0	0	18382	0	0	0	21642	0	0	0	113658	0	0	0	6126	0	0	0	30612	0
p.Leu1572Phe	1	216270469	rs111033333	G	A	gnomAD Exomes,gnomAD Genomes	PASS	PASS	p.Leu1572Phe	c.4714C>T	missense_variant	Likely benign		206	282678	0.000728744	0	0	5	24972	0	0	54	35388	0	0	0	10366	0	0	0	19942	0	0	0	25124	0	0	136	129060	0	0	11	7214	0	0	0	30612	0
p.Lys1575Asn	1	216270458	rs1479987534	C	G	gnomAD Genomes	NA	PASS	p.Lys1575Asn	c.4725G>C	missense_variant			1	31404	3.18431e-05	0	0	0	8714	0	0	0	848	0	0	0	290	0	0	1	1560	0	0	0	3476	0	0	0	15428	0	0	0	1088	0	0	0	0	0
p.Lys1576Asn	1	216270455	rs1478398022	C	G	gnomAD Exomes	PASS	NA	p.Lys1576Asn	c.4728G>C	missense_variant			1	251216	3.98064e-06	0	0	0	16256	0	0	0	34522	0	0	0	10072	0	0	0	18376	0	0	0	21646	0	0	1	113610	0	0	0	6120	0	0	0	30614	0
p.Gly1577Arg	1	216270454	rs1265972062	C	T	gnomAD Exomes,gnomAD Genomes	PASS	PASS	p.Gly1577Arg	c.4729G>A	missense_variant			4	282590	1.41548e-05	0	0	0	24968	0	0	0	35372	0	0	0	10362	0	0	0	19936	0	0	0	25122	0	0	4	129010	0	0	0	7208	0	0	0	30612	0
p.Arg1578Cys	1	216270451	rs201529124	G	A	gnomAD Exomes,gnomAD Genomes	PASS	PASS	p.Arg1578Cys	c.4732C>T	missense_variant	Pathogenic		5	282560	1.76954e-05	0	0	2	24970	0	0	0	35366	0	0	0	10364	0	0	0	19934	0	0	0	25114	0	0	3	128996	0	0	0	7208	0	0	0	30608	0
p.Arg1578His	1	216270450	rs552928943	C	T	gnomAD Exomes,gnomAD Genomes	PASS	PASS	p.Arg1578His	c.4733G>A	missense_variant			8	282532	2.83154e-05	0	0	0	24962	0	0	0	35354	0	0	0	10362	0	0	0	19930	0	0	1	25120	0	0	7	128990	0	0	0	7210	0	0	0	30604	0
p.Leu1579Phe	1	216270448		G	A	gnomAD Exomes	PASS	NA	p.Leu1579Phe	c.4735C>T	missense_variant			1	251106	3.98238e-06	0	0	0	16248	0	0	0	34500	0	0	0	10070	0	0	0	18368	0	0	0	21640	0	0	1	113554	0	0	0	6120	0	0	0	30606	0
p.Leu1582Val	1	216270439	rs866592573	G	C	gnomAD Genomes	NA	PASS	p.Leu1582Val	c.4744C>G	missense_variant			1	31358	3.18898e-05	0	0	0	8706	0	0	0	848	0	0	0	290	0	0	1	1560	0	0	0	3470	0	0	0	15396	0	0	0	1088	0	0	0	0	0
p.Phe1583Ser	1	216270435	rs756964501	A	G	gnomAD Exomes	PASS	NA	p.Phe1583Ser	c.4748T>C	missense_variant			1	250800	3.98724e-06	0	0	0	16210	0	0	0	34468	0	0	0	10068	0	0	0	18330	0	0	0	21622	0	0	1	113412	0	0	0	6104	0	0	0	30586	0
p.Asp1584His	1	216270433	rs1456834167	C	G	gnomAD Genomes	NA	PASS	p.Asp1584His	c.4750G>C	missense_variant			1	31368	3.18796e-05	0	0	1	8706	0	0	0	848	0	0	0	290	0	0	0	1560	0	0	0	3470	0	0	0	15406	0	0	0	1088	0	0	0	0	0
p.Pro1585Leu	1	216270429	rs1200628824	G	A	gnomAD Exomes	PASS	NA	p.Pro1585Leu	c.4754C>T	missense_variant			1	250318	3.99492e-06	0	0	0	16168	0	0	0	34438	0	0	1	10050	0	0	0	18294	0	0	0	21602	0	0	0	113112	0	0	0	6096	0	0	0	30558	0
p.Gly1587Arg	1	216262481	rs566642953	C	T	gnomAD Exomes	PASS	NA	p.Gly1587Arg	c.4759G>A	missense_variant			1	250732	3.98832e-06	0	0	0	16244	0	0	0	34516	0	0	0	10066	0	0	0	18376	0	0	0	21520	0	0	0	113296	0	0	0	6106	0	0	1	30608	0
p.Gly1587Trp	1	216262481	rs566642953	C	A	gnomAD Exomes	PASS	NA	p.Gly1587Trp	c.4759G>T	missense_variant			1	250732	3.98832e-06	0	0	0	16244	0	0	0	34516	0	0	0	10066	0	0	0	18376	0	0	0	21520	0	0	0	113296	0	0	0	6106	0	0	1	30608	0
p.Gly1587Glu	1	216262480	rs757268481	C	T	gnomAD Exomes	PASS	NA	p.Gly1587Glu	c.4760G>A	missense_variant			23	250748	9.17256e-05	1	0	0	16242	0	0	0	34520	0	0	0	10066	0	0	0	18378	0	0	0	21530	0	0	0	113298	0	0	2	6106	0	0	21	30608	1
p.Gly1587Val	1	216262480	rs757268481	C	A	gnomAD Exomes	PASS	NA	p.Gly1587Val	c.4760G>T	missense_variant			2	250748	7.97614e-06	0	0	0	16242	0	0	2	34520	0	0	0	10066	0	0	0	18378	0	0	0	21530	0	0	0	113298	0	0	0	6106	0	0	0	30608	0
p.Ser1588Pro	1	216262478	rs1197673549	A	G	gnomAD Exomes	PASS	NA	p.Ser1588Pro	c.4762T>C	missense_variant			1	250778	3.98759e-06	0	0	0	16244	0	0	0	34524	0	0	0	10064	0	0	0	18378	0	0	0	21540	0	0	1	113310	0	0	0	6108	0	0	0	30610	0
p.Pro1589Leu	1	216262474	rs751298873	G	A	gnomAD Exomes	PASS	NA	p.Pro1589Leu	c.4766C>T	missense_variant			1	250820	3.98692e-06	0	0	0	16244	0	0	0	34528	0	0	0	10068	0	0	0	18380	0	0	0	21550	0	0	1	113330	0	0	0	6110	0	0	0	30610	0
p.Val1590Leu	1	216262472	rs777694206	C	G	gnomAD Exomes	PASS	NA	p.Val1590Leu	c.4768G>C	missense_variant			1	250834	3.9867e-06	0	0	0	16242	0	0	0	34524	0	0	0	10068	0	0	0	18380	0	0	0	21566	0	0	1	113338	0	0	0	6106	0	0	0	30610	0
p.Glu1591Gly	1	216262468	rs752862309	T	C	gnomAD Exomes	PASS	NA	p.Glu1591Gly	c.4772A>G	missense_variant			1	250840	3.98661e-06	0	0	0	16246	0	0	0	34520	0	0	0	10066	0	0	1	18378	0	0	0	21556	0	0	0	113362	0	0	0	6102	0	0	0	30610	0
p.Val1592Ala	1	216262465	rs765469123	A	G	gnomAD Exomes	PASS	NA	p.Val1592Ala	c.4775T>C	missense_variant			4	250906	1.59422e-05	0	0	0	16246	0	0	0	34526	0	0	0	10066	0	0	0	18380	0	0	0	21576	0	0	4	113396	0	0	0	6106	0	0	0	30610	0
p.Thr1593Ile	1	216262462	rs759578610	G	A	gnomAD Exomes	PASS	NA	p.Thr1593Ile	c.4778C>T	missense_variant			2	250900	7.9713e-06	0	0	0	16248	0	0	0	34526	0	0	0	10072	0	0	0	18376	0	0	0	21586	0	0	2	113374	0	0	0	6108	0	0	0	30610	0
p.Thr1595Ile	1	216262456	rs1037289217	G	A	gnomAD Exomes	PASS	NA	p.Thr1595Ile	c.4784C>T	missense_variant			1	250966	3.9846e-06	0	0	0	16246	0	0	0	34522	0	0	0	10070	0	0	0	18380	0	0	0	21590	0	0	1	113436	0	0	0	6114	0	0	0	30608	0
p.Asn1596His	1	216262454	rs753964746	T	G	gnomAD Exomes	PASS	NA	p.Asn1596His	c.4786A>C	missense_variant			1	250968	3.98457e-06	0	0	0	16244	0	0	1	34520	0	0	0	10068	0	0	0	18380	0	0	0	21602	0	0	0	113432	0	0	0	6112	0	0	0	30610	0
p.Asn1596Tyr	1	216262454	rs753964746	T	A	gnomAD Exomes	PASS	NA	p.Asn1596Tyr	c.4786A>T	missense_variant			1	250968	3.98457e-06	0	0	0	16244	0	0	1	34520	0	0	0	10068	0	0	0	18380	0	0	0	21602	0	0	0	113432	0	0	0	6112	0	0	0	30610	0
p.Gly1599Asp	1	216262444	rs148153079	C	T	gnomAD Exomes,gnomAD Genomes	PASS	PASS	p.Gly1599Asp	c.4796G>A	missense_variant	Conflicting interpretations of pathogenicity		65	282376	0.00023019	0	0	61	24962	0	0	3	35372	0	0	0	10356	0	0	0	19938	0	0	0	25076	0	0	0	128872	0	0	0	7196	0	0	1	30604	0
p.Lys1600Glu	1	216262442	rs1162786402	T	C	gnomAD Exomes	PASS	NA	p.Lys1600Glu	c.4798A>G	missense_variant			1	250996	3.98413e-06	0	0	0	16244	0	0	1	34524	0	0	0	10068	0	0	0	18384	0	0	0	21606	0	0	0	113448	0	0	0	6116	0	0	0	30606	0
p.Gln1601His	1	216262437	rs761306493	T	A	gnomAD Exomes	PASS	NA	p.Gln1601His	c.4803A>T	missense_variant	Uncertain significance		5	251018	1.99189e-05	0	0	0	16246	0	0	0	34526	0	0	0	10068	0	0	0	18384	0	0	0	21608	0	0	4	113468	0	0	1	6114	0	0	0	30604	0
p.Tyr1602His	1	216262436	rs1415151960	A	G	gnomAD Exomes	PASS	NA	p.Tyr1602His	c.4804T>C	missense_variant			1	251010	3.98391e-06	0	0	0	16248	0	0	0	34520	0	0	0	10068	0	0	0	18384	0	0	0	21610	0	0	0	113460	0	0	1	6114	0	0	0	30606	0
p.Tyr1602Cys	1	216262435	rs773596825	T	C	gnomAD Exomes	PASS	NA	p.Tyr1602Cys	c.4805A>G	missense_variant			2	251042	7.96679e-06	0	0	0	16246	0	0	2	34522	0	0	0	10070	0	0	0	18384	0	0	0	21614	0	0	0	113486	0	0	0	6114	0	0	0	30606	0
p.Ser1603Gly	1	216262433	rs1380116265	T	C	gnomAD Exomes	PASS	NA	p.Ser1603Gly	c.4807A>G	missense_variant			1	251014	3.98384e-06	0	0	1	16248	0	0	0	34520	0	0	0	10068	0	0	0	18382	0	0	0	21612	0	0	0	113464	0	0	0	6114	0	0	0	30606	0
p.Ser1603Thr	1	216262432	rs1444644478	C	G	gnomAD Genomes	NA	PASS	p.Ser1603Thr	c.4808G>C	missense_variant			1	31402	3.18451e-05	0	0	0	8718	0	0	0	848	0	0	0	290	0	0	0	1560	0	0	0	3476	0	0	1	15426	0	0	0	1084	0	0	0	0	0
p.Asp1604Asn	1	216262430	rs775241651	C	T	gnomAD Exomes,gnomAD Genomes	PASS	PASS	p.Asp1604Asn	c.4810G>A	missense_variant	Uncertain significance		3	282402	1.06232e-05	0	0	0	24966	0	0	0	35368	0	0	0	10358	0	0	2	19940	0	0	0	25080	0	0	1	128886	0	0	0	7198	0	0	0	30606	0
p.Gly1605Arg	1	216262427	rs1234059752	C	T	gnomAD Exomes	PASS	NA	p.Gly1605Arg	c.4813G>A	missense_variant			1	251032	3.98356e-06	0	0	0	16248	0	0	0	34524	0	0	0	10068	0	0	0	18382	0	0	0	21608	0	0	0	113482	0	0	0	6114	0	0	1	30606	0
p.Ile1610Val	1	216262412	rs1290492076	T	C	gnomAD Exomes	PASS	NA	p.Ile1610Val	c.4828A>G	missense_variant			1	251092	3.9826e-06	0	0	0	16250	0	0	0	34532	0	0	0	10074	0	0	0	18382	0	0	0	21626	0	0	0	113506	0	0	1	6116	0	0	0	30606	0
p.Ile1610Thr	1	216262411	rs776263307	A	G	gnomAD Exomes	PASS	NA	p.Ile1610Thr	c.4829T>C	missense_variant			4	251078	1.59313e-05	1	0	0	16250	0	0	0	34530	0	0	0	10074	0	0	0	18380	0	0	0	21626	0	0	0	113498	0	0	0	6116	0	0	4	30604	1
p.Ala1612Val	1	216262405	rs925344568	G	A	gnomAD Exomes	PASS	NA	p.Ala1612Val	c.4835C>T	missense_variant			1	251084	3.98273e-06	0	0	0	16250	0	0	0	34532	0	0	0	10070	0	0	0	18384	0	0	0	21618	0	0	0	113506	0	0	0	6120	0	0	1	30604	0
p.Ile1613Val	1	216262403	rs397518017	T	C	gnomAD Exomes	PASS	NA	p.Ile1613Val	c.4837A>G	missense_variant	Conflicting interpretations of pathogenicity		1	251096	3.98254e-06	0	0	0	16250	0	0	0	34532	0	0	0	10072	0	0	0	18384	0	0	0	21618	0	0	1	113520	0	0	0	6120	0	0	0	30600	0
p.Arg1614Lys	1	216262399	rs1375805103	C	T	gnomAD Exomes	PASS	NA	p.Arg1614Lys	c.4841G>A	missense_variant			1	251094	3.98257e-06	0	0	0	16250	0	0	0	34536	0	0	0	10070	0	0	0	18384	0	0	0	21622	0	0	1	113512	0	0	0	6118	0	0	0	30602	0
p.Ala1617Val	1	216262390	rs868179223	G	A	gnomAD Exomes,gnomAD Genomes	PASS	PASS	p.Ala1617Val	c.4850C>T	missense_variant	Uncertain significance		2	282462	7.0806e-06	0	0	2	24962	0	0	0	35376	0	0	0	10362	0	0	0	19946	0	0	0	25098	0	0	0	128910	0	0	0	7204	0	0	0	30604	0
p.Gln1620Lys	1	216262382	rs746900872	G	T	gnomAD Exomes	PASS	NA	p.Gln1620Lys	c.4858C>A	missense_variant			1	251108	3.98235e-06	0	0	0	16250	0	0	0	34542	0	0	0	10074	0	0	0	18386	0	0	0	21622	0	0	0	113512	0	0	0	6118	0	0	1	30604	0
p.Asp1624Tyr	1	216262370	rs1418438946	C	A	gnomAD Exomes	PASS	NA	p.Asp1624Tyr	c.4870G>T	missense_variant	Uncertain significance		1	251112	3.98229e-06	0	0	1	16250	0	0	0	34542	0	0	0	10074	0	0	0	18384	0	0	0	21620	0	0	0	113514	0	0	0	6120	0	0	0	30608	0
p.Asp1624Glu	1	216262368	rs758142357	A	T	gnomAD Exomes	PASS	NA	p.Asp1624Glu	c.4872T>A	missense_variant			1	251100	3.98248e-06	0	0	0	16250	0	0	0	34542	0	0	0	10074	0	0	0	18386	0	0	0	21614	0	0	0	113508	0	0	0	6120	0	0	1	30606	0
p.Gly1625Arg	1	216262367	rs747974453	C	T	gnomAD Exomes	PASS	NA	p.Gly1625Arg	c.4873G>A	missense_variant			1	251092	3.9826e-06	0	0	0	16250	0	0	0	34542	0	0	0	10072	0	0	1	18386	0	0	0	21614	0	0	0	113504	0	0	0	6118	0	0	0	30606	0
p.Tyr1627Cys	1	216262360	rs755248248	T	C	gnomAD Exomes	PASS	NA	p.Tyr1627Cys	c.4880A>G	missense_variant			1	251056	3.98318e-06	0	0	0	16250	0	0	0	34536	0	0	0	10072	0	0	0	18388	0	0	0	21612	0	0	1	113482	0	0	0	6114	0	0	0	30602	0
p.Thr1628Ile	1	216262357	rs753854706	G	A	gnomAD Exomes	PASS	NA	p.Thr1628Ile	c.4883C>T	missense_variant			1	251034	3.98352e-06	0	0	0	16250	0	0	1	34536	0	0	0	10072	0	0	0	18388	0	0	0	21600	0	0	0	113474	0	0	0	6114	0	0	0	30600	0
p.Ser1637Gly	1	216260139		T	C	gnomAD Exomes	PASS	NA	p.Ser1637Gly	c.4909A>G	missense_variant			1	250616	3.99017e-06	0	0	0	16228	0	0	1	34428	0	0	0	10046	0	0	0	18372	0	0	0	21612	0	0	0	113242	0	0	0	6094	0	0	0	30594	0
p.Thr1638Ile	1	216260135	rs1276954860	G	A	gnomAD Genomes	NA	PASS	p.Thr1638Ile	c.4913C>T	missense_variant			1	31404	3.18431e-05	0	0	1	8712	0	0	0	848	0	0	0	290	0	0	0	1560	0	0	0	3474	0	0	0	15432	0	0	0	1088	0	0	0	0	0
p.Val1639Asp	1	216260132		A	T	gnomAD Exomes	PASS	NA	p.Val1639Asp	c.4916T>A	missense_variant			1	250636	3.98985e-06	0	0	0	16232	0	0	0	34432	0	0	0	10054	0	0	0	18370	0	0	0	21610	0	0	1	113248	0	0	0	6098	0	0	0	30592	0
p.Asn1643Tyr	1	216260121	rs1254058084	T	A	gnomAD Exomes	PASS	NA	p.Asn1643Tyr	c.4927A>T	missense_variant			1	250714	3.98861e-06	0	0	0	16242	0	0	1	34442	0	0	0	10062	0	0	0	18378	0	0	0	21610	0	0	0	113276	0	0	0	6098	0	0	0	30606	0
p.Phe1647Ile	1	216260109	rs1209617097	A	T	gnomAD Exomes	PASS	NA	p.Phe1647Ile	c.4939T>A	missense_variant			1	250732	3.98832e-06	0	0	0	16244	0	0	1	34436	0	0	0	10064	0	0	0	18380	0	0	0	21612	0	0	0	113290	0	0	0	6102	0	0	0	30604	0
p.Leu1651Val	1	216260097	rs780189898	G	C	gnomAD Exomes	PASS	NA	p.Leu1651Val	c.4951C>G	missense_variant			1	250680	3.98915e-06	0	0	0	16244	0	0	0	34422	0	0	0	10068	0	0	0	18380	0	0	0	21604	0	0	0	113266	0	0	1	6098	0	0	0	30598	0
p.Pro1652Leu	1	216260093	rs778742785	G	A	gnomAD Exomes,gnomAD Genomes	PASS	PASS	p.Pro1652Leu	c.4955C>T	missense_variant			6	282000	2.12766e-05	0	0	0	24924	0	0	0	35270	0	0	0	10354	0	0	5	19932	0	0	0	25066	0	0	0	128666	0	0	0	7188	0	0	1	30600	0
p.Arg1653Gln	1	216260090	rs372436408	C	T	gnomAD Exomes,gnomAD Genomes	PASS	PASS	p.Arg1653Gln	c.4958G>A	missense_variant	Likely benign		27	282024	9.57365e-05	0	0	0	24938	0	0	20	35268	0	0	0	10350	0	0	0	19928	0	0	0	25072	0	0	1	128682	0	0	0	7188	0	0	6	30598	0
p.Ile1657Met	1	216260077	rs756177409	G	C	gnomAD Exomes	PASS	NA	p.Ile1657Met	c.4971C>G	missense_variant			2	250642	7.97951e-06	0	0	0	16224	0	0	2	34410	0	0	0	10062	0	0	0	18368	0	0	0	21590	0	0	0	113300	0	0	0	6102	0	0	0	30586	0
p.Arg1659Lys	1	216260072	rs972682102	C	T	gnomAD Exomes	PASS	NA	p.Arg1659Lys	c.4976G>A	missense_variant			2	250596	7.98097e-06	0	0	0	16220	0	0	1	34410	0	0	0	10060	0	0	0	18364	0	0	0	21596	0	0	1	113276	0	0	0	6098	0	0	0	30572	0
p.Ile1665Thr	1	216258213	rs56222536	A	G	gnomAD Exomes,gnomAD Genomes	PASS	PASS	p.Ile1665Thr	c.4994T>C	missense_variant	Benign		30614	281674	0.108686	2062	0	541	24804	8	0	3020	35280	170	0	1884	10348	161	0	418	19930	4	0	3259	25032	210	0	18214	128512	1322	0	1001	7160	82	0	2277	30608	105
p.Gln1666Glu	1	216258211	rs1156436327	G	C	gnomAD Genomes	NA	PASS	p.Gln1666Glu	c.4996C>G	missense_variant			1	31358	3.18898e-05	0	0	0	8708	0	0	1	848	0	0	0	290	0	0	0	1558	0	0	0	3464	0	0	0	15402	0	0	0	1088	0	0	0	0	0
p.Lys1667Asn	1	216258206	rs1197635072	T	G	gnomAD Exomes	PASS	NA	p.Lys1667Asn	c.5001A>C	missense_variant			1	250466	3.99256e-06	0	0	0	16166	0	0	0	34446	0	0	0	10064	0	0	0	18378	0	0	0	21584	0	0	0	113138	0	0	0	6082	0	0	1	30608	0
p.Gly1668Ser	1	216258205	rs397518018	C	T	gnomAD Exomes	PASS	NA	p.Gly1668Ser	c.5002G>A	missense_variant	Uncertain significance		2	250498	7.9841e-06	0	0	0	16178	0	0	0	34450	0	0	0	10066	0	0	0	18378	0	0	0	21578	0	0	2	113148	0	0	0	6088	0	0	0	30612	0
p.Gly1668Val	1	216258204	rs1265349835	C	A	gnomAD Exomes,gnomAD Genomes	PASS	PASS	p.Gly1668Val	c.5003G>T	missense_variant	Uncertain significance		3	281934	1.06408e-05	0	0	1	24900	0	0	0	35300	0	0	0	10356	0	0	0	19942	0	0	0	25076	0	0	2	128572	0	0	0	7176	0	0	0	30612	0
p.Gly1671Asp	1	216258195	rs727505116	C	T	gnomAD Exomes	PASS	NA	p.Gly1671Asp	c.5012G>A	missense_variant	Uncertain significance		12	250622	4.78809e-05	0	0	0	16206	0	0	0	34456	0	0	0	10064	0	0	0	18380	0	0	0	21610	0	0	0	113202	0	0	0	6088	0	0	12	30616	0
p.Leu1673Pro	1	216258189	rs1162305984	A	G	gnomAD Genomes	NA	PASS	p.Leu1673Pro	c.5018T>C	missense_variant	Conflicting interpretations of pathogenicity		1	31402	3.18451e-05	0	0	0	8716	0	0	0	848	0	0	0	290	0	0	0	1556	0	0	0	3476	0	0	1	15428	0	0	0	1088	0	0	0	0	0
p.Val1676Ile	1	216258181	rs768619553	C	T	gnomAD Exomes	PASS	NA	p.Val1676Ile	c.5026G>A	missense_variant			1	250772	3.98769e-06	0	0	0	16246	0	0	0	34472	0	0	0	10064	0	0	1	18384	0	0	0	21628	0	0	0	113262	0	0	0	6100	0	0	0	30616	0
p.His1677Tyr	1	216258178	rs1392617473	G	A	gnomAD Exomes	PASS	NA	p.His1677Tyr	c.5029C>T	missense_variant			2	250774	7.97531e-06	0	0	0	16242	0	0	0	34468	0	0	0	10064	0	0	0	18384	0	0	0	21628	0	0	0	113274	0	0	0	6098	0	0	2	30616	0
p.His1677Arg	1	216258177	rs775208336	T	C	gnomAD Exomes	PASS	NA	p.His1677Arg	c.5030A>G	missense_variant			2	250770	7.97544e-06	0	0	0	16242	0	0	0	34468	0	0	0	10064	0	0	0	18384	0	0	0	21630	0	0	0	113268	0	0	0	6098	0	0	2	30616	0
p.Lys1680Arg	1	216258168	rs150982499	T	C	gnomAD Exomes,gnomAD Genomes	PASS	PASS	p.Lys1680Arg	c.5039A>G	missense_variant	Uncertain significance		34	282188	0.000120487	0	0	0	24962	0	0	20	35312	0	0	0	10356	0	0	0	19940	0	0	0	25106	0	0	13	128706	0	0	1	7190	0	0	0	30616	0
p.Asn1681Asp	1	216258166	rs746010533	T	C	gnomAD Genomes	NA	PASS	p.Asn1681Asp	c.5041A>G	missense_variant	Uncertain significance		1	31406	3.1841e-05	0	0	0	8718	0	0	0	846	0	0	0	290	0	0	0	1556	0	0	0	3476	0	0	1	15432	0	0	0	1088	0	0	0	0	0
p.Asn1681Tyr	1	216258166	rs746010533	T	A	gnomAD Exomes	PASS	NA	p.Asn1681Tyr	c.5041A>T	missense_variant			1	250778	3.98759e-06	0	0	0	16244	0	0	0	34466	0	0	0	10066	0	0	0	18382	0	0	0	21630	0	0	1	113268	0	0	0	6106	0	0	0	30616	0
p.Asn1683Ser	1	216258159	rs140080678	T	C	gnomAD Exomes,gnomAD Genomes	PASS	PASS	p.Asn1683Ser	c.5048A>G	missense_variant	Conflicting interpretations of pathogenicity		66	282162	0.000233908	1	0	65	24960	1	0	1	35312	0	0	0	10350	0	0	0	19940	0	0	0	25106	0	0	0	128684	0	0	0	7194	0	0	0	30616	0
p.Pro1684Thr	1	216258157	rs1262797421	G	T	gnomAD Genomes	NA	PASS	p.Pro1684Thr	c.5050C>A	missense_variant			1	31408	3.1839e-05	0	0	0	8716	0	0	0	846	0	0	0	290	0	0	0	1556	0	0	0	3476	0	0	1	15436	0	0	0	1088	0	0	0	0	0
p.Pro1684Leu	1	216258156	rs771088957	G	A	gnomAD Exomes,gnomAD Genomes	PASS	PASS	p.Pro1684Leu	c.5051C>T	missense_variant	Uncertain significance		27	282140	9.56972e-05	0	0	0	24960	0	0	0	35310	0	0	0	10352	0	0	12	19936	0	0	1	25104	0	0	0	128670	0	0	0	7192	0	0	14	30616	0
p.Ile1687Leu	1	216258148	rs144213699	T	G	gnomAD Exomes,gnomAD Genomes	PASS	PASS	p.Ile1687Leu	c.5059A>C	missense_variant	Uncertain significance		6	282166	2.12641e-05	0	0	0	24966	0	0	0	35316	0	0	0	10356	0	0	0	19936	0	0	0	25108	0	0	5	128672	0	0	1	7196	0	0	0	30616	0
p.Trp1688Leu	1	216258144	rs1223810066	C	A	gnomAD Exomes	PASS	NA	p.Trp1688Leu	c.5063G>T	missense_variant			1	250740	3.98819e-06	0	0	0	16248	0	0	1	34466	0	0	0	10060	0	0	0	18386	0	0	0	21624	0	0	0	113232	0	0	0	6108	0	0	0	30616	0
p.Trp1688Ser	1	216258144	rs1223810066	C	G	gnomAD Exomes	PASS	NA	p.Trp1688Ser	c.5063G>C	missense_variant			1	250740	3.98819e-06	0	0	0	16248	0	0	0	34466	0	0	0	10060	0	0	0	18386	0	0	0	21624	0	0	1	113232	0	0	0	6108	0	0	0	30616	0
p.Ser1695Thr	1	216258123	rs779076300	C	G	gnomAD Exomes	PASS	NA	p.Ser1695Thr	c.5084G>C	missense_variant			3	250634	1.19696e-05	0	0	0	16246	0	0	0	34464	0	0	0	10050	0	0	0	18382	0	0	0	21604	0	0	3	113174	0	0	0	6100	0	0	0	30614	0
p.Gln1699Lys	1	216258112	rs1351926905	G	T	gnomAD Exomes	PASS	NA	p.Gln1699Lys	c.5095C>A	missense_variant			2	250596	7.98097e-06	0	0	2	16246	0	0	0	34454	0	0	0	10050	0	0	0	18384	0	0	0	21594	0	0	0	113152	0	0	0	6104	0	0	0	30612	0
p.Asn1701Lys	1	216258104	rs750028425	G	T	gnomAD Exomes	PASS	NA	p.Asn1701Lys	c.5103C>A	missense_variant			1	250544	3.99131e-06	0	0	0	16248	0	0	0	34452	0	0	0	10048	0	0	0	18384	0	0	0	21572	0	0	1	113130	0	0	0	6102	0	0	0	30608	0
p.Val1702Leu	1	216258103	rs201799575	C	G	gnomAD Exomes	PASS	NA	p.Val1702Leu	c.5104G>C	missense_variant			1	250578	3.99077e-06	0	0	0	16248	0	0	0	34460	0	0	0	10048	0	0	1	18386	0	0	0	21584	0	0	0	113144	0	0	0	6102	0	0	0	30606	0
p.Val1702Met	1	216258103	rs201799575	C	T	gnomAD Exomes,gnomAD Genomes	PASS	PASS	p.Val1702Met	c.5104G>A	missense_variant			26	281966	9.22097e-05	0	0	2	24960	0	0	4	35306	0	0	0	10336	0	0	17	19938	0	0	0	25060	0	0	3	128570	0	0	0	7190	0	0	0	30606	0
p.Tyr1703Cys	1	216258099	rs1328811258	T	C	gnomAD Exomes	PASS	NA	p.Tyr1703Cys	c.5108A>G	missense_variant			1	250582	3.99071e-06	0	0	0	16248	0	0	0	34468	0	0	0	10048	0	0	0	18384	0	0	0	21584	0	0	0	113138	0	0	0	6104	0	0	1	30608	0
p.Asn1704Ile	1	216258096	rs764080143	T	A	gnomAD Exomes	PASS	NA	p.Asn1704Ile	c.5111A>T	missense_variant	Uncertain significance		1	250588	3.99061e-06	0	0	0	16248	0	0	0	34466	0	0	0	10052	0	0	0	18382	0	0	0	21592	0	0	1	113138	0	0	0	6104	0	0	0	30606	0
p.Ser1705Cys	1	216258094	rs762868170	T	A	gnomAD Exomes	PASS	NA	p.Ser1705Cys	c.5113A>T	missense_variant			5	250582	1.99535e-05	0	0	2	16248	0	0	0	34458	0	0	0	10054	0	0	0	18384	0	0	0	21594	0	0	2	113134	0	0	1	6104	0	0	0	30606	0
p.Trp1706Gly	1	216258091	rs764884175	A	C	gnomAD Exomes	PASS	NA	p.Trp1706Gly	c.5116T>G	missense_variant			2	250570	7.9818e-06	0	0	2	16246	0	0	0	34460	0	0	0	10054	0	0	0	18384	0	0	0	21586	0	0	0	113126	0	0	0	6106	0	0	0	30608	0
p.Cys1709Gly	1	216258082	rs771321725	A	C	gnomAD Exomes	PASS	NA	p.Cys1709Gly	c.5125T>G	missense_variant			1	250538	3.99141e-06	0	0	0	16246	0	0	0	34452	0	0	0	10050	0	0	1	18376	0	0	0	21588	0	0	0	113116	0	0	0	6100	0	0	0	30610	0
p.Ala1711Thr	1	216258076	rs535796173	C	T	gnomAD Exomes,gnomAD Genomes	PASS	PASS	p.Ala1711Thr	c.5131G>A	missense_variant			30	281894	0.000106423	0	0	21	24956	0	0	7	35296	0	0	0	10342	0	0	0	19938	0	0	0	25032	0	0	1	128536	0	0	0	7182	0	0	1	30612	0
p.Glu1715Gly	1	216258063	rs528113865	T	C	gnomAD Exomes	PASS	NA	p.Glu1715Gly	c.5144A>G	missense_variant			1	250524	3.99163e-06	0	0	0	16248	0	0	0	34446	0	0	0	10058	0	0	0	18376	0	0	0	21536	0	0	0	113150	0	0	0	6098	0	0	1	30612	0
p.Gly1716Glu	1	216258060	rs755257033	C	T	gnomAD Exomes	PASS	NA	p.Gly1716Glu	c.5147G>A	missense_variant			2	250514	7.98359e-06	0	0	0	16250	0	0	0	34450	0	0	0	10058	0	0	0	18376	0	0	0	21532	0	0	0	113136	0	0	0	6100	0	0	2	30612	0
p.Ala1717Ser	1	216258058	rs749693525	C	A	gnomAD Exomes	PASS	NA	p.Ala1717Ser	c.5149G>T	missense_variant			2	250478	7.98473e-06	0	0	0	16248	0	0	0	34446	0	0	0	10056	0	0	0	18378	0	0	1	21512	0	0	1	113126	0	0	0	6100	0	0	0	30612	0
p.Gly1721Arg	1	216258046	rs1286823186	C	T	gnomAD Exomes	PASS	NA	p.Gly1721Arg	c.5161G>A	missense_variant			1	250338	3.9946e-06	0	0	0	16248	0	0	0	34440	0	0	0	10056	0	0	0	18364	0	0	0	21434	0	0	1	113092	0	0	0	6092	0	0	0	30612	0
p.Ala1722Val	1	216258042	rs1206477856	G	A	gnomAD Exomes	PASS	NA	p.Ala1722Val	c.5165C>T	missense_variant			1	250266	3.99575e-06	0	0	0	16248	0	0	0	34434	0	0	0	10050	0	0	0	18370	0	0	0	21386	0	0	1	113078	0	0	0	6090	0	0	0	30610	0
p.Phe1724Val	1	216256926	rs1381827718	A	C	gnomAD Exomes	PASS	NA	p.Phe1724Val	c.5170T>G	missense_variant	Uncertain significance		1	250246	3.99607e-06	0	0	0	16216	0	0	1	34324	0	0	0	10032	0	0	0	18376	0	0	0	21600	0	0	0	113090	0	0	0	6084	0	0	0	30524	0
p.Leu1727Phe	1	216256917	rs368058316	G	A	gnomAD Exomes,gnomAD Genomes	PASS	PASS	p.Leu1727Phe	c.5179C>T	missense_variant	Uncertain significance		14	281734	4.96923e-05	0	0	10	24934	0	0	2	35188	0	0	0	10328	0	0	0	19936	0	0	0	25064	0	0	2	128574	0	0	0	7180	0	0	0	30530	0
p.Pro1729Gln	1	216256910	rs749638555	G	T	gnomAD Exomes	PASS	NA	p.Pro1729Gln	c.5186C>A	missense_variant			2	250276	7.99118e-06	0	0	0	16222	0	0	0	34306	0	0	0	10028	0	0	0	18370	0	0	0	21596	0	0	0	113146	0	0	0	6096	0	0	2	30512	0
p.Tyr1730Asn	1	216256908	rs780464746	A	T	gnomAD Exomes	PASS	NA	p.Tyr1730Asn	c.5188T>A	missense_variant			1	250392	3.99374e-06	0	0	0	16230	0	0	0	34330	0	0	0	10032	0	0	0	18380	0	0	0	21608	0	0	0	113186	0	0	0	6098	0	0	1	30528	0
p.Tyr1730Cys	1	216256907	rs375519871	T	C	gnomAD Exomes	PASS	NA	p.Tyr1730Cys	c.5189A>G	missense_variant			3	250468	1.19776e-05	0	0	0	16230	0	0	0	34326	0	0	0	10042	0	0	0	18382	0	0	0	21598	0	0	3	113268	0	0	0	6096	0	0	0	30526	0
p.Met1736Ile	1	216256888	rs1423389490	C	G	gnomAD Genomes	NA	PASS	p.Met1736Ile	c.5208G>C	missense_variant			1	31392	3.18552e-05	0	0	1	8712	0	0	0	848	0	0	0	290	0	0	0	1556	0	0	0	3470	0	0	0	15430	0	0	0	1086	0	0	0	0	0
p.Asn1737Ile	1	216256886	rs746606828	T	A	gnomAD Exomes	PASS	NA	p.Asn1737Ile	c.5210A>T	missense_variant			1	250570	3.9909e-06	0	0	0	16232	0	0	0	34362	0	0	0	10044	0	0	0	18380	0	0	0	21604	0	0	1	113352	0	0	0	6098	0	0	0	30498	0
p.Arg1745Gly	1	216256863	rs542016661	T	C	gnomAD Exomes	PASS	NA	p.Arg1745Gly	c.5233A>G	missense_variant			1	250502	3.99198e-06	0	0	0	16226	0	0	0	34342	0	0	0	10042	0	0	0	18378	0	0	0	21618	0	0	0	113356	0	0	0	6084	0	0	1	30456	0
p.Thr1746Ala	1	216256860	rs1235755585	T	C	gnomAD Exomes	PASS	NA	p.Thr1746Ala	c.5236A>G	missense_variant			1	250700	3.98883e-06	0	0	0	16226	0	0	0	34398	0	0	0	10054	0	0	0	18378	0	0	0	21616	0	0	1	113388	0	0	0	6098	0	0	0	30542	0
p.Leu1749Ser	1	216256850		A	G	gnomAD Exomes	PASS	NA	p.Leu1749Ser	c.5246T>C	missense_variant			1	250820	3.98692e-06	0	0	0	16232	0	0	0	34404	0	0	0	10064	0	0	0	18376	0	0	0	21622	0	0	1	113438	0	0	0	6102	0	0	0	30582	0
p.Asn1750Ile	1	216256847	rs1191865909	T	A	gnomAD Genomes	NA	PASS	p.Asn1750Ile	c.5249A>T	missense_variant			1	31390	3.18573e-05	0	0	1	8714	0	0	0	846	0	0	0	290	0	0	0	1558	0	0	0	3470	0	0	0	15424	0	0	0	1088	0	0	0	0	0
p.Leu1753Val	1	216256839	rs1208034968	G	C	gnomAD Exomes	PASS	NA	p.Leu1753Val	c.5257C>G	missense_variant			1	250768	3.98775e-06	0	0	0	16228	0	0	0	34400	0	0	0	10060	0	0	0	18376	0	0	0	21626	0	0	0	113392	0	0	0	6096	0	0	1	30590	0
p.Phe1755Ser	1	216256832	rs1315503523	A	G	gnomAD Exomes	PASS	NA	p.Phe1755Ser	c.5264T>C	missense_variant			1	250804	3.98718e-06	0	0	0	16230	0	0	0	34406	0	0	0	10066	0	0	0	18376	0	0	0	21628	0	0	1	113422	0	0	0	6096	0	0	0	30580	0
p.Val1756Ile	1	216256830	rs143208990	C	T	gnomAD Exomes,gnomAD Genomes	PASS	PASS	p.Val1756Ile	c.5266G>A	missense_variant	Likely benign		45	282010	0.000159569	0	0	6	24936	0	0	0	35242	0	0	0	10356	0	0	15	19926	0	0	0	25082	0	0	23	128720	0	0	1	7178	0	0	0	30570	0
p.Val1756Phe	1	216256830	rs143208990	C	A	gnomAD Exomes	PASS	NA	p.Val1756Phe	c.5266G>T	missense_variant			1	250686	3.98905e-06	0	0	0	16232	0	0	0	34402	0	0	0	10066	0	0	0	18370	0	0	0	21626	0	0	0	113330	0	0	0	6090	0	0	1	30570	0
p.Asn1758Ser	1	216256823	rs767820497	T	C	gnomAD Exomes	PASS	NA	p.Asn1758Ser	c.5273A>G	missense_variant			1	250754	3.98797e-06	0	0	0	16230	0	0	0	34404	0	0	0	10062	0	0	0	18376	0	0	0	21630	0	0	0	113368	0	0	0	6094	0	0	1	30590	0
p.Asp1760Asn	1	216256818	rs1356404884	C	T	gnomAD Exomes	PASS	NA	p.Asp1760Asn	c.5278G>A	missense_variant			2	250730	7.97671e-06	0	0	0	16226	0	0	0	34404	0	0	0	10060	0	0	0	18376	0	0	0	21630	0	0	2	113350	0	0	0	6098	0	0	0	30586	0
p.Pro1762Ala	1	216256812	rs375496315	G	C	gnomAD Exomes	PASS	NA	p.Pro1762Ala	c.5284C>G	missense_variant			1	250632	3.98991e-06	0	0	0	16222	0	0	0	34390	0	0	0	10060	0	0	0	18376	0	0	0	21626	0	0	0	113278	0	0	0	6098	0	0	1	30582	0
p.Pro1762Ser	1	216256812	rs375496315	G	A	gnomAD Exomes,gnomAD Genomes	PASS	PASS	p.Pro1762Ser	c.5284C>T	missense_variant			2	282008	7.092e-06	0	0	0	24938	0	0	0	35236	0	0	0	10350	0	0	0	19932	0	0	0	25092	0	0	2	128692	0	0	0	7186	0	0	0	30582	0
p.Met1767Thr	1	216251703	rs751736660	A	G	gnomAD Exomes	PASS	NA	p.Met1767Thr	c.5300T>C	missense_variant			1	248608	4.0224e-06	0	0	0	15422	0	0	0	34524	0	0	0	10030	0	0	0	18372	0	0	0	21628	0	0	1	111982	0	0	0	6050	0	0	0	30600	0
p.Leu1769Met	1	216251698	rs1241326738	G	T	gnomAD Exomes	PASS	NA	p.Leu1769Met	c.5305C>A	missense_variant			1	249574	4.00683e-06	0	0	0	15786	0	0	0	34550	0	0	0	10050	0	0	0	18386	0	0	0	21632	0	0	1	112488	0	0	0	6078	0	0	0	30604	0
p.Lys1770Arg	1	216251694	rs1216694737	T	C	gnomAD Exomes	PASS	NA	p.Lys1770Arg	c.5309A>G	missense_variant			1	249990	4.00016e-06	0	0	0	15936	0	0	0	34552	0	0	0	10056	0	0	0	18388	0	0	0	21634	0	0	1	112726	0	0	0	6088	0	0	0	30610	0
p.Gly1772Arg	1	216251689	rs763043150	C	T	gnomAD Exomes	PASS	NA	p.Gly1772Arg	c.5314G>A	missense_variant			5	250264	1.99789e-05	0	0	0	16092	0	0	0	34562	0	0	0	10060	0	0	0	18388	0	0	0	21632	0	0	5	112824	0	0	0	6100	0	0	0	30606	0
p.Ile1773Lys	1	216251685	rs371201450	A	T	gnomAD Exomes,gnomAD Genomes	PASS	PASS	p.Ile1773Lys	c.5318T>A	missense_variant	Uncertain significance		7	281868	2.48343e-05	0	0	0	24870	0	0	0	35410	0	0	0	10350	0	0	0	19948	0	0	0	25112	0	0	7	128380	0	0	0	7194	0	0	0	30604	0
p.Thr1775Asn	1	216251679	rs1324420865	G	T	gnomAD Exomes	PASS	NA	p.Thr1775Asn	c.5324C>A	missense_variant			1	250636	3.98985e-06	0	0	1	16214	0	0	0	34568	0	0	0	10064	0	0	0	18392	0	0	0	21638	0	0	0	113050	0	0	0	6106	0	0	0	30604	0
p.Arg1777Gln	1	216251673	rs541275063	C	T	gnomAD Exomes,gnomAD Genomes	PASS	PASS	p.Arg1777Gln	c.5330G>A	missense_variant	Uncertain significance		24	282116	8.50714e-05	0	0	11	24952	0	0	3	35416	0	0	0	10354	0	0	0	19950	0	0	0	25112	0	0	6	128520	0	0	0	7202	0	0	4	30610	0
p.Asn1779His	1	216251668	rs747775188	T	G	gnomAD Exomes	PASS	NA	p.Asn1779His	c.5335A>C	missense_variant			10	250830	3.98676e-05	0	0	0	16238	0	0	6	34566	0	0	0	10068	0	0	0	18392	0	0	0	21640	0	0	0	113198	0	0	4	6118	0	0	0	30610	0
p.Thr1780Ile	1	216251664	rs1430931231	G	A	gnomAD Exomes	PASS	NA	p.Thr1780Ile	c.5339C>T	missense_variant			1	250814	3.98702e-06	0	0	0	16244	0	0	1	34570	0	0	0	10062	0	0	0	18392	0	0	0	21642	0	0	0	113178	0	0	0	6118	0	0	0	30608	0
p.Ser1781Arg	1	216251662	rs1346592254	T	G	gnomAD Exomes,gnomAD Genomes	PASS	PASS	p.Ser1781Arg	c.5341A>C	missense_variant			2	282282	7.08511e-06	0	0	0	24960	0	0	0	35416	0	0	0	10356	0	0	0	19948	0	0	2	25116	0	0	0	128670	0	0	0	7204	0	0	0	30612	0
p.Ser1781Asn	1	216251661	rs778727825	C	T	gnomAD Exomes	PASS	NA	p.Ser1781Asn	c.5342G>A	missense_variant			2	250856	7.9727e-06	0	0	0	16244	0	0	0	34566	0	0	0	10064	0	0	0	18392	0	0	0	21640	0	0	2	113220	0	0	0	6118	0	0	0	30612	0
p.Thr1785Pro	1	216251650	rs1001127150	T	G	gnomAD Genomes	NA	PASS	p.Thr1785Pro	c.5353A>C	missense_variant			1	31400	3.18471e-05	0	0	0	8714	0	0	0	848	0	0	0	290	0	0	0	1558	0	0	0	3476	0	0	1	15426	0	0	0	1088	0	0	0	0	0
p.Asp1788Gly	1	216251640	rs768237382	T	C	gnomAD Exomes	PASS	NA	p.Asp1788Gly	c.5363A>G	missense_variant			2	250982	7.9687e-06	0	0	0	16250	0	0	2	34580	0	0	0	10072	0	0	0	18392	0	0	0	21646	0	0	0	113312	0	0	0	6120	0	0	0	30610	0
p.Gly1792Glu	1	216251628	rs527598451	C	T	gnomAD Exomes,gnomAD Genomes	PASS	PASS	p.Gly1792Glu	c.5375G>A	missense_variant	Uncertain significance		21	282396	7.43637e-05	0	0	0	24966	0	0	0	35430	0	0	0	10362	0	0	20	19948	0	0	0	25120	0	0	0	128746	0	0	1	7210	0	0	0	30614	0
p.Ser1794Pro	1	216251623	rs1020916843	A	G	gnomAD Exomes	PASS	NA	p.Ser1794Pro	c.5380T>C	missense_variant			1	251014	3.98384e-06	0	0	0	16250	0	0	0	34584	0	0	0	10070	0	0	0	18392	0	0	0	21646	0	0	1	113340	0	0	0	6118	0	0	0	30614	0
p.Cys1796Arg	1	216251617	rs745643321	A	G	gnomAD Exomes	PASS	NA	p.Cys1796Arg	c.5386T>C	missense_variant			1	250996	3.98413e-06	0	0	0	16254	0	0	0	34580	0	0	0	10070	0	0	0	18392	0	0	0	21648	0	0	1	113320	0	0	0	6122	0	0	0	30610	0
p.Cys1796Tyr	1	216251616	rs1265106250	C	T	gnomAD Exomes	PASS	NA	p.Cys1796Tyr	c.5387G>A	missense_variant			1	250992	3.98419e-06	0	0	0	16252	0	0	0	34580	0	0	0	10072	0	0	0	18392	0	0	0	21648	0	0	1	113314	0	0	0	6124	0	0	0	30610	0
p.Gly1798Arg	1	216251611	rs780973020	C	T	gnomAD Exomes	PASS	NA	p.Gly1798Arg	c.5392G>A	missense_variant			1	251004	3.984e-06	0	0	0	16252	0	0	0	34582	0	0	0	10072	0	0	0	18392	0	0	0	21648	0	0	0	113326	0	0	0	6122	0	0	1	30610	0
p.Ile1804Val	1	216251593	rs201804063	T	C	gnomAD Exomes,gnomAD Genomes	PASS	PASS	p.Ile1804Val	c.5410A>G	missense_variant	Uncertain significance		10	282352	3.54168e-05	0	0	0	24962	0	0	0	35424	0	0	0	10356	0	0	0	19950	0	0	0	25120	0	0	10	128716	0	0	0	7210	0	0	0	30614	0
p.Ile1804Thr	1	216251592	rs1477140456	A	G	gnomAD Genomes	NA	PASS	p.Ile1804Thr	c.5411T>C	missense_variant			1	31394	3.18532e-05	0	0	0	8702	0	0	0	848	0	0	0	290	0	0	0	1560	0	0	0	3474	0	0	0	15432	0	0	1	1088	0	0	0	0	0
p.Ile1805Thr	1	216251589	rs1377500346	A	G	gnomAD Exomes	PASS	NA	p.Ile1805Thr	c.5414T>C	missense_variant			1	250940	3.98502e-06	0	0	1	16254	0	0	0	34570	0	0	0	10064	0	0	0	18388	0	0	0	21646	0	0	0	113286	0	0	0	6120	0	0	0	30612	0
p.Lys1806Thr	1	216251586	rs764333301	T	G	gnomAD Exomes	PASS	NA	p.Lys1806Thr	c.5417A>C	missense_variant			1	250940	3.98502e-06	0	0	0	16254	0	0	0	34564	0	0	0	10064	0	0	0	18388	0	0	0	21648	0	0	1	113284	0	0	0	6122	0	0	0	30616	0
p.Gly1809Ser	1	216251578	rs758443036	C	T	gnomAD Exomes	PASS	NA	p.Gly1809Ser	c.5425G>A	missense_variant			1	250886	3.98587e-06	0	0	0	16254	0	0	0	34546	0	0	0	10064	0	0	0	18386	0	0	0	21644	0	0	1	113258	0	0	0	6120	0	0	0	30614	0
p.Phe1811Leu	1	216251570	rs576132012	G	C	gnomAD Exomes	PASS	NA	p.Phe1811Leu	c.5433C>G	missense_variant			1	250876	3.98603e-06	0	0	1	16254	0	0	0	34506	0	0	0	10070	0	0	0	18384	0	0	0	21644	0	0	0	113284	0	0	0	6120	0	0	0	30614	0
p.Ile1812Leu	1	216251569	rs372590222	T	A	gnomAD Exomes	PASS	NA	p.Ile1812Leu	c.5434A>T	missense_variant	Uncertain significance		1	250906	3.98556e-06	0	0	0	16254	0	0	0	34518	0	0	0	10072	0	0	0	18384	0	0	0	21644	0	0	1	113298	0	0	0	6122	0	0	0	30614	0
p.Ile1812Met	1	216251567	rs760159684	T	C	gnomAD Exomes	PASS	NA	p.Ile1812Met	c.5436A>G	missense_variant			2	250886	7.97175e-06	0	0	0	16254	0	0	0	34516	0	0	0	10070	0	0	0	18380	0	0	0	21642	0	0	2	113288	0	0	0	6122	0	0	0	30614	0
p.Ser1813Pro	1	216251566	rs1460084950	A	G	gnomAD Exomes	PASS	NA	p.Ser1813Pro	c.5437T>C	missense_variant			1	250878	3.986e-06	0	0	0	16254	0	0	0	34508	0	0	0	10068	0	0	0	18378	0	0	0	21646	0	0	1	113288	0	0	0	6120	0	0	0	30616	0
p.Ser1815Arg	1	216251560	rs940913250	T	G	gnomAD Exomes	PASS	NA	p.Ser1815Arg	c.5443A>C	missense_variant			1	250846	3.98651e-06	0	0	0	16254	0	0	0	34500	0	0	0	10070	0	0	0	18378	0	0	0	21642	0	0	1	113270	0	0	0	6118	0	0	0	30614	0
p.Ser1815Gly	1	216251560	rs940913250	T	C	gnomAD Exomes,gnomAD Genomes	PASS	PASS	p.Ser1815Gly	c.5443A>G	missense_variant			3	282246	1.0629e-05	0	0	0	24968	0	0	0	35348	0	0	0	10360	0	0	0	19938	0	0	0	25118	0	0	3	128694	0	0	0	7206	0	0	0	30614	0
p.Val1816Ala	1	216251556	rs777011507	A	G	gnomAD Exomes	PASS	NA	p.Val1816Ala	c.5447T>C	missense_variant			1	250852	3.98641e-06	0	0	0	16252	0	0	0	34524	0	0	0	10070	0	0	0	18382	0	0	0	21638	0	0	1	113252	0	0	0	6120	0	0	0	30614	0
p.Met1820Val	1	216251545	rs766712785	T	C	gnomAD Exomes	PASS	NA	p.Met1820Val	c.5458A>G	missense_variant			1	250826	3.98683e-06	0	0	0	16252	0	0	0	34500	0	0	0	10064	0	0	0	18378	0	0	0	21638	0	0	0	113266	0	0	0	6112	0	0	1	30616	0
p.Met1820Arg	1	216251544	rs201643378	A	C	gnomAD Exomes	PASS	NA	p.Met1820Arg	c.5459T>G	missense_variant			1	250856	3.98635e-06	0	0	0	16252	0	0	0	34518	0	0	0	10060	0	0	0	18380	0	0	0	21640	0	0	1	113276	0	0	0	6114	0	0	0	30616	0
p.Met1820Thr	1	216251544	rs201643378	A	G	gnomAD Exomes	PASS	NA	p.Met1820Thr	c.5459T>C	missense_variant			14	250856	5.58089e-05	0	0	0	16252	0	0	0	34518	0	0	0	10060	0	0	14	18380	0	0	0	21640	0	0	0	113276	0	0	0	6114	0	0	0	30616	0
p.His1822Gln	1	216251537	rs1194150971	A	C	gnomAD Exomes	PASS	NA	p.His1822Gln	c.5466T>G	missense_variant			1	250816	3.98699e-06	0	0	0	16250	0	0	1	34502	0	0	0	10066	0	0	0	18376	0	0	0	21636	0	0	0	113266	0	0	0	6110	0	0	0	30610	0
p.Ser1824Leu	1	216251532	rs748792761	G	A	gnomAD Exomes	PASS	NA	p.Ser1824Leu	c.5471C>T	missense_variant			1	250784	3.9875e-06	0	0	0	16250	0	0	0	34498	0	0	0	10066	0	0	0	18372	0	0	0	21636	0	0	0	113242	0	0	0	6108	0	0	1	30612	0
p.Gly1827Arg	1	216251524	rs745762091	C	T	gnomAD Exomes	PASS	NA	p.Gly1827Arg	c.5479G>A	missense_variant			4	250740	1.59528e-05	0	0	0	16248	0	0	0	34492	0	0	0	10064	0	0	0	18376	0	0	0	21628	0	0	1	113214	0	0	1	6106	0	0	2	30612	0
p.Asp1828Tyr	1	216251521	rs757038905	C	A	gnomAD Exomes	PASS	NA	p.Asp1828Tyr	c.5482G>T	missense_variant			1	250732	3.98832e-06	0	0	0	16248	0	0	1	34488	0	0	0	10064	0	0	0	18380	0	0	0	21618	0	0	0	113214	0	0	0	6104	0	0	0	30616	0
p.Val1832Leu	1	216251509	rs777952975	C	A	gnomAD Exomes	PASS	NA	p.Val1832Leu	c.5494G>T	missense_variant			1	250786	3.98746e-06	0	0	0	16254	0	0	0	34484	0	0	0	10064	0	0	1	18378	0	0	0	21636	0	0	0	113242	0	0	0	6114	0	0	0	30614	0
p.Val1833Met	1	216251506	rs1463480457	C	T	gnomAD Exomes	PASS	NA	p.Val1833Met	c.5497G>A	missense_variant			1	250792	3.98737e-06	0	0	0	16254	0	0	0	34480	0	0	0	10062	0	0	1	18376	0	0	0	21638	0	0	0	113252	0	0	0	6118	0	0	0	30612	0
p.Asn1834Asp	1	216251503	rs752774488	T	C	gnomAD Exomes,gnomAD Genomes	PASS	PASS	p.Asn1834Asp	c.5500A>G	missense_variant			2	282184	7.08757e-06	0	0	0	24964	0	0	0	35322	0	0	0	10354	0	0	0	19930	0	0	0	25110	0	0	2	128688	0	0	0	7202	0	0	0	30614	0
p.Pro1836Ala	1	216251497	rs755032078	G	C	gnomAD Exomes	PASS	NA	p.Pro1836Ala	c.5506C>G	missense_variant			1	250734	3.98829e-06	0	0	0	16252	0	0	0	34462	0	0	0	10062	0	0	0	18374	0	0	0	21634	0	0	1	113230	0	0	0	6108	0	0	0	30612	0
p.Val1839Met	1	216251488	rs1425143299	C	T	gnomAD Exomes	PASS	NA	p.Val1839Met	c.5515G>A	missense_variant			1	250740	3.98819e-06	0	0	0	16252	0	0	0	34464	0	0	0	10060	0	0	0	18374	0	0	0	21634	0	0	1	113232	0	0	0	6112	0	0	0	30612	0
p.Gly1841Glu	1	216251481	rs766833484	C	T	gnomAD Exomes	PASS	NA	p.Gly1841Glu	c.5522G>A	missense_variant			1	250682	3.98912e-06	0	0	0	16252	0	0	0	34460	0	0	0	10054	0	0	0	18370	0	0	0	21634	0	0	1	113190	0	0	0	6108	0	0	0	30614	0
p.Pro1843Leu	1	216251475	rs200209833	G	A	gnomAD Exomes	PASS	NA	p.Pro1843Leu	c.5528C>T	missense_variant			1	250678	3.98918e-06	0	0	0	16252	0	0	0	34456	0	0	0	10058	0	0	1	18370	0	0	0	21638	0	0	0	113182	0	0	0	6108	0	0	0	30614	0
p.Gln1844Glu	1	216251473	rs761075303	G	C	gnomAD Exomes	PASS	NA	p.Gln1844Glu	c.5530C>G	missense_variant			4	250678	1.59567e-05	0	0	0	16252	0	0	0	34456	0	0	0	10056	0	0	0	18372	0	0	0	21634	0	0	4	113184	0	0	0	6110	0	0	0	30614	0
p.Gln1851Leu	1	216251451	rs762627237	T	A	gnomAD Exomes	PASS	NA	p.Gln1851Leu	c.5552A>T	missense_variant			2	250548	7.9825e-06	0	0	1	16250	0	0	0	34474	0	0	0	10064	0	0	0	18382	0	0	0	21644	0	0	1	113010	0	0	0	6112	0	0	0	30612	0
p.His1852Asn	1	216251449	rs1223670499	G	T	gnomAD Exomes	PASS	NA	p.His1852Asn	c.5554C>A	missense_variant			1	250488	3.99221e-06	0	0	0	16246	0	0	0	34468	0	0	0	10064	0	0	1	18382	0	0	0	21644	0	0	0	112962	0	0	0	6110	0	0	0	30612	0
p.Gly1858Asp	1	216246642	rs752358054	C	T	gnomAD Exomes	PASS	NA	p.Gly1858Asp	c.5573G>A	missense_variant			6	249952	2.40046e-05	0	0	0	16192	0	0	0	34402	0	0	6	10036	0	0	0	18314	0	0	0	21604	0	0	0	112764	0	0	0	6078	0	0	0	30562	0
p.Gly1860Ser	1	216246637	rs759065885	C	T	gnomAD Exomes	PASS	NA	p.Gly1860Ser	c.5578G>A	missense_variant			5	250054	1.99957e-05	0	0	0	16200	0	0	2	34412	0	0	0	10042	0	0	1	18320	0	0	0	21602	0	0	2	112818	0	0	0	6084	0	0	0	30576	0
p.Met1863Val	1	216246628	rs1175714311	T	C	gnomAD Exomes,gnomAD Genomes	PASS	PASS	p.Met1863Val	c.5587A>G	missense_variant			2	281434	7.10646e-06	0	0	2	24808	0	0	0	35264	0	0	0	10326	0	0	0	19888	0	0	0	25090	0	0	0	128348	0	0	0	7172	0	0	0	30538	0
p.Asp1865Gly	1	216246621	rs760543320	T	C	gnomAD Exomes,gnomAD Genomes	PASS	PASS	p.Asp1865Gly	c.5594A>G	missense_variant	Uncertain significance		8	281738	2.83952e-05	0	0	0	24868	0	0	8	35286	0	0	0	10334	0	0	0	19890	0	0	0	25098	0	0	0	128486	0	0	0	7178	0	0	0	30598	0
p.Val1866Ile	1	216246619	rs1481712505	C	T	gnomAD Exomes	PASS	NA	p.Val1866Ile	c.5596G>A	missense_variant	Uncertain significance		2	250488	7.98441e-06	0	0	0	16236	0	0	2	34444	0	0	0	10052	0	0	0	18334	0	0	0	21626	0	0	0	113098	0	0	0	6092	0	0	0	30606	0
p.Val1866Ala	1	216246618	rs773149829	A	G	gnomAD Exomes	PASS	NA	p.Val1866Ala	c.5597T>C	missense_variant			3	250524	1.19749e-05	0	0	0	16238	0	0	0	34450	0	0	0	10052	0	0	2	18336	0	0	0	21624	0	0	0	113118	0	0	0	6098	0	0	1	30608	0
p.Thr1869Ile	1	216246609	rs747972422	G	A	gnomAD Exomes	PASS	NA	p.Thr1869Ile	c.5606C>T	missense_variant			1	250542	3.99135e-06	0	0	0	16240	0	0	0	34446	0	0	0	10054	0	0	0	18332	0	0	0	21626	0	0	1	113140	0	0	0	6102	0	0	0	30602	0
p.Arg1870Trp	1	216246607	rs144768593	G	A	gnomAD Exomes,gnomAD Genomes	PASS	PASS	p.Arg1870Trp	c.5608C>T	missense_variant	Conflicting interpretations of pathogenicity		92	281906	0.00032635	0	0	1	24944	0	0	2	35294	0	0	0	10348	0	0	77	19888	0	0	0	25102	0	0	4	128536	0	0	0	7188	0	0	8	30606	0
p.Arg1870Gln	1	216246606	rs111033409	C	T	gnomAD Exomes,gnomAD Genomes	PASS	PASS	p.Arg1870Gln	c.5609G>A	missense_variant	Benign/Likely benign		155	281922	0.000549797	0	0	3	24948	0	0	8	35302	0	0	115	10344	0	0	0	19886	0	0	0	25100	0	0	21	128548	0	0	6	7188	0	0	2	30606	0
p.Gly1871Asp	1	216246603	rs140895792	C	T	gnomAD Exomes,gnomAD Genomes	PASS	PASS	p.Gly1871Asp	c.5612G>A	missense_variant	Conflicting interpretations of pathogenicity		120	281982	0.000425559	0	0	82	24948	0	0	13	35306	0	0	9	10350	0	0	0	19892	0	0	0	25100	0	0	13	128590	0	0	3	7188	0	0	0	30608	0
p.Val1874Ile	1	216246595	rs200923150	C	T	gnomAD Exomes,gnomAD Genomes	PASS	PASS	p.Val1874Ile	c.5620G>A	missense_variant			10	282022	3.54582e-05	0	0	1	24956	0	0	0	35306	0	0	0	10350	0	0	1	19894	0	0	0	25108	0	0	7	128618	0	0	0	7180	0	0	1	30610	0
p.Val1874Phe	1	216246595	rs200923150	C	A	gnomAD Exomes,gnomAD Genomes	PASS	PASS	p.Val1874Phe	c.5620G>T	missense_variant			26	282022	9.21914e-05	0	0	0	24956	0	0	0	35306	0	0	0	10350	0	0	0	19894	0	0	25	25108	0	0	1	128618	0	0	0	7180	0	0	0	30610	0
p.Asn1875Ser	1	216246591	rs141609561	T	C	gnomAD Exomes,gnomAD Genomes	PASS	PASS	p.Asn1875Ser	c.5624A>G	missense_variant	Benign/Likely benign		109	282068	0.000386432	0	0	79	24956	0	0	15	35306	0	0	0	10348	0	0	0	19900	0	0	0	25104	0	0	8	128662	0	0	7	7182	0	0	0	30610	0
p.Asn1875Lys	1	216246590	rs759181045	G	C	gnomAD Exomes	PASS	NA	p.Asn1875Lys	c.5625C>G	missense_variant			1	250646	3.98969e-06	0	0	0	16248	0	0	0	34454	0	0	0	10060	0	0	0	18344	0	0	0	21624	0	0	1	113218	0	0	0	6094	0	0	0	30604	0
p.Ala1877Thr	1	216246586	rs1405365787	C	T	gnomAD Exomes	PASS	NA	p.Ala1877Thr	c.5629G>A	missense_variant			1	250654	3.98956e-06	0	0	0	16248	0	0	0	34454	0	0	0	10060	0	0	0	18342	0	0	0	21624	0	0	0	113222	0	0	0	6098	0	0	1	30606	0
p.Ser1878Phe	1	216246582	rs753536331	G	A	gnomAD Exomes	PASS	NA	p.Ser1878Phe	c.5633C>T	missense_variant			3	250664	1.19682e-05	0	0	0	16248	0	0	0	34452	0	0	0	10056	0	0	0	18334	0	0	0	21624	0	0	3	113244	0	0	0	6096	0	0	0	30610	0
p.Ser1881Arg	1	216246572	rs145535748	G	T	gnomAD Exomes	PASS	NA	p.Ser1881Arg	c.5643C>A	missense_variant			1	250570	3.9909e-06	0	0	0	16240	0	0	0	34440	0	0	0	10056	0	0	1	18336	0	0	0	21604	0	0	0	113198	0	0	0	6096	0	0	0	30600	0
p.Gly1882Ser	1	216246571	rs773098743	C	T	gnomAD Exomes	PASS	NA	p.Gly1882Ser	c.5644G>A	missense_variant			2	250612	7.98046e-06	0	0	0	16244	0	0	0	34444	0	0	0	10062	0	0	0	18332	0	0	0	21618	0	0	2	113214	0	0	0	6094	0	0	0	30604	0
p.Arg1885Gly	1	216246562	rs768501386	T	C	gnomAD Exomes	PASS	NA	p.Arg1885Gly	c.5653A>G	missense_variant			19	250642	7.58053e-05	0	0	0	16248	0	0	0	34438	0	0	0	10062	0	0	0	18352	0	0	0	21616	0	0	0	113226	0	0	0	6096	0	0	19	30604	0
p.Arg1885Ser	1	216246560	rs1442413340	T	A	gnomAD Exomes	PASS	NA	p.Arg1885Ser	c.5655A>T	missense_variant			1	250638	3.98982e-06	0	0	0	16246	0	0	0	34436	0	0	1	10062	0	0	0	18348	0	0	0	21610	0	0	0	113236	0	0	0	6096	0	0	0	30604	0
p.Asn1887Ser	1	216246555	rs1241916861	T	C	gnomAD Exomes	PASS	NA	p.Asn1887Ser	c.5660A>G	missense_variant			1	250640	3.98979e-06	0	0	0	16252	0	0	1	34434	0	0	0	10064	0	0	0	18346	0	0	0	21600	0	0	0	113234	0	0	0	6098	0	0	0	30612	0
p.Asp1889Asn	1	216246550	rs140358697	C	T	gnomAD Exomes	PASS	NA	p.Asp1889Asn	c.5665G>A	missense_variant			2	250576	7.98161e-06	0	0	1	16250	0	0	0	34430	0	0	0	10060	0	0	0	18338	0	0	0	21600	0	0	0	113202	0	0	0	6092	0	0	1	30604	0
p.Asp1889Tyr	1	216246550	rs140358697	C	A	gnomAD Exomes	PASS	NA	p.Asp1889Tyr	c.5665G>T	missense_variant			1	250576	3.99081e-06	0	0	1	16250	0	0	0	34430	0	0	0	10060	0	0	0	18338	0	0	0	21600	0	0	0	113202	0	0	0	6092	0	0	0	30604	0
p.Asp1889Gly	1	216246549	rs775803174	T	C	gnomAD Exomes	PASS	NA	p.Asp1889Gly	c.5666A>G	missense_variant	Uncertain significance		1	250586	3.99065e-06	0	0	0	16248	0	0	0	34436	0	0	0	10056	0	0	0	18338	0	0	0	21604	0	0	1	113206	0	0	0	6094	0	0	0	30604	0
p.Gly1890Glu	1	216246546	rs769955360	C	T	gnomAD Exomes	PASS	NA	p.Gly1890Glu	c.5669G>A	missense_variant			1	250558	3.99109e-06	0	0	0	16246	0	0	0	34428	0	0	0	10060	0	0	0	18336	0	0	0	21606	0	0	1	113188	0	0	0	6094	0	0	0	30600	0
p.Leu1892Val	1	216246541	rs571844190	G	C	gnomAD Exomes	PASS	NA	p.Leu1892Val	c.5674C>G	missense_variant			2	250528	7.98314e-06	0	0	0	16246	0	0	0	34424	0	0	0	10058	0	0	0	18334	0	0	0	21604	0	0	2	113172	0	0	0	6090	0	0	0	30600	0
p.Thr1894Asn	1	216246534	rs757899154	G	T	gnomAD Exomes	PASS	NA	p.Thr1894Asn	c.5681C>A	missense_variant			1	250552	3.99119e-06	0	0	0	16244	0	0	0	34434	0	0	0	10060	0	0	0	18342	0	0	1	21604	0	0	0	113182	0	0	0	6092	0	0	0	30594	0
p.Thr1894Ile	1	216246534	rs757899154	G	A	gnomAD Exomes	PASS	NA	p.Thr1894Ile	c.5681C>T	missense_variant			2	250552	7.98237e-06	0	0	0	16244	0	0	0	34434	0	0	0	10060	0	0	0	18342	0	0	0	21604	0	0	1	113182	0	0	0	6092	0	0	1	30594	0
p.Thr1894Ser	1	216246534	rs757899154	G	C	gnomAD Exomes	PASS	NA	p.Thr1894Ser	c.5681C>G	missense_variant			4	250552	1.59647e-05	0	0	0	16244	0	0	2	34434	0	0	0	10060	0	0	0	18342	0	0	0	21604	0	0	0	113182	0	0	2	6092	0	0	0	30594	0
p.Asp1895Asn	1	216246532	rs747398094	C	T	gnomAD Exomes	PASS	NA	p.Asp1895Asn	c.5683G>A	missense_variant			7	250554	2.79381e-05	0	0	0	16246	0	0	0	34422	0	0	0	10064	0	0	0	18342	0	0	0	21608	0	0	7	113178	0	0	0	6096	0	0	0	30598	0
p.Ser1896Arg	1	216246527	rs777935308	A	T	gnomAD Exomes	PASS	NA	p.Ser1896Arg	c.5688T>A	missense_variant			1	250576	3.99081e-06	0	0	0	16250	0	0	1	34424	0	0	0	10062	0	0	0	18346	0	0	0	21610	0	0	0	113180	0	0	0	6096	0	0	0	30608	0
p.Ala1897Gly	1	216246525	rs1316067588	G	C	gnomAD Exomes	PASS	NA	p.Ala1897Gly	c.5690C>G	missense_variant			1	250554	3.99116e-06	0	0	0	16252	0	0	0	34424	0	0	0	10062	0	0	0	18352	0	0	0	21606	0	0	0	113154	0	0	0	6098	0	0	1	30606	0
p.Val1898Ile	1	216246523	rs758808748	C	T	gnomAD Exomes	PASS	NA	p.Val1898Ile	c.5692G>A	missense_variant			1	250552	3.99119e-06	0	0	0	16252	0	0	0	34422	0	0	0	10060	0	0	0	18346	0	0	0	21604	0	0	1	113164	0	0	0	6098	0	0	0	30606	0
p.Val1898Ala	1	216246522	rs1334100549	A	G	gnomAD Exomes	PASS	NA	p.Val1898Ala	c.5693T>C	missense_variant			1	250572	3.99087e-06	0	0	0	16250	0	0	0	34424	0	0	0	10062	0	0	0	18350	0	0	0	21608	0	0	1	113174	0	0	0	6092	0	0	0	30612	0
p.Cys1900Gly	1	216246517	rs201026468	A	C	gnomAD Exomes	PASS	NA	p.Cys1900Gly	c.5698T>G	missense_variant	Conflicting interpretations of pathogenicity		120	250564	0.00047892	1	0	0	16252	0	0	3	34426	0	0	0	10058	0	0	0	18346	0	0	0	21610	0	0	0	113160	0	0	0	6102	0	0	117	30610	1
p.Cys1900Phe	1	216246516	rs755595217	C	A	gnomAD Exomes	PASS	NA	p.Cys1900Phe	c.5699G>T	missense_variant			1	250522	3.99167e-06	0	0	0	16248	0	0	0	34420	0	0	0	10062	0	0	0	18346	0	0	0	21610	0	0	0	113128	0	0	0	6100	0	0	1	30608	0
p.Cys1900Tyr	1	216246516	rs755595217	C	T	gnomAD Exomes	PASS	NA	p.Cys1900Tyr	c.5699G>A	missense_variant			1	250522	3.99167e-06	0	0	0	16248	0	0	0	34420	0	0	0	10062	0	0	0	18346	0	0	0	21610	0	0	1	113128	0	0	0	6100	0	0	0	30608	0
p.Asn1903Asp	1	216246508	rs1372738551	T	C	gnomAD Exomes	PASS	NA	p.Asn1903Asp	c.5707A>G	missense_variant			1	250558	3.99109e-06	0	0	0	16244	0	0	0	34438	0	0	0	10060	0	0	0	18360	0	0	0	21612	0	0	1	113136	0	0	0	6100	0	0	0	30608	0
p.Asn1903Ser	1	216246507	rs1162070622	T	C	gnomAD Exomes	PASS	NA	p.Asn1903Ser	c.5708A>G	missense_variant			1	250562	3.99103e-06	0	0	0	16248	0	0	0	34436	0	0	0	10062	0	0	0	18358	0	0	0	21612	0	0	1	113136	0	0	0	6100	0	0	0	30610	0
p.Asp1904Asn	1	216246505	rs1424490051	C	T	gnomAD Exomes	PASS	NA	p.Asp1904Asn	c.5710G>A	missense_variant			1	250536	3.99144e-06	0	0	0	16246	0	0	0	34434	0	0	0	10058	0	0	0	18348	0	0	0	21612	0	0	0	113126	0	0	0	6100	0	0	1	30612	0
p.Ser1905Cys	1	216246501	rs1384194798	G	C	gnomAD Exomes	PASS	NA	p.Ser1905Cys	c.5714C>G	missense_variant			1	250540	3.99138e-06	0	0	0	16246	0	0	1	34444	0	0	0	10060	0	0	0	18352	0	0	0	21616	0	0	0	113120	0	0	0	6094	0	0	0	30608	0
p.Ile1906Thr	1	216246498	rs749991441	A	G	gnomAD Exomes	PASS	NA	p.Ile1906Thr	c.5717T>C	missense_variant			1	250542	3.99135e-06	0	0	0	16246	0	0	0	34446	0	0	0	10056	0	0	0	18358	0	0	0	21616	0	0	1	113108	0	0	0	6102	0	0	0	30610	0
p.Leu1907Pro	1	216246495	rs1473468405	A	G	gnomAD Exomes	PASS	NA	p.Leu1907Pro	c.5720T>C	missense_variant			1	250548	3.99125e-06	0	0	0	16252	0	0	0	34450	0	0	0	10058	0	0	0	18356	0	0	0	21616	0	0	0	113108	0	0	0	6098	0	0	1	30610	0
p.Val1908Ile	1	216246493	rs1180925487	C	T	gnomAD Exomes	PASS	NA	p.Val1908Ile	c.5722G>A	missense_variant			3	250490	1.19765e-05	0	0	0	16248	0	0	2	34442	0	0	0	10058	0	0	0	18356	0	0	0	21614	0	0	0	113074	0	0	1	6092	0	0	0	30606	0
p.Tyr1909Cys	1	216246489	rs761586978	T	C	gnomAD Exomes	PASS	NA	p.Tyr1909Cys	c.5726A>G	missense_variant			3	250474	1.19773e-05	0	0	2	16250	0	0	0	34448	0	0	0	10056	0	0	0	18354	0	0	0	21616	0	0	1	113054	0	0	0	6096	0	0	0	30600	0
p.Tyr1909Phe	1	216246489	rs761586978	T	A	gnomAD Exomes	PASS	NA	p.Tyr1909Phe	c.5726A>T	missense_variant			1	250474	3.99243e-06	0	0	0	16250	0	0	0	34448	0	0	0	10056	0	0	0	18354	0	0	0	21616	0	0	1	113054	0	0	0	6096	0	0	0	30600	0
p.Gln1910Arg	1	216246486	rs774358063	T	C	gnomAD Exomes	PASS	NA	p.Gln1910Arg	c.5729A>G	missense_variant			4	250430	1.59725e-05	0	0	0	16250	0	0	0	34446	0	0	0	10054	0	0	0	18358	0	0	0	21622	0	0	0	113002	0	0	0	6096	0	0	4	30602	0
p.Gly1911Glu	1	216246483	rs763747123	C	T	gnomAD Exomes	PASS	NA	p.Gly1911Glu	c.5732G>A	missense_variant	Uncertain significance		1	250418	3.99332e-06	0	0	0	16242	0	0	0	34450	0	0	0	10046	0	0	0	18354	0	0	0	21620	0	0	1	113010	0	0	0	6098	0	0	0	30598	0
p.Glu1913Gln	1	216246478	rs762837293	C	G	gnomAD Exomes	PASS	NA	p.Glu1913Gln	c.5737G>C	missense_variant			2	250406	7.98703e-06	0	0	0	16246	0	0	2	34444	0	0	0	10050	0	0	0	18356	0	0	0	21624	0	0	0	112990	0	0	0	6098	0	0	0	30598	0
p.Val1916Ile	1	216246469	rs1371218025	C	T	gnomAD Exomes	PASS	NA	p.Val1916Ile	c.5746G>A	missense_variant			1	250380	3.99393e-06	0	0	0	16244	0	0	0	34448	0	0	0	10048	0	0	0	18358	0	0	0	21628	0	0	1	112962	0	0	0	6092	0	0	0	30600	0
p.Glu1918Lys	1	216246463	rs529355834	C	T	gnomAD Exomes	PASS	NA	p.Glu1918Lys	c.5752G>A	missense_variant	Uncertain significance		21	250280	8.3906e-05	0	0	0	16234	0	0	2	34438	0	0	0	10046	0	0	0	18352	0	0	0	21626	0	0	7	112892	0	0	0	6094	0	0	12	30598	0
p.Gly1920Asp	1	216246456	rs1352865252	C	T	gnomAD Exomes	PASS	NA	p.Gly1920Asp	c.5759G>A	missense_variant			1	250206	3.99671e-06	0	0	0	16232	0	0	0	34434	0	0	0	10046	0	0	0	18346	0	0	0	21628	0	0	1	112838	0	0	0	6090	0	0	0	30592	0
p.Glu1926Lys	1	216246439	rs1404685640	C	T	gnomAD Exomes	PASS	NA	p.Glu1926Lys	c.5776G>A	missense_variant		lc_lof,os_lof	1	250018	3.99971e-06	0	0	0	16214	0	0	0	34402	0	0	0	10038	0	0	0	18338	0	0	0	21604	0	0	1	112738	0	0	0	6092	0	0	0	30592	0
p.Tyr1927Cys	1	216246308	rs770871093	T	C	gnomAD Exomes	PASS	NA	p.Tyr1927Cys	c.5780A>G	missense_variant			5	250972	1.99225e-05	0	0	0	16248	0	0	0	34560	0	0	0	10066	0	0	0	18384	0	0	0	21646	0	0	5	113334	0	0	0	6118	0	0	0	30616	0
p.Leu1928Pro	1	216246305	rs111033399	A	G	gnomAD Genomes	NA	PASS	p.Leu1928Pro	c.5783T>C	missense_variant	Uncertain significance		2	31410	6.3674e-05	0	0	0	8718	0	0	0	848	0	0	0	290	0	0	0	1558	0	0	0	3476	0	0	2	15432	0	0	0	1088	0	0	0	0	0
p.Tyr1929Cys	1	216246302	rs1209628360	T	C	gnomAD Exomes	PASS	NA	p.Tyr1929Cys	c.5786A>G	missense_variant			1	251006	3.98397e-06	0	0	0	16252	0	0	0	34568	0	0	0	10068	0	0	0	18384	0	0	0	21644	0	0	0	113356	0	0	0	6118	0	0	1	30616	0
p.Arg1930Gln	1	216246299	rs200348779	C	T	gnomAD Exomes,gnomAD Genomes	PASS	PASS	p.Arg1930Gln	c.5789G>A	missense_variant			17	282366	6.02055e-05	0	0	1	24964	0	0	0	35414	0	0	0	10358	0	0	1	19942	0	0	0	25118	0	0	9	128752	0	0	0	7204	0	0	6	30614	0
p.Ser1934Pro	1	216246288	rs1174478013	A	G	gnomAD Genomes	NA	PASS	p.Ser1934Pro	c.5800T>C	missense_variant			1	31404	3.18431e-05	0	0	0	8716	0	0	0	848	0	0	0	290	0	0	1	1560	0	0	0	3476	0	0	0	15426	0	0	0	1088	0	0	0	0	0
p.Ser1934Leu	1	216246287	rs202075825	G	A	gnomAD Exomes	PASS	NA	p.Ser1934Leu	c.5801C>T	missense_variant			5	251014	1.99192e-05	0	0	2	16254	0	0	0	34574	0	0	0	10070	0	0	0	18392	0	0	0	21644	0	0	2	113346	0	0	1	6120	0	0	0	30614	0
p.His1935Arg	1	216246284	rs1304124357	T	C	gnomAD Exomes,gnomAD Genomes	PASS	PASS	p.His1935Arg	c.5804A>G	missense_variant			5	282432	1.77034e-05	0	0	0	24972	0	0	5	35426	0	0	0	10358	0	0	0	19950	0	0	0	25120	0	0	0	128784	0	0	0	7208	0	0	0	30614	0
p.Glu1936Asp	1	216246280	rs1361749084	T	G	gnomAD Exomes	PASS	NA	p.Glu1936Asp	c.5808A>C	missense_variant			2	251024	7.96737e-06	0	0	0	16254	0	0	0	34578	0	0	0	10066	0	0	2	18390	0	0	0	21644	0	0	0	113358	0	0	0	6120	0	0	0	30614	0
p.Asp1943Asn	1	216246261	rs769020200	C	T	gnomAD Exomes	PASS	NA	p.Asp1943Asn	c.5827G>A	missense_variant			3	251002	1.19521e-05	0	0	0	16254	0	0	0	34584	0	0	0	10064	0	0	0	18392	0	0	0	21646	0	0	1	113332	0	0	0	6116	0	0	2	30614	0
p.Trp1944Arg	1	216246258	rs775723723	A	G	gnomAD Exomes	PASS	NA	p.Trp1944Arg	c.5830T>C	missense_variant			4	250976	1.59378e-05	0	0	0	16254	0	0	0	34586	0	0	0	10062	0	0	0	18392	0	0	0	21646	0	0	0	113302	0	0	0	6120	0	0	4	30614	0
p.Trp1944Gly	1	216246258	rs775723723	A	C	gnomAD Exomes	PASS	NA	p.Trp1944Gly	c.5830T>G	missense_variant			2	250976	7.96889e-06	0	0	0	16254	0	0	0	34586	0	0	0	10062	0	0	0	18392	0	0	0	21646	0	0	2	113302	0	0	0	6120	0	0	0	30614	0
p.Trp1944Cys	1	216246256	rs756690443	C	A	gnomAD Exomes	PASS	NA	p.Trp1944Cys	c.5832G>T	missense_variant			2	250962	7.96933e-06	0	0	0	16252	0	0	0	34582	0	0	0	10064	0	0	0	18392	0	0	0	21646	0	0	1	113292	0	0	0	6120	0	0	1	30614	0
p.Arg1946Gln	1	216246251	rs193921072	C	T	gnomAD Exomes,gnomAD Genomes	PASS	PASS	p.Arg1946Gln	c.5837G>A	missense_variant			9	282306	3.18803e-05	0	0	0	24956	0	0	0	35430	0	0	0	10354	0	0	0	19950	0	0	0	25120	0	0	7	128676	0	0	0	7206	0	0	2	30614	0
p.Arg1948Cys	1	216246246	rs145647517	G	A	gnomAD Exomes,gnomAD Genomes	PASS	PASS	p.Arg1948Cys	c.5842C>T	missense_variant	Uncertain significance		5	282286	1.77125e-05	0	0	2	24958	0	0	2	35426	0	0	0	10354	0	0	0	19948	0	0	0	25120	0	0	0	128664	0	0	0	7202	0	0	1	30614	0
p.Arg1948His	1	216246245	rs752687361	C	T	gnomAD Exomes	PASS	NA	p.Arg1948His	c.5843G>A	missense_variant			3	250890	1.19574e-05	0	0	0	16254	0	0	0	34578	0	0	0	10064	0	0	0	18388	0	0	0	21648	0	0	1	113228	0	0	2	6116	0	0	0	30614	0
p.Thr1949Ala	1	216246243	rs371702422	T	C	gnomAD Exomes,gnomAD Genomes	PASS	PASS	p.Thr1949Ala	c.5845A>G	missense_variant			10	282296	3.54238e-05	0	0	7	24968	0	0	2	35426	0	0	0	10352	0	0	0	19952	0	0	0	25122	0	0	0	128660	0	0	1	7202	0	0	0	30614	0
p.Thr1949Lys	1	216246242	rs367866605	G	T	gnomAD Exomes	PASS	NA	p.Thr1949Lys	c.5846C>A	missense_variant			1	250878	3.986e-06	0	0	0	16254	0	0	0	34576	0	0	0	10064	0	0	0	18388	0	0	0	21644	0	0	1	113224	0	0	0	6114	0	0	0	30614	0
p.Ala1952Val	1	216246233	rs773405046	G	A	gnomAD Exomes,gnomAD Genomes	PASS	PASS	p.Ala1952Val	c.5855C>T	missense_variant	Uncertain significance		8	282156	2.83531e-05	0	0	8	24956	0	0	0	35420	0	0	0	10350	0	0	0	19944	0	0	0	25118	0	0	0	128560	0	0	0	7194	0	0	0	30614	0
p.Ala1953Gly	1	216243634	rs41302239	G	C	gnomAD Exomes,gnomAD Genomes	PASS	PASS	p.Ala1953Gly	c.5858C>G	missense_variant	Conflicting interpretations of pathogenicity		233	282520	0.00082472	0	0	6	24970	0	0	38	35402	0	0	3	10364	0	0	1	19922	0	0	0	25100	0	0	144	128948	0	0	14	7200	0	0	27	30614	0
p.Pro1958Ser	1	216243620	rs1370200138	G	A	gnomAD Exomes	PASS	NA	p.Pro1958Ser	c.5872C>T	missense_variant			2	251210	7.96147e-06	0	0	0	16256	0	0	0	34560	0	0	1	10072	0	0	0	18374	0	0	0	21632	0	0	1	113582	0	0	0	6124	0	0	0	30610	0
p.Thr1959Pro	1	216243617	rs373621748	T	G	gnomAD Genomes	NA	PASS	p.Thr1959Pro	c.5875A>C	missense_variant			1	31382	3.18654e-05	0	0	1	8708	0	0	0	846	0	0	0	290	0	0	0	1558	0	0	0	3474	0	0	0	15420	0	0	0	1086	0	0	0	0	0
p.Thr1959Ser	1	216243617	rs373621748	T	A	gnomAD Exomes	PASS	NA	p.Thr1959Ser	c.5875A>T	missense_variant			2	251226	7.96096e-06	0	0	2	16256	0	0	0	34560	0	0	0	10074	0	0	0	18372	0	0	0	21630	0	0	0	113592	0	0	0	6126	0	0	0	30616	0
p.Thr1959Ile	1	216243616	rs569113276	G	A	gnomAD Exomes,gnomAD Genomes	PASS	PASS	p.Thr1959Ile	c.5876C>T	missense_variant			11	282642	3.89185e-05	0	0	0	24968	0	0	0	35412	0	0	0	10364	0	0	10	19932	0	0	0	25110	0	0	1	129022	0	0	0	7218	0	0	0	30616	0
p.Ser1961Thr	1	216243611	rs772764821	A	T	gnomAD Exomes	PASS	NA	p.Ser1961Thr	c.5881T>A	missense_variant			1	251260	3.97994e-06	0	0	0	16256	0	0	0	34568	0	0	0	10074	0	0	1	18372	0	0	0	21636	0	0	0	113604	0	0	0	6134	0	0	0	30616	0
p.Ser1961Leu	1	216243610	rs771671516	G	A	gnomAD Exomes	PASS	NA	p.Ser1961Leu	c.5882C>T	missense_variant			1	251260	3.97994e-06	0	0	0	16256	0	0	0	34566	0	0	0	10074	0	0	0	18372	0	0	0	21636	0	0	1	113608	0	0	0	6132	0	0	0	30616	0
p.Arg1962Lys	1	216243607	rs1488598823	C	T	gnomAD Exomes	PASS	NA	p.Arg1962Lys	c.5885G>A	missense_variant			1	251268	3.97981e-06	0	0	0	16256	0	0	0	34562	0	0	0	10074	0	0	0	18376	0	0	0	21640	0	0	1	113610	0	0	0	6134	0	0	0	30616	0
p.Arg1962Ser	1	216243606	rs778976944	T	G	gnomAD Exomes	PASS	NA	p.Arg1962Ser	c.5886A>C	missense_variant			1	251272	3.97975e-06	0	0	1	16256	0	0	0	34568	0	0	0	10074	0	0	0	18376	0	0	0	21640	0	0	0	113610	0	0	0	6132	0	0	0	30616	0
p.Val1963Phe	1	216243605	rs755028679	C	A	gnomAD Exomes	PASS	NA	p.Val1963Phe	c.5887G>T	missense_variant			1	251274	3.97972e-06	0	0	0	16256	0	0	0	34572	0	0	0	10074	0	0	1	18374	0	0	0	21640	0	0	0	113608	0	0	0	6134	0	0	0	30616	0
p.Arg1964Cys	1	216243602	rs148049006	G	A	gnomAD Exomes,gnomAD Genomes	PASS	PASS	p.Arg1964Cys	c.5890C>T	missense_variant	Uncertain significance		12	282644	4.24562e-05	0	0	11	24968	0	0	0	35414	0	0	0	10364	0	0	0	19934	0	0	0	25110	0	0	0	129026	0	0	0	7214	0	0	1	30614	0
p.Arg1964His	1	216243601	rs149465057	C	T	gnomAD Exomes,gnomAD Genomes	PASS	PASS	p.Arg1964His	c.5891G>A	missense_variant	Likely benign		20	282644	7.07604e-05	0	0	16	24970	0	0	3	35420	0	0	0	10362	0	0	0	19932	0	0	0	25104	0	0	1	129028	0	0	0	7212	0	0	0	30616	0
p.Arg1964Leu	1	216243601	rs149465057	C	A	gnomAD Exomes,gnomAD Genomes	PASS	PASS	p.Arg1964Leu	c.5891G>T	missense_variant			9	282644	3.18422e-05	0	0	0	24970	0	0	0	35420	0	0	0	10362	0	0	0	19932	0	0	7	25104	0	0	2	129028	0	0	0	7212	0	0	0	30616	0
p.Ser1965Asn	1	216243598	rs1288864277	C	T	gnomAD Exomes	PASS	NA	p.Ser1965Asn	c.5894G>A	missense_variant			1	251270	3.97978e-06	0	0	1	16256	0	0	0	34570	0	0	0	10074	0	0	0	18376	0	0	0	21636	0	0	0	113614	0	0	0	6128	0	0	0	30616	0
p.Ser1965Arg	1	216243597	rs750617501	G	C	gnomAD Exomes	PASS	NA	p.Ser1965Arg	c.5895C>G	missense_variant			1	251280	3.97962e-06	0	0	0	16256	0	0	0	34574	0	0	0	10074	0	0	0	18378	0	0	0	21642	0	0	1	113612	0	0	0	6128	0	0	0	30616	0
p.Ile1971Val	1	216243581	rs1387203098	T	C	gnomAD Exomes	PASS	NA	p.Ile1971Val	c.5911A>G	missense_variant			1	251314	3.97909e-06	0	0	0	16256	0	0	0	34568	0	0	0	10072	0	0	0	18378	0	0	0	21644	0	0	0	113652	0	0	0	6128	0	0	1	30616	0
p.Ile1971Thr	1	216243580	rs757304247	A	G	gnomAD Exomes	PASS	NA	p.Ile1971Thr	c.5912T>C	missense_variant			3	251328	1.19366e-05	0	0	0	16256	0	0	0	34572	0	0	0	10072	0	0	0	18378	0	0	0	21648	0	0	3	113658	0	0	0	6128	0	0	0	30616	0
p.Val1973Met	1	216243575	rs751696730	C	T	gnomAD Exomes	PASS	NA	p.Val1973Met	c.5917G>A	missense_variant			1	251314	3.97909e-06	0	0	0	16256	0	0	0	34572	0	0	0	10074	0	0	0	18378	0	0	0	21640	0	0	0	113650	0	0	0	6128	0	0	1	30616	0
p.Glu1977Lys	1	216243563	rs1453112061	C	T	gnomAD Exomes	PASS	NA	p.Glu1977Lys	c.5929G>A	missense_variant			1	251318	3.97902e-06	0	0	0	16256	0	0	1	34576	0	0	0	10076	0	0	0	18372	0	0	0	21642	0	0	0	113650	0	0	0	6132	0	0	0	30614	0
p.Pro1978Ser	1	216243560	rs75698489	G	A	gnomAD Exomes,gnomAD Genomes	PASS	PASS	p.Pro1978Ser	c.5932C>T	missense_variant	Conflicting interpretations of pathogenicity		171	282680	0.000604924	0	0	159	24964	0	0	10	35416	0	0	0	10362	0	0	0	19934	0	0	0	25118	0	0	0	129056	0	0	2	7214	0	0	0	30616	0
p.Val1979Ile	1	216243557	rs763385436	C	T	gnomAD Exomes	PASS	NA	p.Val1979Ile	c.5935G>A	missense_variant			2	251316	7.95811e-06	0	0	0	16256	0	0	0	34570	0	0	0	10074	0	0	0	18374	0	0	0	21640	0	0	2	113660	0	0	0	6126	0	0	0	30616	0
p.Val1979Phe	1	216243557	rs763385436	C	A	gnomAD Exomes	PASS	NA	p.Val1979Phe	c.5935G>T	missense_variant			1	251316	3.97905e-06	0	0	0	16256	0	0	0	34570	0	0	0	10074	0	0	0	18374	0	0	0	21640	0	0	0	113660	0	0	0	6126	0	0	1	30616	0
p.Arg1981Gly	1	216243551	rs775877218	T	C	gnomAD Exomes,gnomAD Genomes	PASS	PASS	p.Arg1981Gly	c.5941A>G	missense_variant	Uncertain significance		21	282718	7.4279e-05	0	0	0	24966	0	0	17	35418	0	0	0	10366	0	0	0	19928	0	0	0	25116	0	0	0	129096	0	0	0	7212	0	0	4	30616	0
p.Glu1985Lys	1	216243539	rs150143291	C	T	gnomAD Exomes	PASS	NA	p.Glu1985Lys	c.5953G>A	missense_variant	Uncertain significance		13	251252	5.17409e-05	0	0	0	16256	0	0	0	34568	0	0	0	10074	0	0	12	18368	0	0	0	21636	0	0	1	113618	0	0	0	6118	0	0	0	30614	0
p.Tyr1987Asn	1	216243533	rs747652397	A	T	gnomAD Exomes,gnomAD Genomes	PASS	PASS	p.Tyr1987Asn	c.5959T>A	missense_variant	Uncertain significance		9	282658	3.18406e-05	0	0	0	24972	0	0	0	35414	0	0	0	10362	0	0	0	19930	0	0	0	25102	0	0	9	129058	0	0	0	7206	0	0	0	30614	0
p.Tyr1987His	1	216243533	rs747652397	A	G	gnomAD Exomes	PASS	NA	p.Tyr1987His	c.5959T>C	missense_variant			2	251260	7.95988e-06	0	0	0	16256	0	0	0	34566	0	0	0	10072	0	0	0	18374	0	0	0	21626	0	0	1	113632	0	0	1	6120	0	0	0	30614	0
p.Ile1988Val	1	216243530	rs768292437	T	C	gnomAD Exomes	PASS	NA	p.Ile1988Val	c.5962A>G	missense_variant			2	251286	7.95906e-06	0	0	0	16256	0	0	0	34566	0	0	0	10070	0	0	0	18372	0	0	0	21632	0	0	2	113652	0	0	0	6122	0	0	0	30616	0
p.Tyr1992Cys	1	216243517	rs41303287	T	C	gnomAD Exomes,gnomAD Genomes	PASS	PASS	p.Tyr1992Cys	c.5975A>G	missense_variant	Conflicting interpretations of pathogenicity		981	282658	0.00347063	4	0	19	24968	0	0	23	35406	0	0	1	10360	0	0	0	19928	0	0	297	25096	0	0	596	129076	4	0	36	7212	0	0	9	30612	0
p.Ser1993Cys	1	216243515	rs758041992	T	A	gnomAD Exomes	PASS	NA	p.Ser1993Cys	c.5977A>T	missense_variant	Uncertain significance		1	251240	3.98026e-06	0	0	0	16254	0	0	0	34558	0	0	0	10070	0	0	0	18376	0	0	0	21622	0	0	1	113630	0	0	0	6120	0	0	0	30610	0
p.Ser1993Asn	1	216243514	rs745602144	C	T	gnomAD Exomes	PASS	NA	p.Ser1993Asn	c.5978G>A	missense_variant			2	251246	7.96033e-06	0	0	1	16256	0	0	0	34562	0	0	0	10072	0	0	1	18376	0	0	0	21622	0	0	0	113628	0	0	0	6120	0	0	0	30610	0
p.Glu1994Lys	1	216243512	rs147023536	C	T	gnomAD Exomes,gnomAD Genomes	PASS	PASS	p.Glu1994Lys	c.5980G>A	missense_variant	Uncertain significance		31	282606	0.000109693	0	0	30	24970	0	0	0	35402	0	0	0	10356	0	0	0	19928	0	0	0	25096	0	0	1	129042	0	0	0	7202	0	0	0	30610	0
p.Arg1998Cys	1	216243500	rs777886737	G	A	gnomAD Exomes	PASS	NA	p.Arg1998Cys	c.5992C>T	missense_variant	Uncertain significance		3	251240	1.19408e-05	0	0	0	16256	0	0	0	34572	0	0	0	10066	0	0	1	18374	0	0	0	21622	0	0	1	113622	0	0	0	6118	0	0	1	30610	0
p.Arg1998His	1	216243499	rs143624066	C	T	gnomAD Exomes,gnomAD Genomes	PASS	PASS	p.Arg1998His	c.5993G>A	missense_variant	Benign		243	282602	0.000859867	1	0	230	24964	1	0	5	35412	0	0	0	10358	0	0	0	19928	0	0	0	25090	0	0	4	129032	0	0	4	7212	0	0	0	30606	0
p.Arg1998Leu	1	216243499	rs143624066	C	A	gnomAD Exomes	PASS	NA	p.Arg1998Leu	c.5993G>T	missense_variant			3	251214	1.1942e-05	0	0	0	16254	0	0	0	34564	0	0	0	10068	0	0	0	18370	0	0	0	21616	0	0	1	113612	0	0	0	6124	0	0	2	30606	0
p.Arg2001Cys	1	216243491	rs141539554	G	A	gnomAD Exomes,gnomAD Genomes	PASS	PASS	p.Arg2001Cys	c.6001C>T	missense_variant	Benign/Likely benign		139	282668	0.000491743	2	0	8	24966	0	0	2	35422	0	0	0	10364	0	0	115	19930	2	0	0	25098	0	0	0	129064	0	0	0	7212	0	0	14	30612	0
p.Arg2001His	1	216243490	rs759963430	C	T	gnomAD Exomes	PASS	NA	p.Arg2001His	c.6002G>A	missense_variant			1	251212	3.9807e-06	0	0	0	16254	0	0	0	34576	0	0	0	10074	0	0	0	18368	0	0	0	21620	0	0	1	113590	0	0	0	6118	0	0	0	30612	0
p.Met2002Ile	1	216243486	rs754088904	C	T	gnomAD Exomes	PASS	NA	p.Met2002Ile	c.6006G>A	missense_variant			7	251258	2.78598e-05	1	0	0	16254	0	0	0	34576	0	0	0	10074	0	0	0	18370	0	0	0	21628	0	0	0	113622	0	0	0	6122	0	0	7	30612	1
p.Pro2003Ser	1	216243485	rs1405964630	G	A	gnomAD Exomes	PASS	NA	p.Pro2003Ser	c.6007C>T	missense_variant			2	251286	7.95906e-06	0	0	0	16254	0	0	0	34576	0	0	0	10076	0	0	1	18370	0	0	0	21624	0	0	1	113644	0	0	0	6126	0	0	0	30616	0
p.Asn2011Ser	1	216243460	rs1371723634	T	C	gnomAD Exomes	PASS	NA	p.Asn2011Ser	c.6032A>G	missense_variant	Uncertain significance		1	251226	3.98048e-06	0	0	0	16256	0	0	0	34556	0	0	0	10076	0	0	0	18374	0	0	0	21620	0	0	1	113614	0	0	0	6118	0	0	0	30612	0
p.Thr2012Ala	1	216243458	rs1190506266	T	C	gnomAD Exomes	PASS	NA	p.Thr2012Ala	c.6034A>G	missense_variant			2	251208	7.96153e-06	0	0	0	16256	0	0	0	34560	0	0	0	10076	0	0	0	18370	0	0	0	21618	0	0	2	113588	0	0	0	6126	0	0	0	30614	0
p.Ser2013Gly	1	216243455	rs1448504576	T	C	gnomAD Exomes	PASS	NA	p.Ser2013Gly	c.6037A>G	missense_variant			1	251198	3.98092e-06	0	0	0	16254	0	0	1	34562	0	0	0	10076	0	0	0	18362	0	0	0	21618	0	0	0	113598	0	0	0	6118	0	0	0	30610	0
p.Asn2014Thr	1	216243451	rs147883884	T	G	gnomAD Exomes,gnomAD Genomes	PASS	PASS	p.Asn2014Thr	c.6041A>C	missense_variant	Benign		241	282588	0.000852832	1	0	230	24966	1	0	5	35404	0	0	0	10364	0	0	0	19926	0	0	0	25088	0	0	2	129020	0	0	4	7206	0	0	0	30614	0
p.Asn2014Lys	1	216243450	rs984654995	G	T	gnomAD Exomes	PASS	NA	p.Asn2014Lys	c.6042C>A	missense_variant			1	251166	3.98143e-06	0	0	0	16254	0	0	0	34554	0	0	0	10072	0	0	0	18364	0	0	0	21610	0	0	1	113584	0	0	0	6120	0	0	0	30608	0
p.Leu2015Phe	1	216243449	rs370597096	G	A	gnomAD Exomes,gnomAD Genomes	PASS	PASS	p.Leu2015Phe	c.6043C>T	missense_variant	Conflicting interpretations of pathogenicity		17	282562	6.01638e-05	0	0	0	24968	0	0	1	35404	0	0	16	10362	0	0	0	19924	0	0	0	25080	0	0	0	129002	0	0	0	7210	0	0	0	30612	0
p.Thr2016Ile	1	216243445	rs750260175	G	A	gnomAD Exomes	PASS	NA	p.Thr2016Ile	c.6047C>T	missense_variant	Uncertain significance		4	251160	1.59261e-05	0	0	0	16254	0	0	0	34560	0	0	0	10074	0	0	0	18370	0	0	0	21606	0	0	4	113562	0	0	0	6120	0	0	0	30614	0
p.Thr2016Lys	1	216243445	rs750260175	G	T	gnomAD Genomes	NA	PASS	p.Thr2016Lys	c.6047C>A	missense_variant			2	31402	6.36902e-05	0	0	0	8710	0	0	0	848	0	0	0	290	0	0	0	1560	0	0	0	3476	0	0	2	15430	0	0	0	1088	0	0	0	0	0
p.Gly2017Asp	1	216221989	rs397518024	C	T	gnomAD Exomes,gnomAD Genomes	PASS	PASS	p.Gly2017Asp	c.6050G>A	missense_variant	Uncertain significance		8	282802	2.82883e-05	0	0	0	24952	0	0	0	35436	0	0	0	10368	0	0	8	19954	0	0	0	25122	0	0	0	129132	0	0	0	7224	0	0	0	30614	0
p.Thr2020Pro	1	216221981	rs778922751	T	G	gnomAD Exomes	PASS	NA	p.Thr2020Pro	c.6058A>C	missense_variant			1	251448	3.97697e-06	0	0	0	16256	0	0	0	34590	0	0	0	10078	0	0	0	18394	0	0	0	21648	0	0	0	113736	0	0	0	6134	0	0	1	30612	0
p.Thr2020Arg	1	216221980	rs755067710	G	C	gnomAD Exomes,gnomAD Genomes	PASS	PASS	p.Thr2020Arg	c.6059C>G	missense_variant			2	282840	7.07114e-06	0	0	2	24970	0	0	0	35438	0	0	0	10368	0	0	0	19950	0	0	0	25118	0	0	0	129158	0	0	0	7224	0	0	0	30614	0
p.Leu2023Gln	1	216221971	rs905168668	A	T	gnomAD Exomes	PASS	NA	p.Leu2023Gln	c.6068T>A	missense_variant			1	251446	3.977e-06	0	0	0	16256	0	0	0	34592	0	0	0	10080	0	0	0	18394	0	0	0	21648	0	0	1	113726	0	0	0	6138	0	0	0	30612	0
p.Lys2026Glu	1	216221963	rs1348686508	T	C	gnomAD Exomes,gnomAD Genomes	PASS	PASS	p.Lys2026Glu	c.6076A>G	missense_variant			2	282844	7.07104e-06	0	0	0	24966	0	0	0	35438	0	0	0	10370	0	0	0	19954	0	0	0	25122	0	0	1	129154	0	0	0	7226	0	0	1	30614	0
p.Lys2026Arg	1	216221962	rs115039883	T	C	gnomAD Exomes,gnomAD Genomes	PASS	PASS	p.Lys2026Arg	c.6077A>G	missense_variant	Benign/Likely benign		396	282854	0.00140002	2	0	375	24968	2	0	14	35440	0	0	0	10370	0	0	0	19954	0	0	0	25122	0	0	2	129160	0	0	3	7226	0	0	2	30614	0
p.Asn2027Thr	1	216221959	rs144112891	T	G	gnomAD Exomes,gnomAD Genomes	PASS	PASS	p.Asn2027Thr	c.6080A>C	missense_variant	Uncertain significance		11	282840	3.88912e-05	0	0	9	24964	0	0	2	35440	0	0	0	10370	0	0	0	19954	0	0	0	25120	0	0	0	129152	0	0	0	7226	0	0	0	30614	0
p.Tyr2028Cys	1	216221956	rs756571385	T	C	gnomAD Exomes	PASS	NA	p.Tyr2028Cys	c.6083A>G	missense_variant			3	251452	1.19307e-05	0	0	0	16256	0	0	0	34592	0	0	0	10080	0	0	3	18394	0	0	0	21646	0	0	0	113732	0	0	0	6138	0	0	0	30614	0
p.Thr2031Ser	1	216221948	rs763812312	T	A	gnomAD Exomes	PASS	NA	p.Thr2031Ser	c.6091A>T	missense_variant			1	251448	3.97697e-06	0	0	0	16256	0	0	0	34592	0	0	0	10080	0	0	1	18394	0	0	0	21646	0	0	0	113730	0	0	0	6136	0	0	0	30614	0
p.Thr2031Asn	1	216221947	rs752381384	G	T	gnomAD Exomes	PASS	NA	p.Thr2031Asn	c.6092C>A	missense_variant			3	251444	1.19311e-05	0	0	0	16256	0	0	3	34592	0	0	0	10080	0	0	0	18394	0	0	0	21646	0	0	0	113726	0	0	0	6136	0	0	0	30614	0
p.Thr2031Ile	1	216221947	rs752381384	G	A	gnomAD Exomes	PASS	NA	p.Thr2031Ile	c.6092C>T	missense_variant			1	251444	3.97703e-06	0	0	0	16256	0	0	0	34592	0	0	0	10080	0	0	0	18394	0	0	0	21646	0	0	1	113726	0	0	0	6136	0	0	0	30614	0
p.Leu2032Pro	1	216221944	rs759053679	A	G	gnomAD Exomes	PASS	NA	p.Leu2032Pro	c.6095T>C	missense_variant			1	251448	3.97697e-06	0	0	0	16256	0	0	0	34592	0	0	0	10080	0	0	0	18394	0	0	0	21646	0	0	0	113730	0	0	0	6136	0	0	1	30614	0
p.Ala2038Gly	1	216221926	rs1038597110	G	C	gnomAD Genomes	NA	PASS	p.Ala2038Gly	c.6113C>G	missense_variant			1	31400	3.18471e-05	0	0	1	8712	0	0	0	848	0	0	0	290	0	0	0	1560	0	0	0	3476	0	0	0	15426	0	0	0	1088	0	0	0	0	0
p.Gly2039Asp	1	216221923	rs771891583	C	T	gnomAD Exomes	PASS	NA	p.Gly2039Asp	c.6116G>A	missense_variant			3	251446	1.1931e-05	0	0	0	16256	0	0	1	34592	0	0	0	10080	0	0	1	18394	0	0	0	21646	0	0	0	113728	0	0	0	6136	0	0	1	30614	0
p.Cys2040Ser	1	216221920	rs748371326	C	G	gnomAD Exomes,gnomAD Genomes	PASS	PASS	p.Cys2040Ser	c.6119G>C	missense_variant	Uncertain significance		5	282860	1.76766e-05	0	0	0	24970	0	0	5	35440	0	0	0	10370	0	0	0	19954	0	0	0	25122	0	0	0	129166	0	0	0	7224	0	0	0	30614	0
p.Glu2042Asp	1	216221913	rs768651513	C	G	gnomAD Exomes	PASS	NA	p.Glu2042Asp	c.6126G>C	missense_variant			2	251452	7.9538e-06	0	0	0	16256	0	0	1	34592	0	0	0	10080	0	0	0	18394	0	0	0	21646	0	0	1	113734	0	0	0	6136	0	0	0	30614	0
p.Ser2044Leu	1	216221908	rs1209837469	G	A	gnomAD Exomes	PASS	NA	p.Ser2044Leu	c.6131C>T	missense_variant			1	251438	3.97712e-06	0	0	1	16254	0	0	0	34592	0	0	0	10080	0	0	0	18392	0	0	0	21646	0	0	0	113724	0	0	0	6136	0	0	0	30614	0
p.His2045Tyr	1	216221906	rs749333215	G	A	gnomAD Exomes,gnomAD Genomes	PASS	PASS	p.His2045Tyr	c.6133C>T	missense_variant	Uncertain significance		8	282838	2.82847e-05	0	0	0	24970	0	0	0	35440	0	0	0	10370	0	0	0	19950	0	0	0	25122	0	0	7	129148	0	0	1	7224	0	0	0	30614	0
p.His2045Arg	1	216221905	rs111033514	T	C	gnomAD Exomes,gnomAD Genomes	PASS	PASS	p.His2045Arg	c.6134A>G	missense_variant	Conflicting interpretations of pathogenicity		24	282842	8.4853e-05	0	0	1	24972	0	0	0	35440	0	0	0	10370	0	0	0	19948	0	0	4	25124	0	0	16	129150	0	0	3	7224	0	0	0	30614	0
p.His2045Leu	1	216221905	rs111033514	T	A	gnomAD Exomes	PASS	NA	p.His2045Leu	c.6134A>T	missense_variant			3	251438	1.19314e-05	0	0	0	16256	0	0	1	34592	0	0	0	10080	0	0	0	18388	0	0	0	21648	0	0	2	113724	0	0	0	6136	0	0	0	30614	0
p.Leu2047Ser	1	216221899	rs1368784894	A	G	gnomAD Exomes	PASS	NA	p.Leu2047Ser	c.6140T>C	missense_variant			1	251430	3.97725e-06	0	0	0	16256	0	0	1	34592	0	0	0	10078	0	0	0	18388	0	0	0	21648	0	0	0	113722	0	0	0	6134	0	0	0	30612	0
p.Gln2053His	1	216221880	rs764901257	T	A	gnomAD Exomes	PASS	NA	p.Gln2053His	c.6159A>T	missense_variant			1	251404	3.97766e-06	0	0	0	16256	0	0	0	34592	0	0	0	10076	0	0	0	18390	0	0	0	21648	0	0	1	113696	0	0	0	6132	0	0	0	30614	0
p.Ala2055Ser	1	216221876	rs768233523	C	A	gnomAD Exomes,gnomAD Genomes	PASS	PASS	p.Ala2055Ser	c.6163G>T	missense_variant		lc_lof,os_lof	4	282770	1.41458e-05	0	0	1	24958	0	0	0	35434	0	0	0	10366	0	0	0	19948	0	0	0	25118	0	0	2	129116	0	0	1	7220	0	0	0	30610	0
p.Ala2055Thr	1	216221876	rs768233523	C	T	gnomAD Exomes	PASS	NA	p.Ala2055Thr	c.6163G>A	missense_variant	Uncertain significance	lc_lof,os_lof	2	251384	7.95596e-06	0	0	0	16256	0	0	0	34588	0	0	0	10076	0	0	0	18388	0	0	0	21644	0	0	2	113690	0	0	0	6132	0	0	0	30610	0
p.Ala2055Asp	1	216219934	rs750361721	G	T	gnomAD Exomes	PASS	NA	p.Ala2055Asp	c.6164C>A	missense_variant			1	251184	3.98115e-06	0	0	0	16242	0	0	0	34566	0	0	0	10076	0	0	0	18378	0	0	0	21632	0	0	1	113562	0	0	0	6120	0	0	0	30608	0
p.Glu2058Lys	1	216219926	rs1181718393	C	T	gnomAD Exomes	PASS	NA	p.Glu2058Lys	c.6172G>A	missense_variant			1	251254	3.98004e-06	0	0	1	16254	0	0	0	34566	0	0	0	10076	0	0	0	18384	0	0	0	21634	0	0	0	113604	0	0	0	6130	0	0	0	30606	0
p.Glu2058Asp	1	216219924	rs1168211212	C	G	gnomAD Genomes	NA	PASS	p.Glu2058Asp	c.6174G>C	missense_variant			1	31400	3.18471e-05	0	0	0	8716	0	0	0	848	0	0	0	290	0	0	0	1560	0	0	0	3474	0	0	0	15424	0	0	1	1088	0	0	0	0	0
p.Val2059Phe	1	216219923	rs767444125	C	A	gnomAD Exomes	PASS	NA	p.Val2059Phe	c.6175G>T	missense_variant			13	251268	5.17376e-05	0	0	0	16254	0	0	0	34564	0	0	0	10076	0	0	0	18382	0	0	0	21638	0	0	0	113618	0	0	0	6130	0	0	13	30606	0
p.Gln2060His	1	216219918	rs1239779645	C	G	gnomAD Exomes	PASS	NA	p.Gln2060His	c.6180G>C	missense_variant			1	251282	3.97959e-06	0	0	0	16254	0	0	1	34576	0	0	0	10076	0	0	0	18384	0	0	0	21636	0	0	0	113618	0	0	0	6130	0	0	0	30608	0
p.Pro2061Ala	1	216219917	rs761527753	G	C	gnomAD Exomes	PASS	NA	p.Pro2061Ala	c.6181C>G	missense_variant			1	251272	3.97975e-06	0	0	0	16254	0	0	0	34580	0	0	0	10074	0	0	0	18386	0	0	0	21638	0	0	0	113602	0	0	0	6126	0	0	1	30612	0
p.Lys2065Thr	1	216219904	rs1273417909	T	G	gnomAD Exomes	PASS	NA	p.Lys2065Thr	c.6194A>C	missense_variant			1	251284	3.97956e-06	0	0	0	16254	0	0	0	34574	0	0	0	10074	0	0	0	18386	0	0	0	21640	0	0	1	113616	0	0	0	6134	0	0	0	30606	0
p.Leu2071Ser	1	216219886	rs775832724	A	G	gnomAD Exomes	PASS	NA	p.Leu2071Ser	c.6212T>C	missense_variant			2	251250	7.9602e-06	0	0	0	16252	0	0	0	34576	0	0	0	10072	0	0	0	18380	0	0	0	21638	0	0	2	113592	0	0	0	6132	0	0	0	30608	0
p.Leu2071Trp	1	216219886	rs775832724	A	C	gnomAD Exomes	PASS	NA	p.Leu2071Trp	c.6212T>G	missense_variant			1	251250	3.9801e-06	0	0	0	16252	0	0	0	34576	0	0	0	10072	0	0	0	18380	0	0	0	21638	0	0	1	113592	0	0	0	6132	0	0	0	30608	0
p.Trp2075Arg	1	216219875	rs1379772112	A	T	gnomAD Exomes	PASS	NA	p.Trp2075Arg	c.6223T>A	missense_variant			1	251212	3.9807e-06	0	0	0	16252	0	0	0	34580	0	0	0	10072	0	0	0	18380	0	0	0	21632	0	0	0	113556	0	0	0	6132	0	0	1	30608	0
p.Trp2075Leu	1	216219874	rs111033386	C	A	gnomAD Exomes	PASS	NA	p.Trp2075Leu	c.6224G>T	missense_variant			1	251206	3.9808e-06	0	0	0	16252	0	0	0	34572	0	0	0	10074	0	0	0	18378	0	0	0	21632	0	0	1	113560	0	0	0	6132	0	0	0	30606	0
p.Pro2078Arg	1	216219865	rs150230450	G	C	gnomAD Exomes	PASS	NA	p.Pro2078Arg	c.6233C>G	missense_variant	Uncertain significance		59	251166	0.000234904	0	0	1	16252	0	0	0	34572	0	0	50	10070	0	0	0	18374	0	0	0	21636	0	0	7	113522	0	0	1	6132	0	0	0	30608	0
p.Lys2079Thr	1	216219862	rs147039836	T	G	gnomAD Exomes,gnomAD Genomes	PASS	PASS	p.Lys2079Thr	c.6236A>C	missense_variant	Benign		247	282562	0.000874144	2	0	221	24966	2	0	21	35422	0	0	0	10360	0	0	0	19932	0	0	0	25116	0	0	3	128942	0	0	2	7218	0	0	0	30606	0
p.Lys2080Glu	1	216219860	rs771409005	T	C	gnomAD Exomes	PASS	NA	p.Lys2080Glu	c.6238A>G	missense_variant			3	251152	1.1945e-05	0	0	0	16254	0	0	0	34564	0	0	0	10070	0	0	0	18372	0	0	0	21636	0	0	0	113524	0	0	0	6126	0	0	3	30606	0
p.Lys2080Asn	1	216219858	rs114402911	C	A	gnomAD Exomes,gnomAD Genomes	PASS	PASS	p.Lys2080Asn	c.6240G>T	missense_variant	Benign		1577	282522	0.00558187	12	0	249	24962	3	0	179	35418	1	0	68	10360	0	0	0	19932	0	0	52	25108	0	0	964	128926	8	0	49	7210	0	0	16	30606	0
p.Ala2081Thr	1	216219857		C	T	gnomAD Exomes	PASS	NA	p.Ala2081Thr	c.6241G>A	missense_variant			1	251136	3.98191e-06	0	0	0	16252	0	0	0	34576	0	0	0	10068	0	0	0	18376	0	0	0	21636	0	0	1	113494	0	0	0	6128	0	0	0	30606	0
p.Asn2082Thr	1	216219853	rs778263278	T	G	gnomAD Exomes	PASS	NA	p.Asn2082Thr	c.6245A>C	missense_variant			2	251142	7.96362e-06	0	0	0	16252	0	0	1	34574	0	0	0	10070	0	0	0	18374	0	0	0	21636	0	0	0	113502	0	0	1	6124	0	0	0	30610	0
p.Ile2085Val	1	216219845	rs772409181	T	C	gnomAD Exomes,gnomAD Genomes	PASS	PASS	p.Ile2085Val	c.6253A>G	missense_variant			5	282550	1.7696e-05	0	0	0	24966	0	0	0	35426	0	0	0	10360	0	0	0	19936	0	0	0	25116	0	0	4	128920	0	0	1	7216	0	0	0	30610	0
p.Thr2086Asn	1	216219841	rs149202379	G	T	gnomAD Exomes,gnomAD Genomes	PASS	PASS	p.Thr2086Asn	c.6257C>A	missense_variant	Conflicting interpretations of pathogenicity		744	282540	0.00263326	2	0	10	24962	0	0	20	35426	0	0	0	10362	0	0	0	19938	0	0	255	25120	1	0	434	128906	1	0	25	7216	0	0	0	30610	0
p.Cys2089Arg	1	216219833	rs150023321	A	G	gnomAD Exomes	PASS	NA	p.Cys2089Arg	c.6265T>C	missense_variant			1	251134	3.98194e-06	0	0	1	16252	0	0	0	34578	0	0	0	10072	0	0	0	18378	0	0	0	21642	0	0	0	113482	0	0	0	6122	0	0	0	30608	0
p.Met2092Thr	1	216219823	rs1490175712	A	G	gnomAD Exomes	PASS	NA	p.Met2092Thr	c.6275T>C	missense_variant			1	251156	3.98159e-06	0	0	1	16250	0	0	0	34580	0	0	0	10070	0	0	0	18382	0	0	0	21644	0	0	0	113492	0	0	0	6126	0	0	0	30612	0
p.Met2092Ile	1	216219822	rs780997233	C	G	gnomAD Exomes	PASS	NA	p.Met2092Ile	c.6276G>C	missense_variant			1	251140	3.98184e-06	0	0	0	16250	0	0	0	34576	0	0	0	10070	0	0	1	18378	0	0	0	21640	0	0	0	113488	0	0	0	6126	0	0	0	30612	0
p.Leu2096Arg	1	216219811	rs1263373675	A	C	gnomAD Exomes	PASS	NA	p.Leu2096Arg	c.6287T>G	missense_variant			1	251186	3.98111e-06	0	0	0	16252	0	0	0	34580	0	0	0	10074	0	0	0	18382	0	0	0	21646	0	0	1	113516	0	0	0	6124	0	0	0	30612	0
p.Ile2097Met	1	216219807	rs1243387438	G	C	gnomAD Exomes	PASS	NA	p.Ile2097Met	c.6291C>G	missense_variant			1	251162	3.98149e-06	0	0	0	16250	0	0	0	34582	0	0	0	10074	0	0	0	18378	0	0	0	21644	0	0	1	113498	0	0	0	6124	0	0	0	30612	0
p.Ser2099Pro	1	216219803	rs764029613	A	G	gnomAD Exomes	PASS	NA	p.Ser2099Pro	c.6295T>C	missense_variant			3	251202	1.19426e-05	0	0	0	16252	0	0	0	34580	0	0	0	10076	0	0	0	18380	0	0	0	21644	0	0	3	113534	0	0	0	6124	0	0	0	30612	0
p.Gly2100Ser	1	216219800	rs1253109400	C	T	gnomAD Genomes	NA	PASS	p.Gly2100Ser	c.6298G>A	missense_variant			1	31384	3.18634e-05	0	0	0	8708	0	0	0	846	0	0	0	290	0	0	0	1560	0	0	0	3472	0	0	1	15420	0	0	0	1088	0	0	0	0	0
p.Gly2100Val	1	216219799	rs762810038	C	A	gnomAD Exomes	PASS	NA	p.Gly2100Val	c.6299G>T	missense_variant			2	251186	7.96223e-06	0	0	0	16254	0	0	0	34580	0	0	0	10074	0	0	0	18378	0	0	0	21644	0	0	2	113518	0	0	0	6128	0	0	0	30610	0
p.Ile2106Thr	1	216219781	rs6657250	A	G	gnomAD Exomes,gnomAD Genomes	PASS	PASS	p.Ile2106Thr	c.6317T>C	missense_variant	Benign		170353	282352	0.603336	53824	0	19111	24922	7323	0	12548	35406	2431	0	7059	10368	2392	0	8772	19910	1904	0	16259	25092	5294	0	86532	128840	29084	0	4517	7208	1407	0	15555	30606	3989
p.Asp2109Asn	1	216219773	rs759545289	C	T	gnomAD Exomes	PASS	NA	p.Asp2109Asn	c.6325G>A	missense_variant	Uncertain significance		2	251118	7.96438e-06	0	0	0	16248	0	0	0	34572	0	0	0	10078	0	0	1	18376	0	0	0	21636	0	0	1	113476	0	0	0	6120	0	0	0	30612	0
p.Ala2111Glu	1	216173898	rs373761608	G	T	gnomAD Exomes	PASS	NA	p.Ala2111Glu	c.6332C>A	missense_variant			1	250942	3.98498e-06	0	0	0	16252	0	0	0	34520	0	0	0	10068	0	0	0	18344	0	0	0	21640	0	0	1	113380	0	0	0	6122	0	0	0	30616	0
p.Thr2114Ile	1	216173889	rs777813142	G	A	gnomAD Exomes	PASS	NA	p.Thr2114Ile	c.6341C>T	missense_variant	Uncertain significance		3	251000	1.19522e-05	0	0	0	16252	0	0	1	34530	0	0	0	10070	0	0	0	18346	0	0	0	21646	0	0	2	113416	0	0	0	6124	0	0	0	30616	0
p.Pro2115Leu	1	216173886	rs373034742	G	A	gnomAD Exomes,gnomAD Genomes	PASS	PASS	p.Pro2115Leu	c.6344C>T	missense_variant	Uncertain significance		5	282384	1.77064e-05	0	0	5	24956	0	0	0	35382	0	0	0	10362	0	0	0	19904	0	0	0	25118	0	0	0	128842	0	0	0	7204	0	0	0	30616	0
p.His2116Arg	1	216173883	rs111033450	T	C	gnomAD Exomes,gnomAD Genomes	PASS	PASS	p.His2116Arg	c.6347A>G	missense_variant	Conflicting interpretations of pathogenicity		168	282420	0.000594859	0	0	45	24964	0	0	22	35376	0	0	68	10362	0	0	0	19904	0	0	0	25116	0	0	27	128870	0	0	6	7212	0	0	0	30616	0
p.Ala2122Ser	1	216173866	rs142786231	C	A	gnomAD Exomes,gnomAD Genomes	PASS	PASS	p.Ala2122Ser	c.6364G>T	missense_variant	Conflicting interpretations of pathogenicity		98	282452	0.000346962	0	0	95	24964	0	0	0	35378	0	0	0	10354	0	0	0	19904	0	0	0	25118	0	0	1	128910	0	0	1	7208	0	0	1	30616	0
p.Ala2122Val	1	216173865	rs138408405	G	A	gnomAD Exomes	PASS	NA	p.Ala2122Val	c.6365C>T	missense_variant			1	251052	3.98324e-06	0	0	0	16252	0	0	0	34526	0	0	0	10066	0	0	0	18350	0	0	0	21644	0	0	1	113472	0	0	0	6126	0	0	0	30616	0
p.Gly2127Asp	1	216173850	rs964562748	C	T	gnomAD Exomes	PASS	NA	p.Gly2127Asp	c.6380G>A	missense_variant			4	251058	1.59326e-05	0	0	0	16252	0	0	3	34528	0	0	0	10070	0	0	0	18344	0	0	0	21642	0	0	0	113486	0	0	1	6120	0	0	0	30616	0
p.Thr2129Ala	1	216173845	rs184267885	T	C	gnomAD Exomes	PASS	NA	p.Thr2129Ala	c.6385A>G	missense_variant			7	251040	2.7884e-05	0	0	0	16252	0	0	0	34520	0	0	0	10066	0	0	7	18340	0	0	0	21640	0	0	0	113490	0	0	0	6118	0	0	0	30614	0
p.Ser2131Asn	1	216173838	rs1350315766	C	T	gnomAD Exomes	PASS	NA	p.Ser2131Asn	c.6392G>A	missense_variant			1	251042	3.9834e-06	0	0	0	16250	0	0	0	34516	0	0	0	10066	0	0	0	18336	0	0	0	21640	0	0	1	113496	0	0	0	6122	0	0	0	30616	0
p.Ser2132Phe	1	216173835	rs776116763	G	A	gnomAD Exomes	PASS	NA	p.Ser2132Phe	c.6395C>T	missense_variant			3	251044	1.19501e-05	0	0	0	16252	0	0	0	34518	0	0	0	10064	0	0	0	18340	0	0	0	21640	0	0	3	113492	0	0	0	6124	0	0	0	30614	0
p.Trp2133Arg	1	216173833	rs370643158	A	G	gnomAD Exomes,gnomAD Genomes	PASS	PASS	p.Trp2133Arg	c.6397T>C	missense_variant	Uncertain significance		3	282440	1.06217e-05	0	0	3	24958	0	0	0	35368	0	0	0	10356	0	0	0	19898	0	0	0	25116	0	0	0	128918	0	0	0	7212	0	0	0	30614	0
p.Trp2133Cys	1	216173831	rs55958016	C	A	gnomAD Exomes	PASS	NA	p.Trp2133Cys	c.6399G>T	missense_variant			2	251044	7.96673e-06	0	0	2	16252	0	0	0	34516	0	0	0	10066	0	0	0	18342	0	0	0	21634	0	0	0	113498	0	0	0	6122	0	0	0	30614	0
p.Val2134Phe	1	216173830	rs1394818951	C	A	gnomAD Genomes	NA	PASS	p.Val2134Phe	c.6400G>T	missense_variant			1	31380	3.18674e-05	0	0	0	8706	0	0	0	848	0	0	0	290	0	0	0	1552	0	0	0	3476	0	0	1	15420	0	0	0	1088	0	0	0	0	0
p.Tyr2137Asn	1	216173821	rs1173524277	A	T	gnomAD Exomes	PASS	NA	p.Tyr2137Asn	c.6409T>A	missense_variant			1	251018	3.98378e-06	0	0	0	16250	0	0	0	34518	0	0	0	10066	0	0	0	18340	0	0	0	21634	0	0	1	113474	0	0	0	6122	0	0	0	30614	0
p.Pro2142Ala	1	216173806	rs748091697	G	C	gnomAD Exomes	PASS	NA	p.Pro2142Ala	c.6424C>G	missense_variant			1	250980	3.98438e-06	0	0	0	16250	0	0	0	34498	0	0	0	10068	0	0	0	18342	0	0	0	21632	0	0	0	113456	0	0	0	6118	0	0	1	30616	0
p.Pro2142Arg	1	216173805	rs778905525	G	C	gnomAD Exomes	PASS	NA	p.Pro2142Arg	c.6425C>G	missense_variant			2	250968	7.96914e-06	0	0	0	16248	0	0	0	34496	0	0	0	10070	0	0	0	18346	0	0	0	21624	0	0	2	113452	0	0	0	6118	0	0	0	30614	0
p.Glu2144Lys	1	216173800	rs1448306275	C	T	gnomAD Exomes	PASS	NA	p.Glu2144Lys	c.6430G>A	missense_variant			1	250964	3.98464e-06	0	0	0	16246	0	0	0	34494	0	0	0	10068	0	0	1	18342	0	0	0	21628	0	0	0	113450	0	0	0	6122	0	0	0	30614	0
p.Glu2144Ala	1	216173799	rs754703964	T	G	gnomAD Exomes	PASS	NA	p.Glu2144Ala	c.6431A>C	missense_variant	Uncertain significance		13	250984	5.17961e-05	0	0	0	16250	0	0	13	34496	0	0	0	10070	0	0	0	18344	0	0	0	21632	0	0	0	113460	0	0	0	6120	0	0	0	30612	0
p.Val2146Met	1	216173794	rs766466542	C	T	gnomAD Exomes	PASS	NA	p.Val2146Met	c.6436G>A	missense_variant	Uncertain significance		3	250954	1.19544e-05	0	0	0	16246	0	0	0	34496	0	0	0	10068	0	0	0	18340	0	0	0	21622	0	0	3	113454	0	0	0	6114	0	0	0	30614	0
p.Ser2148Phe	1	216173787	rs1255463548	G	A	gnomAD Exomes	PASS	NA	p.Ser2148Phe	c.6443C>T	missense_variant			1	250958	3.98473e-06	0	0	0	16246	0	0	0	34502	0	0	0	10066	0	0	0	18338	0	0	0	21636	0	0	1	113444	0	0	0	6114	0	0	0	30612	0
p.Val2150Phe	1	216173782	rs756234447	C	A	gnomAD Exomes,gnomAD Genomes	PASS	PASS	p.Val2150Phe	c.6448G>T	missense_variant	Uncertain significance		4	282332	1.41677e-05	0	0	4	24964	0	0	0	35350	0	0	0	10352	0	0	0	19898	0	0	0	25102	0	0	0	128852	0	0	0	7200	0	0	0	30614	0
p.Thr2152Asn	1	216173775	rs750439592	G	T	gnomAD Exomes	PASS	NA	p.Thr2152Asn	c.6455C>A	missense_variant			7	250956	2.78933e-05	0	0	0	16250	0	0	0	34500	0	0	0	10062	0	0	0	18348	0	0	0	21626	0	0	0	113440	0	0	0	6114	0	0	7	30616	0
p.His2160Tyr	1	216173752	rs764561100	G	A	gnomAD Exomes	PASS	NA	p.His2160Tyr	c.6478C>T	missense_variant			2	250888	7.97168e-06	0	0	0	16252	0	0	0	34490	0	0	0	10060	0	0	0	18352	0	0	0	21622	0	0	2	113392	0	0	0	6106	0	0	0	30614	0
p.Ile2161Val	1	216173749	rs146282882	T	C	gnomAD Exomes	PASS	NA	p.Ile2161Val	c.6481A>G	missense_variant			2	250910	7.97099e-06	0	0	0	16252	0	0	0	34496	0	0	0	10060	0	0	0	18352	0	0	0	21620	0	0	2	113410	0	0	0	6106	0	0	0	30614	0
p.Ile2161Met	1	216173747	rs770429820	T	C	gnomAD Exomes	PASS	NA	p.Ile2161Met	c.6483A>G	missense_variant			1	250908	3.98552e-06	0	0	0	16252	0	0	0	34494	0	0	0	10062	0	0	0	18352	0	0	0	21620	0	0	1	113408	0	0	0	6106	0	0	0	30614	0
p.Gln2162Arg	1	216173745	rs760264555	T	C	gnomAD Exomes	PASS	NA	p.Gln2162Arg	c.6485A>G	missense_variant			1	250894	3.98575e-06	0	0	0	16252	0	0	0	34496	0	0	0	10058	0	0	0	18352	0	0	1	21622	0	0	0	113396	0	0	0	6104	0	0	0	30614	0
p.Lys2164Asn	1	216172394	rs727503724	T	G	gnomAD Exomes	PASS	NA	p.Lys2164Asn	c.6492A>C	missense_variant	Uncertain significance		11	250140	4.39754e-05	0	0	0	16216	0	0	0	34438	0	0	0	10032	0	0	11	18334	0	0	0	21574	0	0	0	112896	0	0	0	6094	0	0	0	30556	0
p.Ile2169Thr	1	216172380	rs10864219	A	G	gnomAD Exomes,gnomAD Genomes	PASS	PASS	p.Ile2169Thr	c.6506T>C	missense_variant	Benign		156655	281164	0.557166	45378	0	10744	24858	2337	0	23560	35200	8007	0	5057	10308	1256	0	16678	19870	7012	0	14329	25036	4115	0	64191	128230	16016	0	3871	7180	1069	0	18225	30482	5566
p.Ser2170Arg	1	216172376	rs373604102	A	C	gnomAD Exomes	PASS	NA	p.Ser2170Arg	c.6510T>G	missense_variant	Benign/Likely benign		216	250296	0.000862978	2	0	0	16224	0	0	0	34428	0	0	0	10038	0	0	0	18340	0	0	0	21590	0	0	0	113044	0	0	4	6094	0	0	212	30538	2
p.Gly2171Glu	1	216172374	rs771744827	C	T	gnomAD Exomes	PASS	NA	p.Gly2171Glu	c.6512G>A	missense_variant			6	250122	2.39883e-05	0	0	0	16214	0	0	0	34388	0	0	0	10038	0	0	0	18332	0	0	0	21580	0	0	5	112968	0	0	1	6092	0	0	0	30510	0
p.Arg2175Cys	1	216172363	rs576163859	G	A	gnomAD Exomes,gnomAD Genomes	PASS	PASS	p.Arg2175Cys	c.6523C>T	missense_variant			11	281596	3.90631e-05	0	0	0	24924	0	0	8	35262	0	0	0	10316	0	0	0	19896	0	0	0	25050	0	0	2	128462	0	0	0	7174	0	0	1	30512	0
p.Arg2175His	1	216172362	rs140845899	C	T	gnomAD Exomes,gnomAD Genomes	PASS	PASS	p.Arg2175His	c.6524G>A	missense_variant	Likely benign		74	281728	0.000262665	0	0	0	24920	0	0	6	35292	0	0	0	10324	0	0	51	19892	0	0	2	25050	0	0	15	128530	0	0	0	7180	0	0	0	30540	0
p.Tyr2176Cys	1	216172359	rs1215696030	T	C	gnomAD Exomes,gnomAD Genomes	PASS	PASS	p.Tyr2176Cys	c.6527A>G	missense_variant			3	281884	1.06427e-05	0	0	0	24932	0	0	0	35312	0	0	0	10330	0	0	2	19906	0	0	0	25064	0	0	1	128602	0	0	0	7184	0	0	0	30554	0
p.Tyr2179His	1	216172351	rs779772574	A	G	gnomAD Exomes	PASS	NA	p.Tyr2179His	c.6535T>C	missense_variant	Uncertain significance		3	250668	1.1968e-05	0	0	1	16238	0	0	0	34506	0	0	0	10048	0	0	0	18360	0	0	0	21590	0	0	0	113238	0	0	0	6106	0	0	2	30582	0
p.Met2180Val	1	216172348	rs1433870940	T	C	gnomAD Exomes	PASS	NA	p.Met2180Val	c.6538A>G	missense_variant			1	250644	3.98972e-06	0	0	1	16236	0	0	0	34492	0	0	0	10060	0	0	0	18360	0	0	0	21584	0	0	0	113244	0	0	0	6098	0	0	0	30570	0
p.Ser2181Pro	1	216172345	rs1295872068	A	G	gnomAD Genomes	NA	PASS	p.Ser2181Pro	c.6541T>C	missense_variant			1	31382	3.18654e-05	0	0	0	8702	0	0	0	846	0	0	0	290	0	0	0	1556	0	0	0	3476	0	0	1	15426	0	0	0	1086	0	0	0	0	0
p.Asn2182Asp	1	216172342	rs1330214065	T	C	gnomAD Exomes	PASS	NA	p.Asn2182Asp	c.6544A>G	missense_variant			2	250702	7.9776e-06	0	0	0	16232	0	0	0	34494	0	0	0	10056	0	0	0	18358	0	0	0	21586	0	0	2	113288	0	0	0	6112	0	0	0	30576	0
p.Asn2182Lys	1	216172340	rs1325992280	G	T	gnomAD Exomes	PASS	NA	p.Asn2182Lys	c.6546C>A	missense_variant			1	250676	3.98921e-06	0	0	0	16226	0	0	0	34492	0	0	0	10058	0	0	0	18358	0	0	0	21578	0	0	0	113278	0	0	0	6110	0	0	1	30576	0
p.His2183Asn	1	216172339	rs1462600177	G	T	gnomAD Exomes	PASS	NA	p.His2183Asn	c.6547C>A	missense_variant			4	250610	1.59611e-05	0	0	0	16234	0	0	0	34494	0	0	0	10048	0	0	4	18356	0	0	0	21570	0	0	0	113212	0	0	0	6108	0	0	0	30588	0
p.His2183Arg	1	216172338	rs746130692	T	C	gnomAD Exomes	PASS	NA	p.His2183Arg	c.6548A>G	missense_variant			1	250690	3.98899e-06	0	0	0	16232	0	0	0	34490	0	0	0	10054	0	0	0	18358	0	0	0	21578	0	0	0	113282	0	0	0	6110	0	0	1	30586	0
p.Thr2188Lys	1	216172323	rs374409616	G	T	gnomAD Exomes,gnomAD Genomes	PASS	PASS	p.Thr2188Lys	c.6563C>A	missense_variant	Uncertain significance		3	282114	1.0634e-05	0	0	3	24936	0	0	0	35314	0	0	0	10344	0	0	0	19904	0	0	0	25070	0	0	0	128762	0	0	0	7192	0	0	0	30592	0
p.Ile2189Val	1	216172321	rs542406401	T	C	gnomAD Exomes,gnomAD Genomes	PASS	PASS	p.Ile2189Val	c.6565A>G	missense_variant	Conflicting interpretations of pathogenicity		33	282232	0.000116925	0	0	0	24940	0	0	0	35342	0	0	0	10350	0	0	1	19908	0	0	0	25080	0	0	0	128824	0	0	2	7192	0	0	30	30596	0
p.Ile2193Met	1	216172307	rs765566223	G	C	gnomAD Exomes	PASS	NA	p.Ile2193Met	c.6579C>G	missense_variant			5	250836	1.99333e-05	0	0	0	16238	0	0	5	34502	0	0	0	10064	0	0	0	18348	0	0	0	21602	0	0	0	113382	0	0	0	6106	0	0	0	30594	0
p.Ser2196Thr	1	216172299	rs79444516	C	G	gnomAD Exomes,gnomAD Genomes	PASS	PASS	p.Ser2196Thr	c.6587G>C	missense_variant	Benign		3519	282278	0.0124664	204	0	3243	24918	203	0	178	35344	0	0	0	10356	0	0	0	19904	0	0	0	25082	0	0	54	128878	1	0	38	7194	0	0	6	30602	0
p.Thr2197Ala	1	216172297	rs887441664	T	C	gnomAD Exomes	PASS	NA	p.Thr2197Ala	c.6589A>G	missense_variant			2	250880	7.97194e-06	0	0	0	16236	0	0	0	34500	0	0	0	10064	0	0	0	18348	0	0	0	21608	0	0	2	113414	0	0	0	6114	0	0	0	30596	0
p.Thr2197Ile	1	216172296	rs140487302	G	A	gnomAD Exomes,gnomAD Genomes	PASS	PASS	p.Thr2197Ile	c.6590C>T	missense_variant	Uncertain significance		75	282220	0.00026575	0	0	3	24936	0	0	11	35340	0	0	0	10350	0	0	0	19904	0	0	0	25082	0	0	60	128820	0	0	1	7194	0	0	0	30594	0
p.Glu2198Asp	1	216172292	rs1303758218	T	A	gnomAD Exomes	PASS	NA	p.Glu2198Asp	c.6594A>T	missense_variant			1	250852	3.98641e-06	0	0	0	16240	0	0	0	34498	0	0	0	10066	0	0	0	18348	0	0	1	21610	0	0	0	113378	0	0	0	6112	0	0	0	30600	0
p.Leu2199Ile	1	216172291	rs773803465	G	T	gnomAD Exomes	PASS	NA	p.Leu2199Ile	c.6595C>A	missense_variant			1	250840	3.98661e-06	0	0	0	16240	0	0	0	34498	0	0	0	10068	0	0	0	18348	0	0	0	21608	0	0	0	113368	0	0	1	6112	0	0	0	30598	0
p.Leu2199Phe	1	216172291	rs773803465	G	A	gnomAD Exomes	PASS	NA	p.Leu2199Phe	c.6595C>T	missense_variant			1	250840	3.98661e-06	0	0	0	16240	0	0	0	34498	0	0	0	10068	0	0	0	18348	0	0	1	21608	0	0	0	113368	0	0	0	6112	0	0	0	30598	0
p.Phe2200Leu	1	216172288	rs763649865	A	G	gnomAD Exomes,gnomAD Genomes	PASS	PASS	p.Phe2200Leu	c.6598T>C	missense_variant			4	282386	1.4165e-05	0	0	0	24948	0	0	0	35350	0	0	0	10360	0	0	0	19906	0	0	0	25092	0	0	4	128924	0	0	0	7202	0	0	0	30604	0
p.Gln2201Leu	1	216172284	rs143107117	T	A	gnomAD Exomes	PASS	NA	p.Gln2201Leu	c.6602A>T	missense_variant	Uncertain significance		7	250986	2.789e-05	0	0	0	16238	0	0	0	34508	0	0	0	10072	0	0	0	18348	0	0	0	21618	0	0	6	113486	0	0	1	6114	0	0	0	30602	0
p.His2203Arg	1	216172278	rs775466300	T	C	gnomAD Exomes,gnomAD Genomes	PASS	PASS	p.His2203Arg	c.6608A>G	missense_variant			3	282426	1.06223e-05	0	0	1	24952	0	0	1	35356	0	0	0	10362	0	0	0	19910	0	0	0	25094	0	0	1	128946	0	0	0	7204	0	0	0	30602	0
p.His2203Gln	1	216172277	rs1262742260	A	T	gnomAD Genomes	NA	PASS	p.His2203Gln	c.6609T>A	missense_variant			1	31392	3.18552e-05	0	0	0	8706	0	0	0	848	0	0	0	290	0	0	0	1558	0	0	0	3476	0	0	1	15430	0	0	0	1084	0	0	0	0	0
p.Tyr2207Cys	1	216172266	rs758845403	T	C	gnomAD Exomes	PASS	NA	p.Tyr2207Cys	c.6620A>G	missense_variant			1	250976	3.98444e-06	0	0	0	16244	0	0	0	34516	0	0	0	10064	0	0	0	18342	0	0	0	21618	0	0	1	113472	0	0	0	6116	0	0	0	30604	0
p.Val2208Ile	1	216172264	rs747250565	C	T	gnomAD Exomes,gnomAD Genomes	PASS	PASS	p.Val2208Ile	c.6622G>A	missense_variant			5	282308	1.77112e-05	0	0	0	24932	0	0	1	35356	0	0	0	10360	0	0	0	19904	0	0	1	25096	0	0	3	128862	0	0	0	7194	0	0	0	30604	0
p.Pro2210Ala	1	216172258	rs192115090	G	C	gnomAD Exomes,gnomAD Genomes	PASS	PASS	p.Pro2210Ala	c.6628C>G	missense_variant	Benign/Likely benign		226	282324	0.000800499	0	0	0	24948	0	0	2	35358	0	0	0	10358	0	0	184	19894	0	0	0	25100	0	0	26	128866	0	0	4	7194	0	0	10	30606	0
p.Pro2210Ser	1	216172258	rs192115090	G	A	gnomAD Exomes	PASS	NA	p.Pro2210Ser	c.6628C>T	missense_variant			5	250962	1.99233e-05	0	0	0	16244	0	0	0	34510	0	0	0	10068	0	0	0	18336	0	0	0	21624	0	0	0	113462	0	0	0	6112	0	0	5	30606	0
p.Pro2210Thr	1	216172258	rs192115090	G	T	gnomAD Exomes	PASS	NA	p.Pro2210Thr	c.6628C>A	missense_variant			3	250962	1.1954e-05	0	0	0	16244	0	0	0	34510	0	0	0	10068	0	0	0	18336	0	0	0	21624	0	0	3	113462	0	0	0	6112	0	0	0	30606	0
p.Gly2211Val	1	216172254	rs779519736	C	A	gnomAD Exomes,gnomAD Genomes	PASS	PASS	p.Gly2211Val	c.6632G>T	missense_variant			9	282226	3.18893e-05	0	0	0	24928	0	0	0	35342	0	0	0	10358	0	0	0	19890	0	0	0	25072	0	0	9	128836	0	0	0	7198	0	0	0	30602	0
p.Ile2216Leu	1	216172240	rs755410757	T	G	gnomAD Exomes	PASS	NA	p.Ile2216Leu	c.6646A>C	missense_variant			2	250904	7.97118e-06	0	0	1	16240	0	0	1	34500	0	0	0	10066	0	0	0	18332	0	0	0	21610	0	0	0	113444	0	0	0	6112	0	0	0	30600	0
p.Leu2218Met	1	216172234	rs1443377716	G	T	gnomAD Exomes	PASS	NA	p.Leu2218Met	c.6652C>A	missense_variant			1	250850	3.98645e-06	0	0	0	16238	0	0	0	34502	0	0	0	10068	0	0	0	18326	0	0	0	21614	0	0	1	113392	0	0	0	6112	0	0	0	30598	0
p.Cys2221Phe	1	216166505	rs1345302133	C	A	gnomAD Genomes	NA	PASS	p.Cys2221Phe	c.6662G>T	missense_variant			1	31384	3.18634e-05	0	0	1	8712	0	0	0	846	0	0	0	290	0	0	0	1556	0	0	0	3474	0	0	0	15422	0	0	0	1084	0	0	0	0	0
p.Thr2222Ile	1	216166502	rs779570839	G	A	gnomAD Exomes	PASS	NA	p.Thr2222Ile	c.6665C>T	missense_variant			2	251014	7.96768e-06	0	0	0	16256	0	0	0	34550	0	0	0	10066	0	0	0	18370	0	0	0	21648	0	0	1	113386	0	0	0	6122	0	0	1	30616	0
p.Gly2223Asp	1	216166499	rs755612537	C	T	gnomAD Exomes	PASS	NA	p.Gly2223Asp	c.6668G>A	missense_variant	Uncertain significance		1	251030	3.98359e-06	0	0	0	16256	0	0	0	34550	0	0	0	10066	0	0	0	18374	0	0	0	21648	0	0	1	113396	0	0	0	6124	0	0	0	30616	0
p.Gly2224Cys	1	216166497	rs149553844	C	A	gnomAD Exomes,gnomAD Genomes	PASS	PASS	p.Gly2224Cys	c.6670G>T	missense_variant	Conflicting interpretations of pathogenicity		142	282444	0.000502755	0	0	0	24968	0	0	6	35396	0	0	0	10352	0	0	0	19936	0	0	32	25122	0	0	100	128844	0	0	4	7210	0	0	0	30616	0
p.Gly2224Ser	1	216166497	rs149553844	C	T	gnomAD Exomes	PASS	NA	p.Gly2224Ser	c.6670G>A	missense_variant			7	251048	2.78831e-05	0	0	0	16256	0	0	0	34550	0	0	0	10062	0	0	7	18376	0	0	0	21648	0	0	0	113418	0	0	0	6122	0	0	0	30616	0
p.Gly2225Arg	1	216166494	rs138340157	C	T	gnomAD Exomes,gnomAD Genomes	PASS	PASS	p.Gly2225Arg	c.6673G>A	missense_variant			2	282436	7.08125e-06	0	0	1	24966	0	0	1	35398	0	0	0	10354	0	0	0	19936	0	0	0	25124	0	0	0	128832	0	0	0	7210	0	0	0	30616	0
p.Gly2225Glu	1	216166493	rs763755886	C	T	gnomAD Exomes	PASS	NA	p.Gly2225Glu	c.6674G>A	missense_variant			2	251054	7.96641e-06	0	0	0	16256	0	0	1	34550	0	0	0	10062	0	0	0	18380	0	0	0	21644	0	0	1	113424	0	0	0	6122	0	0	0	30616	0
p.Cys2226Tyr	1	216166490	rs562492049	C	T	gnomAD Exomes	PASS	NA	p.Cys2226Tyr	c.6677G>A	missense_variant	Uncertain significance		25	251060	9.95778e-05	0	0	0	16256	0	0	0	34552	0	0	0	10062	0	0	0	18380	0	0	0	21648	0	0	0	113422	0	0	0	6124	0	0	25	30616	0
p.Thr2227Ala	1	216166488	rs552232192	T	C	gnomAD Exomes	PASS	NA	p.Thr2227Ala	c.6679A>G	missense_variant			13	251062	5.178e-05	0	0	0	16256	0	0	0	34552	0	0	0	10064	0	0	0	18374	0	0	0	21642	0	0	0	113438	0	0	0	6122	0	0	13	30614	0
p.Thr2227Lys	1	216166487	rs764721069	G	T	gnomAD Exomes	PASS	NA	p.Thr2227Lys	c.6680C>A	missense_variant			1	251046	3.98333e-06	0	0	0	16256	0	0	0	34552	0	0	0	10062	0	0	0	18370	0	0	0	21644	0	0	1	113424	0	0	0	6122	0	0	0	30616	0
p.Val2228Glu	1	216166484	rs117461552	A	T	gnomAD Exomes,gnomAD Genomes	PASS	PASS	p.Val2228Glu	c.6683T>A	missense_variant	Benign		140	282426	0.000495705	0	0	0	24966	0	0	0	35396	0	0	0	10350	0	0	138	19932	0	0	0	25112	0	0	0	128846	0	0	2	7208	0	0	0	30616	0
p.Glu2230Gly	1	216166478	rs753751814	T	C	gnomAD Exomes	PASS	NA	p.Glu2230Gly	c.6689A>G	missense_variant			1	251056	3.98318e-06	0	0	0	16256	0	0	1	34548	0	0	0	10062	0	0	0	18374	0	0	0	21646	0	0	0	113434	0	0	0	6120	0	0	0	30616	0
p.Glu2233Ala	1	216166469	rs766198162	T	G	gnomAD Exomes	PASS	NA	p.Glu2233Ala	c.6698A>C	missense_variant			1	251062	3.98308e-06	0	0	0	16256	0	0	0	34552	0	0	0	10058	0	0	0	18368	0	0	0	21642	0	0	0	113450	0	0	0	6122	0	0	1	30614	0
p.Glu2233Asp	1	216166468	rs760476360	C	G	gnomAD Exomes	PASS	NA	p.Glu2233Asp	c.6699G>C	missense_variant			1	251060	3.98311e-06	0	0	0	16256	0	0	0	34548	0	0	0	10058	0	0	1	18366	0	0	0	21642	0	0	0	113454	0	0	0	6122	0	0	0	30614	0
p.Ala2234Val	1	216166466	rs1249318716	G	A	gnomAD Exomes	PASS	NA	p.Ala2234Val	c.6701C>T	missense_variant			1	251050	3.98327e-06	0	0	0	16256	0	0	0	34548	0	0	0	10058	0	0	0	18358	0	0	0	21640	0	0	0	113454	0	0	1	6122	0	0	0	30614	0
p.Asp2237Tyr	1	216166458	rs1177455978	C	A	gnomAD Exomes	PASS	NA	p.Asp2237Tyr	c.6709G>T	missense_variant	Uncertain significance		2	251072	7.96584e-06	0	0	0	16256	0	0	0	34548	0	0	0	10058	0	0	0	18358	0	0	0	21638	0	0	2	113480	0	0	0	6120	0	0	0	30614	0
p.Asp2237Glu	1	216166456	rs138959688	G	C	gnomAD Exomes	PASS	NA	p.Asp2237Glu	c.6711C>G	missense_variant	Uncertain significance		14	251072	5.57609e-05	0	0	0	16256	0	0	0	34550	0	0	0	10056	0	0	0	18360	0	0	0	21644	0	0	0	113472	0	0	1	6120	0	0	13	30614	0
p.Asp2237Glu	1	216166456	rs138959688	G	T	gnomAD Exomes,gnomAD Genomes	PASS	PASS	p.Asp2237Glu	c.6711C>A	missense_variant	Conflicting interpretations of pathogenicity		46	282468	0.00016285	0	0	43	24968	0	0	3	35398	0	0	0	10346	0	0	0	19918	0	0	0	25120	0	0	0	128898	0	0	0	7206	0	0	0	30614	0
p.Glu2238Lys	1	216166455	rs774634733	C	T	gnomAD Exomes	PASS	NA	p.Glu2238Lys	c.6712G>A	missense_variant	Uncertain significance		1	251070	3.98295e-06	0	0	0	16256	0	0	0	34548	0	0	0	10054	0	0	0	18354	0	0	0	21640	0	0	1	113480	0	0	0	6122	0	0	0	30616	0
p.Glu2238Ala	1	216166454	rs41277212	T	G	gnomAD Exomes,gnomAD Genomes	PASS	PASS	p.Glu2238Ala	c.6713A>C	missense_variant	Benign		6235	282484	0.022072	91	0	143	24966	0	0	623	35398	7	0	114	10348	1	0	1	19920	0	0	1143	25122	28	0	3611	128904	49	0	138	7212	1	0	462	30614	5
p.Asp2239His	1	216166452	rs749853149	C	G	gnomAD Exomes	PASS	NA	p.Asp2239His	c.6715G>C	missense_variant	Uncertain significance		2	251094	7.96514e-06	0	0	0	16256	0	0	0	34548	0	0	0	10064	0	0	0	18356	0	0	0	21644	0	0	2	113492	0	0	0	6122	0	0	0	30612	0
p.Ile2240Val	1	216166449	rs541611401	T	C	gnomAD Exomes	PASS	NA	p.Ile2240Val	c.6718A>G	missense_variant			3	251092	1.19478e-05	0	0	0	16256	0	0	0	34550	0	0	0	10060	0	0	0	18358	0	0	0	21638	0	0	0	113502	0	0	0	6118	0	0	3	30610	0
p.Pro2241Thr	1	216166446	rs111033412	G	T	gnomAD Genomes	NA	PASS	p.Pro2241Thr	c.6721C>A	missense_variant			1	31398	3.18492e-05	0	0	0	8712	0	0	0	846	0	0	0	290	0	0	0	1560	0	0	0	3474	0	0	1	15428	0	0	0	1088	0	0	0	0	0
p.Glu2242Lys	1	216166443	rs375278546	C	T	gnomAD Exomes,gnomAD Genomes	PASS	PASS	p.Glu2242Lys	c.6724G>A	missense_variant	Uncertain significance		9	282458	3.18631e-05	0	0	0	24966	0	0	1	35398	0	0	0	10352	0	0	0	19906	0	0	0	25114	0	0	8	128898	0	0	0	7210	0	0	0	30614	0
p.Gly2243Arg	1	216166440	rs1365828955	C	G	gnomAD Exomes	PASS	NA	p.Gly2243Arg	c.6727G>C	missense_variant			1	251068	3.98298e-06	0	0	0	16256	0	0	0	34554	0	0	0	10066	0	0	0	18348	0	0	0	21638	0	0	0	113470	0	0	1	6124	0	0	0	30612	0
p.Gly2243Ala	1	216166439	rs201526850	C	G	gnomAD Genomes	NA	PASS	p.Gly2243Ala	c.6728G>C	missense_variant			1	31376	3.18715e-05	0	0	0	8698	0	0	0	846	0	0	0	290	0	0	0	1556	0	0	1	3474	0	0	0	15424	0	0	0	1088	0	0	0	0	0
p.Gly2243Asp	1	216166439	rs201526850	C	T	gnomAD Exomes,gnomAD Genomes	PASS	PASS	p.Gly2243Asp	c.6728G>A	missense_variant			4	282460	1.41613e-05	0	0	0	24954	0	0	0	35398	0	0	0	10356	0	0	0	19908	0	0	2	25112	0	0	1	128904	0	0	1	7212	0	0	0	30616	0
p.Gly2243Val	1	216166439	rs201526850	C	A	gnomAD Exomes,gnomAD Genomes	PASS	PASS	p.Gly2243Val	c.6728G>T	missense_variant	Uncertain significance		10	282460	3.54032e-05	0	0	0	24954	0	0	0	35398	0	0	0	10356	0	0	0	19908	0	0	2	25112	0	0	8	128904	0	0	0	7212	0	0	0	30616	0
p.Val2244Met	1	216166437	rs550772689	C	T	gnomAD Exomes	PASS	NA	p.Val2244Met	c.6730G>A	missense_variant	Uncertain significance		127	251106	0.000505763	1	0	0	16256	0	0	0	34554	0	0	0	10066	0	0	4	18360	0	0	0	21646	0	0	1	113486	0	0	1	6124	0	0	121	30614	1
p.Ala2246Asp	1	216166430	rs1457005908	G	T	gnomAD Exomes	PASS	NA	p.Ala2246Asp	c.6737C>A	missense_variant			1	251146	3.98175e-06	0	0	0	16256	0	0	1	34562	0	0	0	10068	0	0	0	18362	0	0	0	21648	0	0	0	113508	0	0	0	6126	0	0	0	30616	0
p.Ala2246Gly	1	216166430	rs1457005908	G	C	gnomAD Exomes	PASS	NA	p.Ala2246Gly	c.6737C>G	missense_variant			1	251146	3.98175e-06	0	0	0	16256	0	0	0	34562	0	0	0	10068	0	0	0	18362	0	0	0	21648	0	0	0	113508	0	0	1	6126	0	0	0	30616	0
p.Ala2249Thr	1	216166422	rs760397666	C	T	gnomAD Exomes	PASS	NA	p.Ala2249Thr	c.6745G>A	missense_variant			1	251206	3.9808e-06	0	0	0	16256	0	0	0	34564	0	0	0	10070	0	0	1	18376	0	0	0	21648	0	0	0	113550	0	0	0	6126	0	0	0	30616	0
p.His2250Arg	1	216166418	rs1476492578	T	C	gnomAD Genomes	NA	PASS	p.His2250Arg	c.6749A>G	missense_variant			1	31388	3.18593e-05	0	0	0	8710	0	0	0	848	0	0	0	290	0	0	0	1558	0	0	0	3476	0	0	1	15418	0	0	0	1088	0	0	0	0	0
p.Ser2251Thr	1	216166416	rs750302027	A	T	gnomAD Exomes	PASS	NA	p.Ser2251Thr	c.6751T>A	missense_variant	Uncertain significance		2	251216	7.96128e-06	0	0	0	16256	0	0	0	34574	0	0	0	10070	0	0	0	18384	0	0	0	21648	0	0	2	113542	0	0	0	6126	0	0	0	30616	0
p.Ser2253Leu	1	216166409	rs1192444970	G	A	gnomAD Exomes	PASS	NA	p.Ser2253Leu	c.6758C>T	missense_variant			1	251192	3.98102e-06	0	0	0	16256	0	0	1	34572	0	0	0	10070	0	0	0	18382	0	0	0	21648	0	0	0	113524	0	0	0	6126	0	0	0	30614	0
p.Ser2260Tyr	1	216166388	rs1349610745	G	T	gnomAD Exomes	PASS	NA	p.Ser2260Tyr	c.6779C>A	missense_variant			1	251162	3.98149e-06	0	0	0	16256	0	0	0	34582	0	0	0	10070	0	0	0	18392	0	0	0	21648	0	0	1	113474	0	0	0	6124	0	0	0	30616	0
p.Thr2262Ala	1	216166383	rs1241002864	T	C	gnomAD Exomes	PASS	NA	p.Thr2262Ala	c.6784A>G	missense_variant			1	251154	3.98162e-06	0	0	0	16256	0	0	0	34586	0	0	0	10070	0	0	0	18392	0	0	0	21646	0	0	0	113464	0	0	1	6124	0	0	0	30616	0
p.Pro2264Thr	1	216166377	rs768889043	G	T	gnomAD Exomes	PASS	NA	p.Pro2264Thr	c.6790C>A	missense_variant			1	251142	3.98181e-06	0	0	0	16256	0	0	0	34590	0	0	0	10066	0	0	0	18394	0	0	0	21648	0	0	1	113448	0	0	0	6124	0	0	0	30616	0
p.Pro2267Leu	1	216166367	rs397518027	G	A	gnomAD Exomes	PASS	NA	p.Pro2267Leu	c.6800C>T	missense_variant	Uncertain significance		4	251140	1.59274e-05	0	0	1	16256	0	0	0	34582	0	0	0	10068	0	0	1	18394	0	0	1	21648	0	0	0	113454	0	0	1	6124	0	0	0	30614	0
p.Asn2268Lys	1	216166363	rs770270757	A	T	gnomAD Exomes	PASS	NA	p.Asn2268Lys	c.6804T>A	missense_variant			1	251148	3.98172e-06	0	0	0	16256	0	0	0	34584	0	0	0	10068	0	0	1	18394	0	0	0	21648	0	0	0	113460	0	0	0	6124	0	0	0	30614	0
p.Gly2269Ala	1	216144118	rs1376970919	C	G	gnomAD Exomes	PASS	NA	p.Gly2269Ala	c.6806G>C	missense_variant			1	250496	3.99208e-06	0	0	0	16248	0	0	0	34522	0	0	0	10070	0	0	0	18388	0	0	0	21606	0	0	1	112936	0	0	0	6116	0	0	0	30610	0
p.Thr2272Lys	1	216144109	rs776972526	G	T	gnomAD Exomes	PASS	NA	p.Thr2272Lys	c.6815C>A	missense_variant			1	250696	3.98889e-06	0	0	0	16250	0	0	0	34528	0	0	0	10070	0	0	0	18388	0	0	0	21614	0	0	0	113114	0	0	0	6120	0	0	1	30612	0
p.Thr2272Met	1	216144109	rs776972526	G	A	gnomAD Exomes,gnomAD Genomes	PASS	PASS	p.Thr2272Met	c.6815C>T	missense_variant	Uncertain significance		3	282086	1.06351e-05	0	0	0	24966	0	0	0	35374	0	0	0	10360	0	0	1	19948	0	0	0	25088	0	0	2	128530	0	0	0	7208	0	0	0	30612	0
p.Gly2275Glu	1	216144100	rs1373523784	C	T	gnomAD Exomes	PASS	NA	p.Gly2275Glu	c.6824G>A	missense_variant			1	250840	3.98661e-06	0	0	0	16250	0	0	0	34530	0	0	0	10070	0	0	0	18386	0	0	0	21636	0	0	0	113236	0	0	0	6120	0	0	1	30612	0
p.Leu2278Ile	1	216144092	rs771354022	G	T	gnomAD Exomes	PASS	NA	p.Leu2278Ile	c.6832C>A	missense_variant			1	250918	3.98537e-06	0	0	0	16250	0	0	0	34530	0	0	0	10070	0	0	0	18384	0	0	0	21638	0	0	1	113310	0	0	0	6120	0	0	0	30616	0
p.Asp2279His	1	216144089	rs1421761057	C	G	gnomAD Exomes	PASS	NA	p.Asp2279His	c.6835G>C	missense_variant	Conflicting interpretations of pathogenicity		1	250976	3.98444e-06	0	0	0	16250	0	0	1	34528	0	0	0	10070	0	0	0	18386	0	0	0	21640	0	0	0	113364	0	0	0	6122	0	0	0	30616	0
p.Asp2279Gly	1	216144088	rs747321764	T	C	gnomAD Exomes	PASS	NA	p.Asp2279Gly	c.6836A>G	missense_variant			1	250976	3.98444e-06	0	0	0	16250	0	0	1	34528	0	0	0	10068	0	0	0	18386	0	0	0	21638	0	0	0	113368	0	0	0	6122	0	0	0	30616	0
p.Gly2280Cys	1	216144086	rs768228666	C	A	gnomAD Exomes	PASS	NA	p.Gly2280Cys	c.6838G>T	missense_variant			2	250964	7.96927e-06	0	0	0	16250	0	0	1	34526	0	0	0	10070	0	0	0	18384	0	0	0	21640	0	0	1	113358	0	0	0	6122	0	0	0	30614	0
p.Gly2280Ser	1	216144086	rs768228666	C	T	gnomAD Exomes	PASS	NA	p.Gly2280Ser	c.6838G>A	missense_variant			1	250964	3.98464e-06	0	0	0	16250	0	0	1	34526	0	0	0	10070	0	0	0	18384	0	0	0	21640	0	0	0	113358	0	0	0	6122	0	0	0	30614	0
p.Gly2280Val	1	216144085	rs200437181	C	A	gnomAD Exomes	PASS	NA	p.Gly2280Val	c.6839G>T	missense_variant			2	250986	7.96857e-06	0	0	1	16252	0	0	0	34524	0	0	0	10070	0	0	0	18390	0	0	0	21644	0	0	1	113370	0	0	0	6122	0	0	0	30614	0
p.Ile2281Met	1	216144081	rs1195257429	T	C	gnomAD Exomes	PASS	NA	p.Ile2281Met	c.6843A>G	missense_variant	Uncertain significance		3	251022	1.19511e-05	0	0	0	16250	0	0	3	34528	0	0	0	10072	0	0	0	18386	0	0	0	21644	0	0	0	113404	0	0	0	6124	0	0	0	30614	0
p.His2284Arg	1	216144073	rs1272368860	T	C	gnomAD Exomes	PASS	NA	p.His2284Arg	c.6851A>G	missense_variant			1	251074	3.98289e-06	0	0	0	16254	0	0	0	34534	0	0	0	10070	0	0	0	18384	0	0	0	21644	0	0	1	113450	0	0	0	6124	0	0	0	30614	0
p.Asn2285Ser	1	216144070	rs528089082	T	C	gnomAD Exomes	PASS	NA	p.Asn2285Ser	c.6854A>G	missense_variant	Uncertain significance		57	251086	0.000227014	1	0	0	16254	0	0	1	34526	0	0	0	10070	0	0	0	18388	0	0	0	21646	0	0	0	113462	0	0	0	6124	0	0	56	30616	1
p.Tyr2291Cys	1	216144052	rs148817340	T	C	gnomAD Exomes	PASS	NA	p.Tyr2291Cys	c.6872A>G	missense_variant			3	251094	1.19477e-05	0	0	0	16254	0	0	0	34514	0	0	0	10074	0	0	2	18388	0	0	0	21646	0	0	1	113476	0	0	0	6126	0	0	0	30616	0
p.Tyr2291Ser	1	216144052	rs148817340	T	G	gnomAD Exomes	PASS	NA	p.Tyr2291Ser	c.6872A>C	missense_variant			1	251094	3.98257e-06	0	0	0	16254	0	0	0	34514	0	0	0	10074	0	0	0	18388	0	0	0	21646	0	0	0	113476	0	0	0	6126	0	0	1	30616	0
p.Arg2292Cys	1	216144050	rs727503722	G	A	gnomAD Exomes	PASS	NA	p.Arg2292Cys	c.6874C>T	missense_variant	Uncertain significance		4	251082	1.59311e-05	0	0	0	16254	0	0	0	34516	0	0	0	10070	0	0	1	18388	0	0	0	21646	0	0	2	113468	0	0	0	6126	0	0	1	30614	0
p.Arg2292Ser	1	216144050	rs727503722	G	T	gnomAD Exomes	PASS	NA	p.Arg2292Ser	c.6874C>A	missense_variant			6	251082	2.38966e-05	0	0	0	16254	0	0	0	34516	0	0	0	10070	0	0	6	18388	0	0	0	21646	0	0	0	113468	0	0	0	6126	0	0	0	30614	0
p.Arg2292His	1	216144049	rs41277210	C	T	gnomAD Exomes,gnomAD Genomes	PASS	PASS	p.Arg2292His	c.6875G>A	missense_variant	Benign		6072	282458	0.021497	112	0	119	24964	0	0	217	35356	3	0	106	10358	0	0	2	19948	0	0	1113	25122	26	0	3894	128880	76	0	164	7214	1	0	457	30616	6
p.Gly2295Arg	1	216144041	rs768253909	C	T	gnomAD Exomes	PASS	NA	p.Gly2295Arg	c.6883G>A	missense_variant	Uncertain significance		17	251086	6.77059e-05	0	0	0	16254	0	0	0	34512	0	0	0	10072	0	0	1	18390	0	0	0	21648	0	0	16	113466	0	0	0	6128	0	0	0	30616	0
p.Phe2296Tyr	1	216144037	rs758749326	A	T	gnomAD Exomes	PASS	NA	p.Phe2296Tyr	c.6887T>A	missense_variant			2	251066	7.96603e-06	0	0	0	16252	0	0	0	34506	0	0	0	10074	0	0	0	18390	0	0	0	21648	0	0	2	113452	0	0	0	6128	0	0	0	30616	0
p.Ala2297Ser	1	216144035	rs150634036	C	A	gnomAD Exomes,gnomAD Genomes	PASS	PASS	p.Ala2297Ser	c.6889G>T	missense_variant	Uncertain significance		2	282438	7.0812e-06	0	0	2	24964	0	0	0	35354	0	0	0	10358	0	0	0	19946	0	0	0	25120	0	0	0	128866	0	0	0	7214	0	0	0	30616	0
p.Ala2297Thr	1	216144035	rs150634036	C	T	gnomAD Exomes	PASS	NA	p.Ala2297Thr	c.6889G>A	missense_variant			1	251038	3.98346e-06	0	0	0	16254	0	0	0	34506	0	0	0	10068	0	0	0	18388	0	0	0	21646	0	0	1	113432	0	0	0	6128	0	0	0	30616	0
p.Ala2297Val	1	216144034	rs1459792785	G	A	gnomAD Exomes	PASS	NA	p.Ala2297Val	c.6890C>T	missense_variant			1	251064	3.98305e-06	0	0	0	16254	0	0	0	34508	0	0	0	10068	0	0	0	18388	0	0	0	21648	0	0	1	113456	0	0	0	6126	0	0	0	30616	0
p.Trp2299Gly	1	216144029	rs1417158837	A	C	gnomAD Exomes	PASS	NA	p.Trp2299Gly	c.6895T>G	missense_variant		mnv	1	251058	3.98314e-06	0	0	0	16254	0	0	1	34504	0	0	0	10070	0	0	0	18388	0	0	0	21644	0	0	0	113456	0	0	0	6126	0	0	0	30616	0
p.Ser2300Cys	1	216144026	rs1476079726	T	A	gnomAD Exomes	PASS	NA	p.Ser2300Cys	c.6898A>T	missense_variant			4	251030	1.59344e-05	0	0	0	16254	0	0	4	34506	0	0	0	10074	0	0	0	18384	0	0	0	21642	0	0	0	113432	0	0	0	6124	0	0	0	30614	0
p.Ser2300Thr	1	216144025	rs765398182	C	G	gnomAD Exomes	PASS	NA	p.Ser2300Thr	c.6899G>C	missense_variant			1	251014	3.98384e-06	0	0	0	16254	0	0	0	34500	0	0	0	10068	0	0	0	18386	0	0	0	21638	0	0	1	113428	0	0	0	6126	0	0	0	30614	0
p.Leu2301Ser	1	216144022	rs759494205	A	G	gnomAD Exomes	PASS	NA	p.Leu2301Ser	c.6902T>C	missense_variant	Uncertain significance		6	251032	2.39013e-05	0	0	0	16254	0	0	0	34504	0	0	0	10072	0	0	0	18388	0	0	0	21644	0	0	0	113430	0	0	0	6126	0	0	6	30614	0
p.His2302Tyr	1	216144020	rs777212791	G	A	gnomAD Exomes	PASS	NA	p.His2302Tyr	c.6904C>T	missense_variant			1	251016	3.98381e-06	0	0	0	16254	0	0	0	34506	0	0	0	10070	0	0	0	18386	0	0	0	21640	0	0	1	113420	0	0	0	6124	0	0	0	30616	0
p.His2302Arg	1	216144019	rs1208209655	T	C	gnomAD Exomes	PASS	NA	p.His2302Arg	c.6905A>G	missense_variant			1	251026	3.98365e-06	0	0	0	16254	0	0	0	34508	0	0	0	10070	0	0	1	18386	0	0	0	21646	0	0	0	113422	0	0	0	6124	0	0	0	30616	0
p.His2302Gln	1	216144018	rs1038346619	A	C	gnomAD Exomes	PASS	NA	p.His2302Gln	c.6906T>G	missense_variant			1	251020	3.98375e-06	0	0	0	16254	0	0	0	34508	0	0	0	10068	0	0	0	18384	0	0	0	21644	0	0	0	113422	0	0	1	6124	0	0	0	30616	0
p.Ser2303Phe	1	216144016	rs766809837	G	A	gnomAD Exomes	PASS	NA	p.Ser2303Phe	c.6908C>T	missense_variant	Uncertain significance		10	251006	3.98397e-05	0	0	1	16254	0	0	0	34514	0	0	0	10068	0	0	9	18384	0	0	0	21646	0	0	0	113400	0	0	0	6124	0	0	0	30616	0
p.Ala2308Glu	1	216144001	rs1327563775	G	T	gnomAD Exomes	PASS	NA	p.Ala2308Glu	c.6923C>A	missense_variant			1	250970	3.98454e-06	0	0	0	16254	0	0	0	34508	0	0	0	10070	0	0	1	18386	0	0	0	21642	0	0	0	113370	0	0	0	6124	0	0	0	30616	0
p.Cys2309Gly	1	216143999	rs772407116	A	C	gnomAD Exomes	PASS	NA	p.Cys2309Gly	c.6925T>G	missense_variant	Likely pathogenic		1	250980	3.98438e-06	0	0	1	16254	0	0	0	34508	0	0	0	10070	0	0	0	18386	0	0	0	21644	0	0	0	113380	0	0	0	6122	0	0	0	30616	0
p.Cys2309Phe	1	216143998	rs748983904	C	A	gnomAD Exomes	PASS	NA	p.Cys2309Phe	c.6926G>T	missense_variant	Pathogenic		3	250966	1.19538e-05	0	0	0	16254	0	0	0	34508	0	0	0	10068	0	0	0	18386	0	0	0	21642	0	0	0	113368	0	0	0	6124	0	0	3	30616	0
p.Thr2310Met	1	216143995	rs151057466	G	A	gnomAD Exomes,gnomAD Genomes	PASS	PASS	p.Thr2310Met	c.6929C>T	missense_variant	Uncertain significance		20	282320	7.08416e-05	0	0	4	24964	0	0	2	35354	0	0	1	10356	0	0	8	19942	0	0	0	25112	0	0	4	128764	0	0	1	7212	0	0	0	30616	0
p.Lys2312Gln	1	216143990	rs1393581129	T	G	gnomAD Exomes	PASS	NA	p.Lys2312Gln	c.6934A>C	missense_variant			1	250924	3.98527e-06	0	0	0	16254	0	0	0	34510	0	0	0	10070	0	0	0	18384	0	0	0	21642	0	0	1	113324	0	0	0	6126	0	0	0	30614	0
p.Gly2313Arg	1	216143987	rs199840367	C	G	gnomAD Exomes	PASS	NA	p.Gly2313Arg	c.6937G>C	missense_variant			1	250934	3.98511e-06	0	0	0	16254	0	0	0	34512	0	0	0	10070	0	0	0	18384	0	0	0	21640	0	0	1	113332	0	0	0	6126	0	0	0	30616	0
p.Gly2313Ser	1	216143987	rs199840367	C	T	gnomAD Exomes	PASS	NA	p.Gly2313Ser	c.6937G>A	missense_variant			23	250934	9.16576e-05	0	0	0	16254	0	0	0	34512	0	0	0	10070	0	0	0	18384	0	0	0	21640	0	0	23	113332	0	0	0	6126	0	0	0	30616	0
p.Val2320Met	1	216138821	rs770541077	C	T	gnomAD Exomes	PASS	NA	p.Val2320Met	c.6958G>A	missense_variant			1	250890	3.98581e-06	0	0	0	16238	0	0	1	34468	0	0	0	10074	0	0	0	18382	0	0	0	21634	0	0	0	113394	0	0	0	6118	0	0	0	30582	0
p.Glu2321Lys	1	216138818	rs746981937	C	T	gnomAD Exomes,gnomAD Genomes	PASS	PASS	p.Glu2321Lys	c.6961G>A	missense_variant			3	282368	1.06244e-05	0	0	3	24958	0	0	0	35328	0	0	0	10366	0	0	0	19946	0	0	0	25108	0	0	0	128860	0	0	0	7210	0	0	0	30592	0
p.Arg2323Gln	1	216138811	rs772014718	C	T	gnomAD Exomes,gnomAD Genomes	PASS	PASS	p.Arg2323Gln	c.6968G>A	missense_variant			6	282372	2.12486e-05	0	0	0	24960	0	0	0	35316	0	0	0	10366	0	0	0	19944	0	0	3	25106	0	0	3	128878	0	0	0	7206	0	0	0	30596	0
p.Arg2323Leu	1	216138811	rs772014718	C	A	gnomAD Exomes	PASS	NA	p.Arg2323Leu	c.6968G>T	missense_variant			3	250976	1.19533e-05	1	0	0	16246	0	0	0	34468	0	0	0	10076	0	0	0	18388	0	0	0	21632	0	0	0	113450	0	0	1	6120	0	0	2	30596	1
p.Glu2326Lys	1	216138803	rs1449130784	C	T	gnomAD Exomes	PASS	NA	p.Glu2326Lys	c.6976G>A	missense_variant			1	251028	3.98362e-06	0	0	0	16252	0	0	0	34480	0	0	0	10076	0	0	0	18386	0	0	0	21630	0	0	1	113490	0	0	0	6124	0	0	0	30590	0
p.Ala2327Thr	1	216138800	rs747835402	C	T	gnomAD Exomes	PASS	NA	p.Ala2327Thr	c.6979G>A	missense_variant			3	251038	1.19504e-05	0	0	3	16254	0	0	0	34476	0	0	0	10076	0	0	0	18388	0	0	0	21642	0	0	0	113486	0	0	0	6124	0	0	0	30592	0
p.Ala2327Gly	1	216138799	rs1208303099	G	C	gnomAD Exomes	PASS	NA	p.Ala2327Gly	c.6980C>G	missense_variant			1	251032	3.98356e-06	0	0	0	16252	0	0	0	34476	0	0	0	10074	0	0	0	18388	0	0	0	21642	0	0	0	113490	0	0	0	6124	0	0	1	30586	0
p.Pro2328His	1	216138796	rs189879971	G	T	gnomAD Exomes	PASS	NA	p.Pro2328His	c.6983C>A	missense_variant			1	250984	3.98432e-06	0	0	0	16252	0	0	0	34460	0	0	0	10074	0	0	1	18388	0	0	0	21642	0	0	0	113478	0	0	0	6118	0	0	0	30572	0
p.Pro2329His	1	216138793	rs554957414	G	T	gnomAD Exomes	PASS	NA	p.Pro2329His	c.6986C>A	missense_variant			4	251006	1.59359e-05	0	0	0	16252	0	0	0	34464	0	0	0	10072	0	0	4	18388	0	0	0	21640	0	0	0	113492	0	0	0	6120	0	0	0	30578	0
p.Glu2330Lys	1	216138791	rs926377709	C	T	gnomAD Exomes	PASS	NA	p.Glu2330Lys	c.6988G>A	missense_variant	Uncertain significance		2	251002	7.96806e-06	0	0	0	16252	0	0	2	34450	0	0	0	10072	0	0	0	18386	0	0	0	21644	0	0	0	113502	0	0	0	6124	0	0	0	30572	0
p.Glu2330Gly	1	216138790	rs138992047	T	C	gnomAD Exomes,gnomAD Genomes	PASS	PASS	p.Glu2330Gly	c.6989A>G	missense_variant	Likely benign		45	282414	0.000159341	0	0	40	24964	0	0	2	35302	0	0	0	10362	0	0	0	19940	0	0	0	25122	0	0	2	128942	0	0	1	7212	0	0	0	30570	0
p.Thr2332Arg	1	216138784	rs780150938	G	C	gnomAD Exomes	PASS	NA	p.Thr2332Arg	c.6995C>G	missense_variant			2	251010	7.96781e-06	0	0	0	16250	0	0	0	34454	0	0	0	10072	0	0	0	18384	0	0	0	21640	0	0	0	113520	0	0	0	6122	0	0	2	30568	0
p.Thr2332Ile	1	216138784	rs780150938	G	A	gnomAD Genomes	NA	PASS	p.Thr2332Ile	c.6995C>T	missense_variant			1	31398	3.18492e-05	0	0	0	8714	0	0	0	848	0	0	0	290	0	0	0	1554	0	0	0	3476	0	0	1	15428	0	0	0	1088	0	0	0	0	0
p.Val2333Ala	1	216138781	rs144817385	A	G	gnomAD Exomes,gnomAD Genomes	PASS	PASS	p.Val2333Ala	c.6998T>C	missense_variant	Conflicting interpretations of pathogenicity		112	282442	0.000396542	0	0	5	24970	0	0	0	35314	0	0	0	10362	0	0	95	19944	0	0	0	25116	0	0	3	128960	0	0	3	7210	0	0	6	30566	0
p.Asn2334Asp	1	216138779	rs201281141	T	C	gnomAD Exomes,gnomAD Genomes	PASS	PASS	p.Asn2334Asp	c.7000A>G	missense_variant	Uncertain significance		38	282460	0.000134532	0	0	0	24964	0	0	0	35318	0	0	0	10358	0	0	38	19942	0	0	0	25122	0	0	0	128972	0	0	0	7210	0	0	0	30574	0
p.Asn2334Ser	1	216138778	rs1311229752	T	C	gnomAD Exomes	PASS	NA	p.Asn2334Ser	c.7001A>G	missense_variant			1	251100	3.98248e-06	0	0	1	16254	0	0	0	34476	0	0	0	10074	0	0	0	18390	0	0	0	21646	0	0	0	113568	0	0	0	6120	0	0	0	30572	0
p.Phe2336Ser	1	216138772	rs368236955	A	G	gnomAD Exomes	PASS	NA	p.Phe2336Ser	c.7007T>C	missense_variant			2	251118	7.96438e-06	0	0	0	16252	0	0	0	34478	0	0	0	10072	0	0	0	18390	0	0	0	21644	0	0	2	113574	0	0	0	6120	0	0	0	30588	0
p.Lys2338Asn	1	216138765	rs1175559641	T	G	gnomAD Exomes	PASS	NA	p.Lys2338Asn	c.7014A>C	missense_variant			1	251148	3.98172e-06	0	0	0	16252	0	0	0	34486	0	0	0	10074	0	0	0	18388	0	0	0	21644	0	0	0	113596	0	0	1	6122	0	0	0	30586	0
p.Gln2340Leu	1	216138760	rs751937450	T	A	gnomAD Genomes	NA	PASS	p.Gln2340Leu	c.7019A>T	missense_variant	Uncertain significance		1	31396	3.18512e-05	0	0	1	8710	0	0	0	848	0	0	0	290	0	0	0	1556	0	0	0	3476	0	0	0	15428	0	0	0	1088	0	0	0	0	0
p.Gln2340Pro	1	216138760	rs751937450	T	G	gnomAD Exomes	PASS	NA	p.Gln2340Pro	c.7019A>C	missense_variant	Uncertain significance		2	251186	7.96223e-06	0	0	0	16252	0	0	0	34496	0	0	0	10074	0	0	0	18390	0	0	0	21642	0	0	2	113610	0	0	0	6126	0	0	0	30596	0
p.Ser2342Tyr	1	216138754	rs1187620613	G	T	gnomAD Exomes	PASS	NA	p.Ser2342Tyr	c.7025C>A	missense_variant			1	251192	3.98102e-06	0	0	0	16254	0	0	0	34504	0	0	0	10074	0	0	0	18390	0	0	0	21648	0	0	1	113602	0	0	0	6122	0	0	0	30598	0
p.Arg2343Trp	1	216138752	rs149606872	G	A	gnomAD Exomes,gnomAD Genomes	PASS	PASS	p.Arg2343Trp	c.7027C>T	missense_variant	Uncertain significance		6	282556	2.12347e-05	0	0	2	24970	0	0	0	35344	0	0	0	10364	0	0	0	19944	0	0	0	25118	0	0	3	129016	0	0	0	7212	0	0	1	30588	0
p.Arg2343Gln	1	216138751	rs150318738	C	T	gnomAD Exomes	PASS	NA	p.Arg2343Gln	c.7028G>A	missense_variant			2	251180	7.96242e-06	0	0	1	16254	0	0	0	34498	0	0	0	10076	0	0	0	18390	0	0	0	21644	0	0	1	113600	0	0	0	6124	0	0	0	30594	0
p.His2346Asp	1	216138743	rs1210702210	G	C	gnomAD Exomes	PASS	NA	p.His2346Asp	c.7036C>G	missense_variant			1	251196	3.98096e-06	0	0	0	16254	0	0	0	34506	0	0	0	10074	0	0	0	18388	0	0	0	21644	0	0	0	113602	0	0	0	6126	0	0	1	30602	0
p.His2346Arg	1	216138742	rs776390437	T	C	gnomAD Exomes	PASS	NA	p.His2346Arg	c.7037A>G	missense_variant			2	251232	7.96077e-06	0	0	0	16254	0	0	0	34516	0	0	0	10072	0	0	2	18388	0	0	0	21644	0	0	0	113626	0	0	0	6128	0	0	0	30604	0
p.His2346Gln	1	216138741	rs145718407	G	T	gnomAD Exomes	PASS	NA	p.His2346Gln	c.7038C>A	missense_variant			1	251238	3.98029e-06	0	0	0	16254	0	0	0	34518	0	0	0	10074	0	0	1	18388	0	0	0	21646	0	0	0	113620	0	0	0	6130	0	0	0	30608	0
p.Val2347Met	1	216138740	rs727503721	C	T	gnomAD Exomes	PASS	NA	p.Val2347Met	c.7039G>A	missense_variant	Uncertain significance		2	251236	7.96064e-06	0	0	0	16252	0	0	0	34520	0	0	0	10072	0	0	0	18388	0	0	0	21646	0	0	2	113624	0	0	0	6130	0	0	0	30604	0
p.Arg2348Ser	1	216138735	rs1376739699	C	A	gnomAD Genomes	NA	PASS	p.Arg2348Ser	c.7044G>T	missense_variant			1	31394	3.18532e-05	0	0	0	8714	0	0	0	846	0	0	0	288	0	0	1	1558	0	0	0	3474	0	0	0	15426	0	0	0	1088	0	0	0	0	0
p.Glu2350Gln	1	216138731	rs771834002	C	G	gnomAD Exomes	PASS	NA	p.Glu2350Gln	c.7048G>C	missense_variant			1	251296	3.97937e-06	0	0	0	16254	0	0	0	34548	0	0	0	10078	0	0	0	18390	0	0	0	21648	0	0	0	113636	0	0	0	6132	0	0	1	30610	0
p.Glu2350Lys	1	216138731	rs771834002	C	T	gnomAD Exomes	PASS	NA	p.Glu2350Lys	c.7048G>A	missense_variant			1	251296	3.97937e-06	0	0	0	16254	0	0	0	34548	0	0	0	10078	0	0	0	18390	0	0	0	21648	0	0	1	113636	0	0	0	6132	0	0	0	30610	0
p.Ala2351Gly	1	216138727	rs748108739	G	C	gnomAD Exomes	PASS	NA	p.Ala2351Gly	c.7052C>G	missense_variant			1	251298	3.97934e-06	0	0	0	16252	0	0	0	34548	0	0	0	10080	0	0	0	18392	0	0	0	21648	0	0	1	113636	0	0	0	6130	0	0	0	30612	0
p.Pro2352Arg	1	216138724	rs181285314	G	C	gnomAD Exomes	PASS	NA	p.Pro2352Arg	c.7055C>G	missense_variant			1	251290	3.97947e-06	0	0	0	16252	0	0	0	34544	0	0	0	10080	0	0	1	18392	0	0	0	21648	0	0	0	113632	0	0	0	6130	0	0	0	30612	0
p.Arg2354Cys	1	216138719	rs111033508	G	A	gnomAD Exomes,gnomAD Genomes	PASS	PASS	p.Arg2354Cys	c.7060C>T	missense_variant	Conflicting interpretations of pathogenicity		115	282654	0.000406858	0	0	94	24962	0	0	6	35388	0	0	0	10368	0	0	0	19952	0	0	0	25122	0	0	13	129030	0	0	1	7220	0	0	1	30612	0
p.Arg2354Ser	1	216138719	rs111033508	G	T	gnomAD Exomes	PASS	NA	p.Arg2354Ser	c.7060C>A	missense_variant			1	251262	3.97991e-06	0	0	0	16252	0	0	0	34540	0	0	0	10080	0	0	0	18392	0	0	0	21646	0	0	0	113608	0	0	0	6132	0	0	1	30612	0
p.Arg2354His	1	216138718	rs201386640	C	T	gnomAD Exomes	PASS	NA	p.Arg2354His	c.7061G>A	missense_variant	Uncertain significance		16	251280	6.3674e-05	0	0	1	16254	0	0	4	34548	0	0	0	10080	0	0	0	18392	0	0	0	21648	0	0	11	113610	0	0	0	6136	0	0	0	30612	0
p.Pro2355Arg	1	216138715	rs142628868	G	C	gnomAD Exomes	PASS	NA	p.Pro2355Arg	c.7064C>G	missense_variant			2	251282	7.95919e-06	0	0	0	16252	0	0	0	34548	0	0	0	10080	0	0	2	18392	0	0	0	21648	0	0	0	113616	0	0	0	6134	0	0	0	30612	0
p.Pro2355His	1	216138715	rs142628868	G	T	gnomAD Exomes	PASS	NA	p.Pro2355His	c.7064C>A	missense_variant			1	251282	3.97959e-06	0	0	1	16252	0	0	0	34548	0	0	0	10080	0	0	0	18392	0	0	0	21648	0	0	0	113616	0	0	0	6134	0	0	0	30612	0
p.Asn2356Ser	1	216138712	rs756203141	T	C	gnomAD Exomes,gnomAD Genomes	PASS	PASS	p.Asn2356Ser	c.7067A>G	missense_variant	Likely pathogenic		7	282712	2.47602e-05	0	0	0	24970	0	0	0	35396	0	0	0	10370	0	0	0	19950	0	0	0	25124	0	0	7	129068	0	0	0	7222	0	0	0	30612	0
p.Asn2356Lys	1	216138711	rs200038092	A	C	gnomAD Exomes,gnomAD Genomes	PASS	PASS	p.Asn2356Lys	c.7068T>G	missense_variant	Conflicting interpretations of pathogenicity		213	282728	0.000753374	0	0	0	24972	0	0	1	35396	0	0	0	10370	0	0	205	19950	0	0	0	25124	0	0	4	129082	0	0	1	7222	0	0	2	30612	0
p.Leu2358Pro	1	216138706	rs1315033828	A	G	gnomAD Exomes	PASS	NA	p.Leu2358Pro	c.7073T>C	missense_variant			1	251280	3.97962e-06	0	0	0	16254	0	0	1	34532	0	0	0	10078	0	0	0	18392	0	0	0	21648	0	0	0	113628	0	0	0	6136	0	0	0	30612	0
p.Leu2359Ser	1	216138703	rs1460472883	A	G	gnomAD Exomes	PASS	NA	p.Leu2359Ser	c.7076T>C	missense_variant			2	251282	7.95919e-06	0	0	0	16254	0	0	0	34540	0	0	0	10080	0	0	2	18392	0	0	0	21648	0	0	0	113620	0	0	0	6134	0	0	0	30614	0
p.Val2363Ile	1	216138692	rs781245911	C	T	gnomAD Exomes	PASS	NA	p.Val2363Ile	c.7087G>A	missense_variant			2	251220	7.96115e-06	0	0	0	16254	0	0	0	34534	0	0	0	10080	0	0	0	18388	0	0	0	21648	0	0	1	113572	0	0	1	6134	0	0	0	30610	0
p.Phe2365Tyr	1	216138685	rs757764786	A	T	gnomAD Exomes	PASS	NA	p.Phe2365Tyr	c.7094T>A	missense_variant			1	251196	3.98096e-06	0	0	0	16254	0	0	0	34522	0	0	0	10078	0	0	0	18388	0	0	0	21646	0	0	1	113576	0	0	0	6130	0	0	0	30602	0
p.Gly2367Arg	1	216138680	rs375744536	C	T	gnomAD Exomes	PASS	NA	p.Gly2367Arg	c.7099G>A	missense_variant	Uncertain significance		4	251180	1.59248e-05	0	0	3	16254	0	0	0	34518	0	0	0	10080	0	0	0	18386	0	0	0	21648	0	0	1	113566	0	0	0	6126	0	0	0	30602	0
p.Ile2368Thr	1	216138676	rs1187652010	A	G	gnomAD Exomes	PASS	NA	p.Ile2368Thr	c.7103T>C	missense_variant			1	251170	3.98137e-06	0	0	0	16254	0	0	1	34518	0	0	0	10080	0	0	0	18386	0	0	0	21648	0	0	0	113548	0	0	0	6128	0	0	0	30608	0
p.Phe2369Val	1	216138674	rs1475753019	A	C	gnomAD Exomes	PASS	NA	p.Phe2369Val	c.7105T>G	missense_variant			1	251154	3.98162e-06	0	0	0	16254	0	0	1	34514	0	0	0	10078	0	0	0	18384	0	0	0	21648	0	0	0	113540	0	0	0	6130	0	0	0	30606	0
p.Tyr2370Cys	1	216138670	rs200629789	T	C	gnomAD Exomes	PASS	NA	p.Tyr2370Cys	c.7109A>G	missense_variant			1	251056	3.98318e-06	0	0	0	16254	0	0	0	34482	0	0	0	10072	0	0	0	18386	0	0	0	21648	0	0	1	113506	0	0	0	6120	0	0	0	30588	0
p.Tyr2370Ser	1	216138670	rs200629789	T	G	gnomAD Exomes	PASS	NA	p.Tyr2370Ser	c.7109A>C	missense_variant			1	251056	3.98318e-06	0	0	0	16254	0	0	0	34482	0	0	0	10072	0	0	0	18386	0	0	0	21648	0	0	0	113506	0	0	0	6120	0	0	1	30588	0
p.Val2371Ala	1	216138667	rs753567414	A	G	gnomAD Exomes	PASS	NA	p.Val2371Ala	c.7112T>C	missense_variant			1	251034	3.98352e-06	0	0	0	16254	0	0	0	34482	0	0	0	10072	0	0	0	18388	0	0	0	21648	0	0	0	113480	0	0	0	6116	0	0	1	30594	0
p.Asp2372His	1	216138665	rs766071413	C	G	gnomAD Exomes	PASS	NA	p.Asp2372His	c.7114G>C	missense_variant			1	250872	3.9861e-06	0	0	0	16248	0	0	0	34446	0	0	0	10068	0	0	0	18384	0	0	0	21646	0	0	1	113444	0	0	0	6110	0	0	0	30526	0
p.Asp2372Glu	1	216138663	rs1231801568	G	T	gnomAD Exomes	PASS	NA	p.Asp2372Glu	c.7116C>A	missense_variant			1	250860	3.98629e-06	0	0	0	16248	0	0	0	34452	0	0	0	10068	0	0	1	18386	0	0	0	21648	0	0	0	113432	0	0	0	6108	0	0	0	30518	0
p.Pro2373Ser	1	216138662	rs760262356	G	A	gnomAD Exomes	PASS	NA	p.Pro2373Ser	c.7117C>T	missense_variant			1	250794	3.98734e-06	0	0	0	16248	0	0	1	34442	0	0	0	10070	0	0	0	18382	0	0	0	21648	0	0	0	113402	0	0	0	6100	0	0	0	30502	0
p.Pro2373Thr	1	216138662	rs760262356	G	T	gnomAD Exomes	PASS	NA	p.Pro2373Thr	c.7117C>A	missense_variant			1	250794	3.98734e-06	0	0	0	16248	0	0	0	34442	0	0	0	10070	0	0	0	18382	0	0	0	21648	0	0	0	113402	0	0	0	6100	0	0	1	30502	0
p.Asn2377Asp	1	216108129	rs570628526	T	C	gnomAD Exomes	PASS	NA	p.Asn2377Asp	c.7129A>G	missense_variant			2	249806	8.00621e-06	0	0	0	16188	0	0	0	34332	0	0	0	10010	0	0	0	18296	0	0	0	21592	0	0	0	112844	0	0	0	6062	0	0	2	30482	0
p.Asn2377Ser	1	216108128	rs111033394	T	C	gnomAD Exomes,gnomAD Genomes	PASS	PASS	p.Asn2377Ser	c.7130A>G	missense_variant	Benign/Likely benign		1072	281470	0.00380858	8	0	19	24922	0	0	167	35218	1	0	0	10324	0	0	0	19870	0	0	227	25062	3	0	606	128372	3	0	33	7160	0	0	20	30542	1
p.Thr2379Ile	1	216108122	rs1316534051	G	A	gnomAD Exomes,gnomAD Genomes	PASS	PASS	p.Thr2379Ile	c.7136C>T	missense_variant			2	281836	7.09633e-06	0	0	0	24932	0	0	0	35274	0	0	0	10348	0	0	0	19916	0	0	0	25084	0	0	2	128520	0	0	0	7176	0	0	0	30586	0
p.Leu2380Phe	1	216108120	rs1308006303	G	A	gnomAD Exomes	PASS	NA	p.Leu2380Phe	c.7138C>T	missense_variant	Uncertain significance		2	250520	7.98339e-06	0	0	1	16224	0	0	0	34454	0	0	0	10056	0	0	0	18366	0	0	0	21608	0	0	1	113128	0	0	0	6094	0	0	0	30590	0
p.Leu2381Arg	1	216108116	rs1242359760	A	C	gnomAD Exomes	PASS	NA	p.Leu2381Arg	c.7142T>G	missense_variant			1	250594	3.99052e-06	0	0	0	16232	0	0	1	34452	0	0	0	10058	0	0	0	18374	0	0	0	21612	0	0	0	113178	0	0	0	6094	0	0	0	30594	0
p.Asn2382Ser	1	216108113	rs753044705	T	C	gnomAD Exomes	PASS	NA	p.Asn2382Ser	c.7145A>G	missense_variant			1	250660	3.98947e-06	0	0	0	16236	0	0	0	34454	0	0	0	10058	0	0	0	18378	0	0	0	21620	0	0	0	113220	0	0	0	6100	0	0	1	30594	0
p.Thr2384Arg	1	216108107	rs765692429	G	C	gnomAD Exomes	PASS	NA	p.Thr2384Arg	c.7151C>G	missense_variant			8	250706	3.19099e-05	0	0	0	16242	0	0	0	34468	0	0	0	10060	0	0	0	18374	0	0	0	21618	0	0	0	113252	0	0	0	6100	0	0	8	30592	0
p.Lys2385Glu	1	216108105	rs1442263536	T	C	gnomAD Exomes	PASS	NA	p.Lys2385Glu	c.7153A>G	missense_variant			1	250748	3.98807e-06	0	0	0	16246	0	0	0	34480	0	0	0	10060	0	0	0	18374	0	0	0	21628	0	0	0	113266	0	0	0	6100	0	0	1	30594	0
p.Val2386Phe	1	216108102	rs199825458	C	A	gnomAD Exomes	PASS	NA	p.Val2386Phe	c.7156G>T	missense_variant	Uncertain significance		2	250816	7.97397e-06	0	0	0	16248	0	0	0	34494	0	0	0	10064	0	0	0	18380	0	0	0	21628	0	0	2	113294	0	0	0	6106	0	0	0	30602	0
p.Val2386Ala	1	216108101	rs750076512	A	G	gnomAD Exomes,gnomAD Genomes	PASS	PASS	p.Val2386Ala	c.7157T>C	missense_variant	Uncertain significance		2	282178	7.08772e-06	0	0	2	24964	0	0	0	35330	0	0	0	10352	0	0	0	19932	0	0	0	25102	0	0	0	128702	0	0	0	7192	0	0	0	30604	0
p.Met2387Thr	1	216108098	rs115015305	A	G	gnomAD Exomes,gnomAD Genomes	PASS	PASS	p.Met2387Thr	c.7160T>C	missense_variant	Benign		372	282228	0.00131808	2	0	348	24958	2	0	11	35330	0	0	0	10352	0	0	1	19938	0	0	0	25108	0	0	6	128744	0	0	6	7192	0	0	0	30606	0
p.Tyr2388Cys	1	216108095	rs1362805839	T	C	gnomAD Exomes	PASS	NA	p.Tyr2388Cys	c.7163A>G	missense_variant			1	250876	3.98603e-06	0	0	0	16248	0	0	0	34512	0	0	0	10064	0	0	0	18376	0	0	0	21640	0	0	1	113324	0	0	0	6104	0	0	0	30608	0
p.Ser2389Asn	1	216108092	rs761339047	C	T	gnomAD Exomes	PASS	NA	p.Ser2389Asn	c.7166G>A	missense_variant			1	250874	3.98606e-06	0	0	0	16246	0	0	0	34508	0	0	0	10064	0	0	0	18376	0	0	0	21638	0	0	1	113326	0	0	0	6106	0	0	0	30610	0
p.Ser2389Arg	1	216108091	rs200243588	G	T	gnomAD Exomes	PASS	NA	p.Ser2389Arg	c.7167C>A	missense_variant			1	250878	3.986e-06	0	0	0	16250	0	0	0	34510	0	0	0	10066	0	0	0	18378	0	0	0	21632	0	0	1	113324	0	0	0	6108	0	0	0	30610	0
p.Gly2390Arg	1	216108090	rs376983577	C	T	gnomAD Exomes,gnomAD Genomes	PASS	PASS	p.Gly2390Arg	c.7168G>A	missense_variant	Conflicting interpretations of pathogenicity		44	282276	0.000155876	0	0	5	24960	0	0	1	35358	0	0	1	10352	0	0	5	19934	0	0	0	25104	0	0	1	128762	0	0	0	7198	0	0	31	30608	0
p.Glu2391Lys	1	216108087	rs1238777269	C	T	gnomAD Genomes	NA	PASS	p.Glu2391Lys	c.7171G>A	missense_variant			1	31376	3.18715e-05	0	0	1	8712	0	0	0	844	0	0	0	290	0	0	0	1554	0	0	0	3466	0	0	0	15422	0	0	0	1088	0	0	0	0	0
p.Glu2391Gly	1	216108086	rs1353704143	T	C	gnomAD Genomes	NA	PASS	p.Glu2391Gly	c.7172A>G	missense_variant			1	31380	3.18674e-05	0	0	0	8712	0	0	0	846	0	0	0	290	0	0	0	1554	0	0	0	3470	0	0	1	15422	0	0	0	1086	0	0	0	0	0
p.Glu2392Gln	1	216108084	rs1192539262	C	G	gnomAD Exomes	PASS	NA	p.Glu2392Gln	c.7174G>C	missense_variant			1	250944	3.98495e-06	0	0	0	16248	0	0	0	34518	0	0	0	10068	0	0	1	18384	0	0	0	21636	0	0	0	113372	0	0	0	6108	0	0	0	30610	0
p.Leu2395Ile	1	216108075	rs372950392	G	T	gnomAD Exomes	PASS	NA	p.Leu2395Ile	c.7183C>A	missense_variant			1	250982	3.98435e-06	0	0	1	16244	0	0	0	34522	0	0	0	10068	0	0	0	18384	0	0	0	21638	0	0	0	113406	0	0	0	6110	0	0	0	30610	0
p.Leu2395Phe	1	216108075	rs372950392	G	A	gnomAD Exomes	PASS	NA	p.Leu2395Phe	c.7183C>T	missense_variant	Uncertain significance		4	250982	1.59374e-05	0	0	0	16244	0	0	0	34522	0	0	0	10068	0	0	0	18384	0	0	0	21638	0	0	4	113406	0	0	0	6110	0	0	0	30610	0
p.Asp2400Asn	1	216108060	rs370204550	C	T	gnomAD Exomes	PASS	NA	p.Asp2400Asn	c.7198G>A	missense_variant			1	251006	3.98397e-06	0	0	0	16244	0	0	0	34528	0	0	0	10068	0	0	0	18382	0	0	0	21640	0	0	1	113420	0	0	0	6116	0	0	0	30608	0
p.Asp2400Val	1	216108059	rs1225926539	T	A	gnomAD Genomes	NA	PASS	p.Asp2400Val	c.7199A>T	missense_variant			1	31376	3.18715e-05	0	0	0	8704	0	0	0	846	0	0	0	290	0	0	0	1554	0	0	0	3474	0	0	1	15424	0	0	0	1084	0	0	0	0	0
p.Gly2401Glu	1	216108056	rs1485440459	C	T	gnomAD Exomes	PASS	NA	p.Gly2401Glu	c.7202G>A	missense_variant			2	251014	7.96768e-06	0	0	0	16244	0	0	0	34524	0	0	0	10068	0	0	0	18382	0	0	0	21644	0	0	2	113432	0	0	0	6112	0	0	0	30608	0
p.Val2403Asp	1	216108050	rs377083751	A	T	gnomAD Exomes	PASS	NA	p.Val2403Asp	c.7208T>A	missense_variant			1	251056	3.98318e-06	0	0	1	16244	0	0	0	34522	0	0	0	10072	0	0	0	18386	0	0	0	21644	0	0	0	113466	0	0	0	6110	0	0	0	30612	0
p.Pro2404Leu	1	216108047	rs1302759052	G	A	gnomAD Exomes	PASS	NA	p.Pro2404Leu	c.7211C>T	missense_variant			2	251032	7.96711e-06	0	0	0	16244	0	0	0	34526	0	0	0	10070	0	0	0	18380	0	0	0	21644	0	0	2	113446	0	0	0	6112	0	0	0	30610	0
p.Tyr2408Cys	1	216108035	rs776258056	T	C	gnomAD Exomes,gnomAD Genomes	PASS	PASS	p.Tyr2408Cys	c.7223A>G	missense_variant			2	282372	7.08286e-06	0	0	0	24950	0	0	0	35362	0	0	0	10364	0	0	0	19934	0	0	0	25118	0	0	2	128836	0	0	0	7198	0	0	0	30610	0
p.Val2410Ile	1	216108030	rs772773350	C	T	gnomAD Exomes	PASS	NA	p.Val2410Ile	c.7228G>A	missense_variant			1	250994	3.98416e-06	0	0	0	16240	0	0	0	34524	0	0	0	10070	0	0	0	18386	0	0	0	21642	0	0	0	113406	0	0	0	6116	0	0	1	30610	0
p.Val2410Gly	1	216108029	rs748651709	A	C	gnomAD Exomes	PASS	NA	p.Val2410Gly	c.7229T>G	missense_variant			1	250996	3.98413e-06	0	0	0	16244	0	0	0	34526	0	0	0	10070	0	0	0	18384	0	0	0	21640	0	0	0	113406	0	0	0	6116	0	0	1	30610	0
p.Val2412Leu	1	216108024	rs755361656	C	G	gnomAD Exomes	PASS	NA	p.Val2412Leu	c.7234G>C	missense_variant			1	250980	3.98438e-06	0	0	0	16244	0	0	0	34520	0	0	0	10074	0	0	0	18386	0	0	0	21638	0	0	1	113394	0	0	0	6114	0	0	0	30610	0
p.Val2412Met	1	216108024	rs755361656	C	T	gnomAD Exomes	PASS	NA	p.Val2412Met	c.7234G>A	missense_variant			5	250980	1.99219e-05	0	0	0	16244	0	0	0	34520	0	0	0	10074	0	0	4	18386	0	0	0	21638	0	0	1	113394	0	0	0	6114	0	0	0	30610	0
p.Asn2413Ser	1	216108020	rs780840434	T	C	gnomAD Exomes	PASS	NA	p.Asn2413Ser	c.7238A>G	missense_variant			1	250966	3.9846e-06	0	0	1	16242	0	0	0	34516	0	0	0	10072	0	0	0	18382	0	0	0	21638	0	0	0	113398	0	0	0	6112	0	0	0	30606	0
p.Asn2413Thr	1	216108020	rs780840434	T	G	gnomAD Exomes	PASS	NA	p.Asn2413Thr	c.7238A>C	missense_variant			2	250966	7.96921e-06	0	0	0	16242	0	0	0	34516	0	0	0	10072	0	0	0	18382	0	0	0	21638	0	0	2	113398	0	0	0	6112	0	0	0	30606	0
p.Asn2416Asp	1	216108012	rs751152969	T	C	gnomAD Exomes	PASS	NA	p.Asn2416Asp	c.7246A>G	missense_variant			1	250978	3.98441e-06	0	0	0	16240	0	0	0	34518	0	0	0	10070	0	0	1	18384	0	0	0	21636	0	0	0	113416	0	0	0	6106	0	0	0	30608	0
p.Ser2417Arg	1	216108007	rs1427646102	G	T	gnomAD Exomes	PASS	NA	p.Ser2417Arg	c.7251C>A	missense_variant			1	250914	3.98543e-06	0	0	0	16238	0	0	0	34504	0	0	0	10072	0	0	0	18386	0	0	0	21632	0	0	1	113370	0	0	0	6106	0	0	0	30606	0
p.Gln2418Lys	1	216108006	rs1262149055	G	T	gnomAD Exomes,gnomAD Genomes	PASS	PASS	p.Gln2418Lys	c.7252C>A	missense_variant			3	282282	1.06277e-05	0	0	0	24948	0	0	0	35352	0	0	0	10362	0	0	0	19940	0	0	0	25096	0	0	3	128782	0	0	0	7194	0	0	0	30608	0
p.Gly2419Ser	1	216108003	rs1195656220	C	T	gnomAD Exomes	PASS	NA	p.Gly2419Ser	c.7255G>A	missense_variant			1	250922	3.9853e-06	0	0	0	16240	0	0	0	34504	0	0	0	10072	0	0	0	18380	0	0	1	21630	0	0	0	113382	0	0	0	6106	0	0	0	30608	0
p.Gly2419Asp	1	216108002	rs375102632	C	T	gnomAD Exomes	PASS	NA	p.Gly2419Asp	c.7256G>A	missense_variant			1	250898	3.98568e-06	0	0	1	16240	0	0	0	34498	0	0	0	10072	0	0	0	18380	0	0	0	21634	0	0	0	113364	0	0	0	6104	0	0	0	30606	0
p.Gly2419Val	1	216108002	rs375102632	C	A	gnomAD Exomes,gnomAD Genomes	PASS	PASS	p.Gly2419Val	c.7256G>T	missense_variant			31	282270	0.000109824	0	0	0	24948	0	0	0	35342	0	0	0	10362	0	0	0	19936	0	0	28	25106	0	0	2	128780	0	0	1	7190	0	0	0	30606	0
p.Ser2420Thr	1	216107999	rs1347257686	C	G	gnomAD Exomes	PASS	NA	p.Ser2420Thr	c.7259G>C	missense_variant			1	250838	3.98664e-06	0	0	0	16238	0	0	0	34492	0	0	0	10066	0	0	0	18382	0	0	0	21620	0	0	0	113328	0	0	0	6106	0	0	1	30606	0
p.Pro2425Thr	1	216107985	rs1327601225	G	T	gnomAD Exomes	PASS	NA	p.Pro2425Thr	c.7273C>A	missense_variant			1	250802	3.98721e-06	0	0	0	16240	0	0	0	34488	0	0	0	10056	0	0	0	18380	0	0	0	21614	0	0	1	113312	0	0	0	6108	0	0	0	30604	0
p.Pro2425Leu	1	216107984	rs1280458324	G	A	gnomAD Exomes	PASS	NA	p.Pro2425Leu	c.7274C>T	missense_variant			1	250784	3.9875e-06	0	0	0	16240	0	0	0	34486	0	0	0	10052	0	0	0	18380	0	0	0	21614	0	0	0	113304	0	0	0	6106	0	0	1	30602	0
p.Ile2426Leu	1	216107982	rs141963096	T	G	gnomAD Exomes	PASS	NA	p.Ile2426Leu	c.7276A>C	missense_variant			1	250798	3.98727e-06	0	0	1	16240	0	0	0	34490	0	0	0	10058	0	0	0	18380	0	0	0	21616	0	0	0	113308	0	0	0	6104	0	0	0	30602	0
p.Ile2426Val	1	216107982	rs141963096	T	C	gnomAD Exomes	PASS	NA	p.Ile2426Val	c.7276A>G	missense_variant			6	250798	2.39236e-05	0	0	1	16240	0	0	3	34490	0	0	0	10058	0	0	0	18380	0	0	0	21616	0	0	0	113308	0	0	0	6104	0	0	2	30602	0
p.Ala2429Thr	1	216107973	rs1311930353	C	T	gnomAD Exomes	PASS	NA	p.Ala2429Thr	c.7285G>A	missense_variant			5	250716	1.99429e-05	0	0	0	16238	0	0	0	34478	0	0	0	10056	0	0	0	18380	0	0	0	21602	0	0	4	113260	0	0	1	6104	0	0	0	30598	0
p.Pro2431Ser	1	216107967	rs148136966	G	A	gnomAD Exomes,gnomAD Genomes	PASS	PASS	p.Pro2431Ser	c.7291C>T	missense_variant	Uncertain significance		15	281998	5.31919e-05	0	0	14	24934	0	0	1	35318	0	0	0	10344	0	0	0	19928	0	0	0	25044	0	0	0	128650	0	0	0	7186	0	0	0	30594	0
p.Ala2434Ser	1	216107958		C	A	gnomAD Exomes	PASS	NA	p.Ala2434Ser	c.7300G>T	missense_variant			1	250514	3.99179e-06	0	0	0	16228	0	0	0	34460	0	0	0	10058	0	0	0	18380	0	0	0	21552	0	0	1	113152	0	0	0	6096	0	0	0	30588	0
p.Ala2434Asp	1	216074247	rs369624787	G	T	gnomAD Exomes	PASS	NA	p.Ala2434Asp	c.7301C>A	missense_variant			1	250448	3.99284e-06	0	0	0	16252	0	0	0	34514	0	0	0	10048	0	0	0	18348	0	0	0	21602	0	0	1	112970	0	0	0	6102	0	0	0	30612	0
p.Ala2434Val	1	216074247	rs369624787	G	A	gnomAD Exomes	PASS	NA	p.Ala2434Val	c.7301C>T	missense_variant			1	250448	3.99284e-06	0	0	0	16252	0	0	0	34514	0	0	0	10048	0	0	1	18348	0	0	0	21602	0	0	0	112970	0	0	0	6102	0	0	0	30612	0
p.Pro2435Leu	1	216074244	rs770026456	G	A	gnomAD Exomes	PASS	NA	p.Pro2435Leu	c.7304C>T	missense_variant			1	250504	3.99195e-06	0	0	0	16252	0	0	0	34512	0	0	0	10048	0	0	0	18350	0	0	0	21610	0	0	0	113014	0	0	0	6102	0	0	1	30616	0
p.Asp2436Gly	1	216074241	rs1468472969	T	C	gnomAD Exomes	PASS	NA	p.Asp2436Gly	c.7307A>G	missense_variant			2	250532	7.98301e-06	0	0	0	16252	0	0	0	34516	0	0	1	10046	0	0	0	18352	0	0	0	21608	0	0	0	113046	0	0	0	6098	0	0	1	30614	0
p.Val2438Met	1	216074236	rs370988961	C	T	gnomAD Exomes,gnomAD Genomes	PASS	PASS	p.Val2438Met	c.7312G>A	missense_variant	Uncertain significance		23	282030	8.15516e-05	0	0	7	24966	0	0	4	35370	0	0	0	10336	0	0	0	19914	0	0	0	25102	0	0	12	128536	0	0	0	7192	0	0	0	30614	0
p.Val2438Ala	1	216074235	rs757913385	A	G	gnomAD Exomes	PASS	NA	p.Val2438Ala	c.7313T>C	missense_variant			2	250676	7.97843e-06	0	0	0	16252	0	0	0	34524	0	0	1	10048	0	0	0	18368	0	0	0	21630	0	0	1	113136	0	0	0	6104	0	0	0	30614	0
p.Leu2443Arg	1	216074220	rs747587687	A	C	gnomAD Exomes,gnomAD Genomes	PASS	PASS	p.Leu2443Arg	c.7328T>G	missense_variant			3	282238	1.06293e-05	0	0	0	24966	0	0	0	35392	0	0	0	10342	0	0	0	19932	0	0	0	25118	0	0	3	128670	0	0	0	7202	0	0	0	30616	0
p.Ser2445Phe	1	216074214	rs41315579	G	A	gnomAD Exomes	PASS	NA	p.Ser2445Phe	c.7334C>T	missense_variant	Benign		211	250880	0.00084104	2	0	0	16252	0	0	3	34556	0	0	0	10054	0	0	1	18382	0	0	0	21644	0	0	8	113262	0	0	2	6114	0	0	197	30616	2
p.Thr2447Ala	1	216074209	rs920986159	T	C	gnomAD Exomes,gnomAD Genomes	PASS	PASS	p.Thr2447Ala	c.7339A>G	missense_variant			2	282272	7.08536e-06	0	0	0	24954	0	0	0	35398	0	0	0	10348	0	0	0	19932	0	0	0	25120	0	0	2	128700	0	0	0	7206	0	0	0	30614	0
p.Pro2448Leu	1	216074205	rs755000550	G	A	gnomAD Exomes	PASS	NA	p.Pro2448Leu	c.7343C>T	missense_variant			1	250922	3.9853e-06	0	0	0	16252	0	0	0	34546	0	0	0	10058	0	0	0	18378	0	0	0	21646	0	0	0	113308	0	0	0	6118	0	0	1	30616	0
p.Ser2450Arg	1	216074200	rs937210387	T	G	gnomAD Exomes	PASS	NA	p.Ser2450Arg	c.7348A>C	missense_variant			4	250968	1.59383e-05	0	0	0	16252	0	0	0	34550	0	0	0	10060	0	0	0	18382	0	0	0	21646	0	0	4	113342	0	0	0	6120	0	0	0	30616	0
p.Leu2451Phe	1	216074197	rs753696702	G	A	gnomAD Exomes	PASS	NA	p.Leu2451Phe	c.7351C>T	missense_variant			1	250990	3.98422e-06	0	0	0	16254	0	0	0	34550	0	0	0	10062	0	0	0	18384	0	0	0	21648	0	0	1	113354	0	0	0	6122	0	0	0	30616	0
p.Gln2452His	1	216074192	rs1440336117	C	G	gnomAD Exomes	PASS	NA	p.Gln2452His	c.7356G>C	missense_variant			1	251012	3.98387e-06	0	0	0	16254	0	0	0	34552	0	0	0	10060	0	0	0	18386	0	0	0	21644	0	0	1	113376	0	0	0	6124	0	0	0	30616	0
p.Val2453Ile	1	216074191	rs1382237046	C	T	gnomAD Exomes	PASS	NA	p.Val2453Ile	c.7357G>A	missense_variant			1	251022	3.98371e-06	0	0	0	16254	0	0	1	34550	0	0	0	10060	0	0	0	18386	0	0	0	21648	0	0	0	113380	0	0	0	6128	0	0	0	30616	0
p.Val2454Phe	1	216074188	rs766234577	C	A	gnomAD Exomes	PASS	NA	p.Val2454Phe	c.7360G>T	missense_variant			1	251032	3.98356e-06	0	0	0	16254	0	0	0	34552	0	0	0	10060	0	0	0	18384	0	0	0	21646	0	0	1	113394	0	0	0	6126	0	0	0	30616	0
p.Ser2456Ala	1	216074182	rs755823287	A	C	gnomAD Exomes	PASS	NA	p.Ser2456Ala	c.7366T>G	missense_variant			2	251040	7.96686e-06	0	0	0	16254	0	0	0	34554	0	0	0	10062	0	0	0	18386	0	0	0	21648	0	0	2	113394	0	0	0	6126	0	0	0	30616	0
p.Ser2456Phe	1	216074181	rs1224171935	G	A	gnomAD Exomes	PASS	NA	p.Ser2456Phe	c.7367C>T	missense_variant			1	251036	3.98349e-06	0	0	0	16254	0	0	1	34552	0	0	0	10060	0	0	0	18386	0	0	0	21646	0	0	0	113394	0	0	0	6128	0	0	0	30616	0
p.Pro2458Gln	1	216074175	rs1445664368	G	T	gnomAD Exomes,gnomAD Genomes	PASS	PASS	p.Pro2458Gln	c.7373C>A	missense_variant			2	282436	7.08125e-06	0	0	0	24966	0	0	0	35394	0	0	0	10350	0	0	0	19940	0	0	0	25124	0	0	2	128828	0	0	0	7218	0	0	0	30616	0
p.Ala2459Gly	1	216074172	rs1281618285	G	C	gnomAD Exomes	PASS	NA	p.Ala2459Gly	c.7376C>G	missense_variant			2	251042	7.96679e-06	0	0	0	16254	0	0	2	34546	0	0	0	10060	0	0	0	18384	0	0	0	21648	0	0	0	113406	0	0	0	6128	0	0	0	30616	0
p.Arg2460Cys	1	216074170	rs866943133	G	A	gnomAD Exomes	PASS	NA	p.Arg2460Cys	c.7378C>T	missense_variant			1	251032	3.98356e-06	0	0	0	16252	0	0	0	34542	0	0	0	10060	0	0	0	18380	0	0	0	21648	0	0	1	113404	0	0	0	6130	0	0	0	30616	0
p.Arg2460His	1	216074169	rs368681648	C	T	gnomAD Exomes,gnomAD Genomes	PASS	PASS	p.Arg2460His	c.7379G>A	missense_variant			25	282418	8.85213e-05	0	0	0	24968	0	0	5	35386	0	0	0	10352	0	0	0	19930	0	0	0	25122	0	0	17	128830	0	0	2	7214	0	0	1	30616	0
p.Arg2460Leu	1	216074169	rs368681648	C	A	gnomAD Genomes	NA	PASS	p.Arg2460Leu	c.7379G>T	missense_variant			1	31394	3.18532e-05	0	0	0	8714	0	0	0	848	0	0	0	290	0	0	1	1554	0	0	0	3476	0	0	0	15424	0	0	0	1088	0	0	0	0	0
p.Asn2461Lys	1	216074165	rs1310804521	A	C	gnomAD Exomes	PASS	NA	p.Asn2461Lys	c.7383T>G	missense_variant			1	251054	3.98321e-06	0	0	0	16252	0	0	0	34544	0	0	0	10058	0	0	0	18382	0	0	0	21648	0	0	1	113426	0	0	0	6128	0	0	0	30616	0
p.Ala2463Ser	1	216074161	rs374569301	C	A	gnomAD Exomes	PASS	NA	p.Ala2463Ser	c.7387G>T	missense_variant			1	251032	3.98356e-06	0	0	0	16254	0	0	0	34538	0	0	0	10062	0	0	0	18378	0	0	0	21648	0	0	1	113408	0	0	0	6130	0	0	0	30614	0
p.Ala2463Thr	1	216074161	rs374569301	C	T	gnomAD Exomes	PASS	NA	p.Ala2463Thr	c.7387G>A	missense_variant	Uncertain significance		6	251032	2.39013e-05	0	0	0	16254	0	0	3	34538	0	0	0	10062	0	0	1	18378	0	0	0	21648	0	0	2	113408	0	0	0	6130	0	0	0	30614	0
p.Pro2464Ser	1	216074158	rs1399583868	G	A	gnomAD Genomes	NA	PASS	p.Pro2464Ser	c.7390C>T	missense_variant			1	31390	3.18573e-05	0	0	1	8714	0	0	0	848	0	0	0	290	0	0	0	1552	0	0	0	3476	0	0	0	15422	0	0	0	1088	0	0	0	0	0
p.Ser2466Pro	1	216074152	rs764251959	A	G	gnomAD Exomes	PASS	NA	p.Ser2466Pro	c.7396T>C	missense_variant			1	251100	3.98248e-06	0	0	0	16254	0	0	0	34548	0	0	0	10064	0	0	0	18380	0	0	0	21646	0	0	1	113462	0	0	0	6130	0	0	0	30616	0
p.Tyr2469Cys	1	216074142	rs763559650	T	C	gnomAD Exomes	PASS	NA	p.Tyr2469Cys	c.7406A>G	missense_variant			2	251072	7.96584e-06	0	0	1	16254	0	0	0	34544	0	0	0	10064	0	0	0	18376	0	0	1	21646	0	0	0	113452	0	0	0	6120	0	0	0	30616	0
p.Leu2471Phe	1	216074137	rs775824145	G	A	gnomAD Exomes	PASS	NA	p.Leu2471Phe	c.7411C>T	missense_variant	Uncertain significance		2	251088	7.96533e-06	0	0	0	16254	0	0	0	34536	0	0	0	10066	0	0	0	18380	0	0	0	21646	0	0	2	113468	0	0	0	6124	0	0	0	30614	0
p.Gly2476Ser	1	216074122	rs143017635	C	T	gnomAD Exomes	PASS	NA	p.Gly2476Ser	c.7426G>A	missense_variant			1	251030	3.98359e-06	0	0	0	16254	0	0	0	34526	0	0	0	10064	0	0	1	18374	0	0	0	21638	0	0	0	113436	0	0	0	6126	0	0	0	30612	0
p.Asp2477Asn	1	216074119	rs772852467	C	T	gnomAD Exomes,gnomAD Genomes	PASS	PASS	p.Asp2477Asn	c.7429G>A	missense_variant			22	282404	7.79026e-05	1	0	0	24962	0	0	7	35370	0	0	0	10354	0	0	0	19934	0	0	0	25114	0	0	1	128844	0	0	0	7210	0	0	14	30616	1
p.Asp2477Glu	1	216074117		G	C	gnomAD Exomes	PASS	NA	p.Asp2477Glu	c.7431C>G	missense_variant			1	251026	3.98365e-06	0	0	0	16252	0	0	0	34510	0	0	0	10064	0	0	0	18380	0	0	0	21638	0	0	1	113442	0	0	0	6124	0	0	0	30616	0
p.Thr2479Ile	1	216074112	rs876658115	G	A	gnomAD Exomes	PASS	NA	p.Thr2479Ile	c.7436C>T	missense_variant	Uncertain significance		4	251058	1.59326e-05	0	0	0	16254	0	0	4	34518	0	0	0	10066	0	0	0	18376	0	0	0	21634	0	0	0	113470	0	0	0	6124	0	0	0	30616	0
p.Gly2481Glu	1	216074106	rs140341466	C	T	gnomAD Exomes	PASS	NA	p.Gly2481Glu	c.7442G>A	missense_variant			1	251042	3.9834e-06	0	0	0	16254	0	0	0	34518	0	0	0	10066	0	0	0	18372	0	0	0	21640	0	0	1	113452	0	0	0	6124	0	0	0	30616	0
p.Leu2483Arg	1	216074100	rs371611777	A	C	gnomAD Exomes	PASS	NA	p.Leu2483Arg	c.7448T>G	missense_variant			4	251034	1.59341e-05	0	0	1	16252	0	0	0	34512	0	0	0	10068	0	0	3	18374	0	0	0	21628	0	0	0	113462	0	0	0	6122	0	0	0	30616	0
p.Glu2484Asp	1	216073559	rs397518031	C	A	gnomAD Exomes	PASS	NA	p.Glu2484Asp	c.7452G>T	missense_variant	Uncertain significance		3	250448	1.19785e-05	0	0	0	16250	0	0	0	34484	0	0	0	10050	0	0	2	18318	0	0	0	21522	0	0	1	113114	0	0	0	6098	0	0	0	30612	0
p.Glu2484Asp	1	216073559	rs397518031	C	G	gnomAD Exomes	PASS	NA	p.Glu2484Asp	c.7452G>C	missense_variant			1	250448	3.99284e-06	0	0	0	16250	0	0	0	34484	0	0	0	10050	0	0	0	18318	0	0	0	21522	0	0	1	113114	0	0	0	6098	0	0	0	30612	0
p.Pro2489Ala	1	216073546	rs1319739577	G	C	gnomAD Exomes	PASS	NA	p.Pro2489Ala	c.7465C>G	missense_variant			1	250578	3.99077e-06	0	0	0	16250	0	0	0	34494	0	0	0	10054	0	0	0	18330	0	0	0	21562	0	0	1	113172	0	0	0	6102	0	0	0	30614	0
p.Ala2491Ser	1	216073540	rs781176946	C	A	gnomAD Exomes,gnomAD Genomes	PASS	PASS	p.Ala2491Ser	c.7471G>T	missense_variant		mnv	4	282020	1.41834e-05	0	0	0	24962	0	0	2	35352	0	0	0	10344	0	0	0	19898	0	0	0	25060	0	0	0	128598	0	0	0	7190	0	0	2	30616	0
p.Ala2491Val	1	216073539	rs1232885353	G	A	gnomAD Exomes,gnomAD Genomes	PASS	PASS	p.Ala2491Val	c.7472C>T	missense_variant		mnv	2	281988	7.0925e-06	0	0	0	24960	0	0	2	35346	0	0	0	10344	0	0	0	19896	0	0	0	25058	0	0	0	128578	0	0	0	7190	0	0	0	30616	0
p.Ser2492Leu	1	216073536	rs483353056	G	A	gnomAD Exomes,gnomAD Genomes	PASS	PASS	p.Ser2492Leu	c.7475C>T	missense_variant	Uncertain significance		6	281976	2.12784e-05	0	0	0	24964	0	0	0	35346	0	0	0	10342	0	0	1	19894	0	0	0	25060	0	0	4	128566	0	0	1	7190	0	0	0	30614	0
p.Glu2496Gly	1	216073524	rs765341308	T	C	gnomAD Exomes	PASS	NA	p.Glu2496Gly	c.7487A>G	missense_variant			2	250714	7.97722e-06	1	0	0	16250	0	0	0	34510	0	0	0	10056	0	0	0	18342	0	0	0	21608	0	0	0	113226	0	0	0	6106	0	0	2	30616	1
p.Ser2498Arg	1	216073519	rs754310768	T	G	gnomAD Exomes	PASS	NA	p.Ser2498Arg	c.7492A>C	missense_variant			1	250712	3.98864e-06	0	0	0	16254	0	0	0	34510	0	0	0	10054	0	0	0	18348	0	0	0	21616	0	0	1	113206	0	0	0	6108	0	0	0	30616	0
p.Ser2498Cys	1	216073519	rs754310768	T	A	gnomAD Exomes	PASS	NA	p.Ser2498Cys	c.7492A>T	missense_variant	Uncertain significance		6	250712	2.39318e-05	0	0	0	16254	0	0	0	34510	0	0	0	10054	0	0	6	18348	0	0	0	21616	0	0	0	113206	0	0	0	6108	0	0	0	30616	0
p.Ser2498Asn	1	216073518	rs766760718	C	T	gnomAD Exomes	PASS	NA	p.Ser2498Asn	c.7493G>A	missense_variant			2	250714	7.97722e-06	0	0	0	16254	0	0	0	34510	0	0	0	10054	0	0	0	18350	0	0	0	21614	0	0	0	113206	0	0	0	6110	0	0	2	30616	0
p.Ser2498Arg	1	216073517	rs760977747	A	T	gnomAD Exomes	PASS	NA	p.Ser2498Arg	c.7494T>A	missense_variant	Conflicting interpretations of pathogenicity		8	250694	3.19114e-05	0	0	0	16254	0	0	0	34504	0	0	0	10054	0	0	0	18348	0	0	0	21618	0	0	8	113192	0	0	0	6110	0	0	0	30614	0
p.Pro2502Leu	1	216073506	rs562509661	G	A	gnomAD Exomes	PASS	NA	p.Pro2502Leu	c.7505C>T	missense_variant			4	250672	1.59571e-05	0	0	2	16252	0	0	0	34508	0	0	0	10052	0	0	0	18342	0	0	0	21620	0	0	2	113180	0	0	0	6102	0	0	0	30616	0
p.Tyr2503Ser	1	216073503	rs1199204915	T	G	gnomAD Exomes	PASS	NA	p.Tyr2503Ser	c.7508A>C	missense_variant			1	250722	3.98848e-06	0	0	0	16252	0	0	0	34520	0	0	0	10052	0	0	0	18352	0	0	0	21620	0	0	0	113204	0	0	0	6106	0	0	1	30616	0
p.Tyr2506Asp	1	216073495	rs1323786264	A	C	gnomAD Genomes	NA	PASS	p.Tyr2506Asp	c.7516T>G	missense_variant			1	31398	3.18492e-05	0	0	1	8714	0	0	0	848	0	0	0	290	0	0	0	1556	0	0	0	3476	0	0	0	15426	0	0	0	1088	0	0	0	0	0
p.Tyr2506Cys	1	216073494	rs937606032	T	C	gnomAD Genomes	NA	PASS	p.Tyr2506Cys	c.7517A>G	missense_variant	Uncertain significance		1	31404	3.18431e-05	0	0	1	8714	0	0	0	848	0	0	0	290	0	0	0	1558	0	0	0	3476	0	0	0	15430	0	0	0	1088	0	0	0	0	0
p.Met2507Val	1	216073492	rs140015321	T	C	gnomAD Exomes	PASS	NA	p.Met2507Val	c.7519A>G	missense_variant			1	250774	3.98765e-06	0	0	1	16252	0	0	0	34526	0	0	0	10056	0	0	0	18354	0	0	0	21632	0	0	0	113224	0	0	0	6114	0	0	0	30616	0
p.Met2507Lys	1	216073491	rs745836040	A	T	gnomAD Exomes	PASS	NA	p.Met2507Lys	c.7520T>A	missense_variant			1	250782	3.98753e-06	0	0	0	16252	0	0	0	34526	0	0	0	10056	0	0	0	18354	0	0	0	21630	0	0	0	113234	0	0	0	6114	0	0	1	30616	0
p.Arg2509Trp	1	216073486	rs1394948601	G	A	gnomAD Exomes,gnomAD Genomes	PASS	PASS	p.Arg2509Trp	c.7525C>T	missense_variant			3	282132	1.06333e-05	0	0	1	24964	0	0	0	35372	0	0	0	10344	0	0	0	19906	0	0	0	25098	0	0	2	128642	0	0	0	7194	0	0	0	30612	0
p.Arg2509Gln	1	216073485	rs781229974	C	T	gnomAD Exomes,gnomAD Genomes	PASS	PASS	p.Arg2509Gln	c.7526G>A	missense_variant			6	282144	2.12657e-05	0	0	1	24968	0	0	0	35374	0	0	0	10346	0	0	0	19902	0	0	0	25102	0	0	2	128640	0	0	1	7198	0	0	2	30614	0
p.Val2511Phe	1	216073480	rs1322530510	C	A	gnomAD Exomes	PASS	NA	p.Val2511Phe	c.7531G>T	missense_variant			1	250744	3.98813e-06	0	0	0	16250	0	0	0	34526	0	0	0	10058	0	0	1	18354	0	0	0	21626	0	0	0	113206	0	0	0	6110	0	0	0	30614	0
p.Ser2513Ala	1	216073474	rs375987841	A	C	gnomAD Exomes,gnomAD Genomes	PASS	PASS	p.Ser2513Ala	c.7537T>G	missense_variant	Uncertain significance		18	282190	6.37868e-05	0	0	0	24968	0	0	0	35382	0	0	15	10352	0	0	1	19910	0	0	0	25114	0	0	2	128650	0	0	0	7200	0	0	0	30614	0
p.Asn2514His	1	216073471	rs777618162	T	G	gnomAD Exomes,gnomAD Genomes	PASS	PASS	p.Asn2514His	c.7540A>C	missense_variant	Uncertain significance		10	282202	3.54356e-05	0	0	1	24968	0	0	1	35384	0	0	0	10350	0	0	0	19912	0	0	0	25116	0	0	6	128656	0	0	2	7202	0	0	0	30614	0
p.Asn2514Ser	1	216073470	rs150060240	T	C	gnomAD Exomes,gnomAD Genomes	PASS	PASS	p.Asn2514Ser	c.7541A>G	missense_variant	Uncertain significance		51	282210	0.000180716	0	0	5	24966	0	0	3	35382	0	0	6	10350	0	0	0	19914	0	0	1	25116	0	0	19	128666	0	0	2	7200	0	0	15	30616	0
p.Ser2518Arg	1	216073459	rs752937814	T	G	gnomAD Exomes	PASS	NA	p.Ser2518Arg	c.7552A>C	missense_variant			1	250784	3.9875e-06	0	0	0	16254	0	0	0	34530	0	0	0	10060	0	0	0	18364	0	0	0	21632	0	0	1	113214	0	0	0	6114	0	0	0	30616	0
p.Ser2518Gly	1	216073459	rs752937814	T	C	gnomAD Exomes	PASS	NA	p.Ser2518Gly	c.7552A>G	missense_variant			1	250784	3.9875e-06	0	0	0	16254	0	0	0	34530	0	0	0	10060	0	0	0	18364	0	0	0	21632	0	0	1	113214	0	0	0	6114	0	0	0	30616	0
p.His2520Gln	1	216073451	rs754363619	A	T	gnomAD Exomes	PASS	NA	p.His2520Gln	c.7560T>A	missense_variant			1	250804	3.98718e-06	0	0	0	16252	0	0	0	34532	0	0	0	10060	0	0	0	18364	0	0	0	21630	0	0	1	113240	0	0	0	6112	0	0	0	30614	0
p.Ser2521Thr	1	216073449	rs756609823	C	G	gnomAD Exomes	PASS	NA	p.Ser2521Thr	c.7562G>C	missense_variant			1	250782	3.98753e-06	0	0	0	16252	0	0	0	34534	0	0	0	10060	0	0	0	18366	0	0	0	21630	0	0	1	113212	0	0	0	6114	0	0	0	30614	0
p.Pro2525Thr	1	216073438	rs762553660	G	T	gnomAD Exomes,gnomAD Genomes	PASS	PASS	p.Pro2525Thr	c.7573C>A	missense_variant	Uncertain significance		7	282220	2.48033e-05	0	0	2	24966	0	0	1	35386	0	0	0	10350	0	0	0	19932	0	0	0	25108	0	0	4	128662	0	0	0	7202	0	0	0	30614	0
p.Pro2525Leu	1	216073437	rs775171361	G	A	gnomAD Exomes	PASS	NA	p.Pro2525Leu	c.7574C>T	missense_variant			1	250832	3.98673e-06	0	0	0	16252	0	0	0	34540	0	0	0	10060	0	0	0	18368	0	0	0	21632	0	0	1	113248	0	0	0	6118	0	0	0	30614	0
p.Phe2526Leu	1	216073433	rs1441430921	G	C	gnomAD Exomes	PASS	NA	p.Phe2526Leu	c.7578C>G	missense_variant			1	250812	3.98705e-06	0	0	0	16252	0	0	0	34536	0	0	0	10060	0	0	0	18372	0	0	0	21634	0	0	0	113226	0	0	1	6118	0	0	0	30614	0
p.Met2527Val	1	216073432	rs1251113868	T	C	gnomAD Exomes	PASS	NA	p.Met2527Val	c.7579A>G	missense_variant			1	250832	3.98673e-06	0	0	0	16254	0	0	0	34538	0	0	0	10060	0	0	0	18372	0	0	0	21634	0	0	1	113242	0	0	0	6118	0	0	0	30614	0
p.Ala2529Thr	1	216073426	rs759061100	C	T	gnomAD Exomes,gnomAD Genomes	PASS	PASS	p.Ala2529Thr	c.7585G>A	missense_variant			7	282190	2.4806e-05	0	0	1	24960	0	0	1	35386	0	0	0	10352	0	0	1	19930	0	0	0	25096	0	0	4	128656	0	0	0	7198	0	0	0	30612	0
p.Glu2530Lys	1	216073423	rs1267395641	C	T	gnomAD Exomes	PASS	NA	p.Glu2530Lys	c.7588G>A	missense_variant			1	250824	3.98686e-06	0	0	0	16252	0	0	0	34540	0	0	0	10064	0	0	0	18372	0	0	0	21636	0	0	0	113236	0	0	0	6112	0	0	1	30612	0
p.Lys2532Thr	1	216062396	rs112273610	T	G	gnomAD Exomes,gnomAD Genomes	PASS	PASS	p.Lys2532Thr	c.7595A>C	missense_variant	Uncertain significance		37	280314	0.000131995	0	0	34	24378	0	0	3	35368	0	0	0	10330	0	0	0	19806	0	0	0	24596	0	0	0	128104	0	0	0	7152	0	0	0	30580	0
p.Gly2534Arg	1	216062391	rs1373081619	C	T	gnomAD Exomes	PASS	NA	p.Gly2534Arg	c.7600G>A	missense_variant			1	249376	4.01001e-06	0	0	0	15768	0	0	0	34540	0	0	0	10040	0	0	0	18260	0	0	0	21240	0	0	1	112866	0	0	0	6078	0	0	0	30584	0
p.Gly2534Glu	1	216062390	rs867568375	C	T	gnomAD Exomes	PASS	NA	p.Gly2534Glu	c.7601G>A	missense_variant			1	249506	4.00792e-06	0	0	0	15828	0	0	0	34542	0	0	0	10044	0	0	1	18270	0	0	0	21262	0	0	0	112896	0	0	0	6080	0	0	0	30584	0
p.Val2537Ile	1	216062382	rs1466461573	C	T	gnomAD Exomes,gnomAD Genomes	PASS	PASS	p.Val2537Ile	c.7609G>A	missense_variant			3	281442	1.06594e-05	0	0	3	24684	0	0	0	35396	0	0	0	10338	0	0	0	19870	0	0	0	24872	0	0	0	128510	0	0	0	7178	0	0	0	30594	0
p.Val2537Asp	1	216062381	rs562661661	A	T	gnomAD Exomes	PASS	NA	p.Val2537Asp	c.7610T>A	missense_variant			2	250172	7.9945e-06	0	0	0	16026	0	0	0	34550	0	0	0	10050	0	0	0	18316	0	0	0	21418	0	0	0	113116	0	0	0	6100	0	0	2	30596	0
p.Pro2539Leu	1	216062375	rs147333637	G	A	gnomAD Exomes,gnomAD Genomes	PASS	PASS	p.Pro2539Leu	c.7616C>T	missense_variant	Uncertain significance		20	281760	7.09824e-05	0	0	3	24820	0	0	0	35408	0	0	0	10340	0	0	8	19882	0	0	1	24902	0	0	7	128620	0	0	1	7188	0	0	0	30600	0
p.Leu2541Pro	1	216062369	rs771784918	A	G	gnomAD Exomes	PASS	NA	p.Leu2541Pro	c.7622T>C	missense_variant			4	250590	1.59623e-05	0	0	0	16158	0	0	4	34570	0	0	0	10052	0	0	0	18338	0	0	0	21524	0	0	0	113236	0	0	0	6110	0	0	0	30602	0
p.Lys2545Glu	1	216062358	rs774559456	T	C	gnomAD Exomes	PASS	NA	p.Lys2545Glu	c.7633A>G	missense_variant	Uncertain significance		3	250760	1.19636e-05	0	0	0	16202	0	0	3	34568	0	0	0	10054	0	0	0	18344	0	0	0	21554	0	0	0	113322	0	0	0	6114	0	0	0	30602	0
p.Met2549Leu	1	216062346	rs768926106	T	A	gnomAD Exomes	PASS	NA	p.Met2549Leu	c.7645A>T	missense_variant			3	250834	1.19601e-05	0	0	0	16222	0	0	0	34568	0	0	0	10056	0	0	0	18352	0	0	0	21586	0	0	0	113328	0	0	0	6112	0	0	3	30610	0
p.His2555Gln	1	216062326	rs780148676	A	T	gnomAD Exomes	PASS	NA	p.His2555Gln	c.7665T>A	missense_variant			1	251030	3.98359e-06	0	0	0	16248	0	0	0	34572	0	0	0	10068	0	0	1	18372	0	0	0	21618	0	0	0	113426	0	0	0	6114	0	0	0	30612	0
p.Pro2556Ala	1	216062325	rs1250150836	G	C	gnomAD Exomes	PASS	NA	p.Pro2556Ala	c.7666C>G	missense_variant			1	251026	3.98365e-06	0	0	0	16244	0	0	0	34574	0	0	0	10066	0	0	0	18372	0	0	0	21620	0	0	0	113424	0	0	1	6114	0	0	0	30612	0
p.Arg2557Thr	1	216062321	rs143628000	C	G	gnomAD Exomes	PASS	NA	p.Arg2557Thr	c.7670G>C	missense_variant			6	251042	2.39004e-05	0	0	0	16248	0	0	1	34576	0	0	0	10066	0	0	0	18380	0	0	0	21610	0	0	5	113434	0	0	0	6116	0	0	0	30612	0
p.Lys2558Ile	1	216062318	rs1319051909	T	A	gnomAD Exomes,gnomAD Genomes	PASS	PASS	p.Lys2558Ile	c.7673A>T	missense_variant			2	282470	7.0804e-06	0	0	1	24960	0	0	1	35422	0	0	0	10358	0	0	0	19938	0	0	0	25098	0	0	0	128878	0	0	0	7204	0	0	0	30612	0
p.Asn2560Ser	1	216062312	rs370155266	T	C	gnomAD Exomes	PASS	NA	p.Asn2560Ser	c.7679A>G	missense_variant	Uncertain significance		13	251102	5.17718e-05	0	0	2	16252	0	0	5	34574	0	0	0	10070	0	0	0	18374	0	0	0	21630	0	0	3	113470	0	0	2	6118	0	0	1	30614	0
p.Gly2561Arg	1	216062310	rs781685696	C	T	gnomAD Exomes	PASS	NA	p.Gly2561Arg	c.7681G>A	missense_variant	Uncertain significance		2	251086	7.9654e-06	0	0	0	16248	0	0	2	34570	0	0	0	10070	0	0	0	18374	0	0	0	21630	0	0	0	113470	0	0	0	6114	0	0	0	30610	0
p.Val2562Leu	1	216062307	rs397518033	C	G	gnomAD Exomes	PASS	NA	p.Val2562Leu	c.7684G>C	missense_variant			1	251122	3.98213e-06	0	0	0	16250	0	0	0	34578	0	0	0	10066	0	0	0	18378	0	0	0	21630	0	0	1	113488	0	0	0	6120	0	0	0	30612	0
p.Val2562Phe	1	216062307	rs397518033	C	A	gnomAD Exomes	PASS	NA	p.Val2562Phe	c.7684G>T	missense_variant	Uncertain significance		3	251122	1.19464e-05	0	0	0	16250	0	0	2	34578	0	0	0	10066	0	0	0	18378	0	0	0	21630	0	0	1	113488	0	0	0	6120	0	0	0	30612	0
p.Val2562Ala	1	216062306	rs56385601	A	G	gnomAD Exomes,gnomAD Genomes	PASS	PASS	p.Val2562Ala	c.7685T>C	missense_variant	Benign		1802	282528	0.00637813	15	0	44	24952	0	0	168	35428	0	0	102	10356	0	0	0	19938	0	0	167	25106	3	0	1199	128928	12	0	47	7206	0	0	75	30614	0
p.Thr2564Pro	1	216062301	rs752031992	T	G	gnomAD Exomes	PASS	NA	p.Thr2564Pro	c.7690A>C	missense_variant			1	251162	3.98149e-06	0	0	0	16250	0	0	0	34584	0	0	1	10066	0	0	0	18380	0	0	0	21636	0	0	0	113508	0	0	0	6124	0	0	0	30614	0
p.His2565Tyr	1	216062298	rs1404220423	G	A	gnomAD Exomes	PASS	NA	p.His2565Tyr	c.7693C>T	missense_variant			2	251158	7.96311e-06	0	0	0	16252	0	0	0	34586	0	0	0	10068	0	0	0	18380	0	0	0	21628	0	0	0	113504	0	0	0	6124	0	0	2	30616	0
p.Ile2568Met	1	216062287	rs754724898	A	C	gnomAD Exomes	PASS	NA	p.Ile2568Met	c.7704T>G	missense_variant			1	251218	3.98061e-06	0	0	0	16254	0	0	0	34588	0	0	0	10068	0	0	0	18388	0	0	0	21646	0	0	1	113530	0	0	0	6128	0	0	0	30616	0
p.Tyr2569Asp	1	216062286	rs766015888	A	C	gnomAD Exomes	PASS	NA	p.Tyr2569Asp	c.7705T>G	missense_variant			1	251220	3.98057e-06	0	0	0	16254	0	0	0	34590	0	0	0	10068	0	0	0	18388	0	0	0	21642	0	0	1	113536	0	0	0	6128	0	0	0	30614	0
p.Tyr2569His	1	216062286	rs766015888	A	G	gnomAD Exomes	PASS	NA	p.Tyr2569His	c.7705T>C	missense_variant			1	251220	3.98057e-06	0	0	0	16254	0	0	0	34590	0	0	0	10068	0	0	0	18388	0	0	0	21642	0	0	1	113536	0	0	0	6128	0	0	0	30614	0
p.Tyr2569Phe	1	216062285	rs1424050389	T	A	gnomAD Exomes	PASS	NA	p.Tyr2569Phe	c.7706A>T	missense_variant			1	251212	3.9807e-06	0	0	0	16254	0	0	0	34590	0	0	0	10068	0	0	0	18388	0	0	0	21640	0	0	1	113530	0	0	0	6128	0	0	0	30614	0
p.Tyr2569Ser	1	216062285	rs1424050389	T	G	gnomAD Exomes	PASS	NA	p.Tyr2569Ser	c.7706A>C	missense_variant			1	251212	3.9807e-06	0	0	0	16254	0	0	0	34590	0	0	0	10068	0	0	0	18388	0	0	0	21640	0	0	0	113530	0	0	0	6128	0	0	1	30614	0
p.Leu2570Ile	1	216062283	rs1172636663	G	T	gnomAD Exomes	PASS	NA	p.Leu2570Ile	c.7708C>A	missense_variant			1	251210	3.98073e-06	0	0	0	16252	0	0	1	34590	0	0	0	10068	0	0	0	18386	0	0	0	21642	0	0	0	113530	0	0	0	6128	0	0	0	30614	0
p.His2571Tyr	1	216062280	rs760181976	G	A	gnomAD Exomes,gnomAD Genomes	PASS	PASS	p.His2571Tyr	c.7711C>T	missense_variant			3	282626	1.06147e-05	0	0	0	24960	0	0	0	35438	0	0	0	10360	0	0	1	19946	0	0	0	25120	0	0	2	128972	0	0	0	7216	0	0	0	30614	0
p.Arg2573Cys	1	216062274	rs140983855	G	A	gnomAD Exomes,gnomAD Genomes	PASS	PASS	p.Arg2573Cys	c.7717C>T	missense_variant			15	282660	5.30673e-05	0	0	10	24956	0	0	3	35438	0	0	0	10362	0	0	0	19950	0	0	0	25122	0	0	1	129008	0	0	0	7210	0	0	1	30614	0
p.Arg2573His	1	216062273	rs189748047	C	T	gnomAD Exomes,gnomAD Genomes	PASS	PASS	p.Arg2573His	c.7718G>A	missense_variant	Conflicting interpretations of pathogenicity		65	282650	0.000229966	0	0	0	24954	0	0	11	35438	0	0	0	10362	0	0	2	19948	0	0	0	25120	0	0	48	129006	0	0	1	7210	0	0	3	30612	0
p.Arg2573Pro	1	216062273	rs189748047	C	G	gnomAD Exomes,gnomAD Genomes	PASS	PASS	p.Arg2573Pro	c.7718G>C	missense_variant			21	282650	7.42968e-05	0	0	0	24954	0	0	0	35438	0	0	0	10362	0	0	18	19948	0	0	0	25120	0	0	3	129006	0	0	0	7210	0	0	0	30612	0
p.Leu2576Phe	1	216062263	rs151037142	C	G	gnomAD Exomes	PASS	NA	p.Leu2576Phe	c.7728G>C	missense_variant	Uncertain significance		10	251282	3.97959e-05	0	0	1	16256	0	0	0	34590	0	0	0	10070	0	0	0	18390	0	0	0	21648	0	0	0	113586	0	0	0	6128	0	0	9	30614	0
p.Arg2577Gly	1	216062262	rs1174913071	T	C	gnomAD Genomes	NA	PASS	p.Arg2577Gly	c.7729A>G	missense_variant			1	31402	3.18451e-05	0	0	0	8710	0	0	0	848	0	0	0	290	0	0	0	1558	0	0	0	3476	0	0	1	15434	0	0	0	1086	0	0	0	0	0
p.Pro2579Ser	1	216062256	rs775641533	G	A	gnomAD Exomes	PASS	NA	p.Pro2579Ser	c.7735C>T	missense_variant			1	251280	3.97962e-06	0	0	0	16254	0	0	0	34590	0	0	0	10070	0	0	0	18388	0	0	0	21648	0	0	1	113588	0	0	0	6128	0	0	0	30614	0
p.Thr2583Ala	1	216062244	rs537902588	T	C	gnomAD Exomes	PASS	NA	p.Thr2583Ala	c.7747A>G	missense_variant			1	251280	3.97962e-06	0	0	1	16256	0	0	0	34590	0	0	0	10072	0	0	0	18386	0	0	0	21648	0	0	0	113582	0	0	0	6130	0	0	0	30616	0
p.Thr2583Ile	1	216062243	rs745896860	G	A	gnomAD Exomes,gnomAD Genomes	PASS	PASS	p.Thr2583Ile	c.7748C>T	missense_variant			3	282672	1.0613e-05	0	0	1	24962	0	0	0	35438	0	0	0	10362	0	0	2	19942	0	0	0	25124	0	0	0	129014	0	0	0	7214	0	0	0	30616	0
p.Cys2585Phe	1	216062237	rs1283272677	C	A	gnomAD Exomes	PASS	NA	p.Cys2585Phe	c.7754G>T	missense_variant			1	251274	3.97972e-06	0	0	0	16256	0	0	0	34590	0	0	0	10070	0	0	0	18384	0	0	1	21648	0	0	0	113580	0	0	0	6130	0	0	0	30616	0
p.Val2587Leu	1	216062232	rs1341753570	C	A	gnomAD Exomes	PASS	NA	p.Val2587Leu	c.7759G>T	missense_variant			1	251288	3.9795e-06	0	0	0	16256	0	0	1	34590	0	0	0	10072	0	0	0	18386	0	0	0	21648	0	0	0	113590	0	0	0	6130	0	0	0	30616	0
p.Met2588Val	1	216062229		T	C	gnomAD Exomes	PASS	NA	p.Met2588Val	c.7762A>G	missense_variant			1	251284	3.97956e-06	0	0	0	16256	0	0	0	34590	0	0	0	10072	0	0	0	18382	0	0	0	21648	0	0	0	113592	0	0	0	6128	0	0	1	30616	0
p.Met2588Thr	1	216062228	rs771523547	A	G	gnomAD Exomes	PASS	NA	p.Met2588Thr	c.7763T>C	missense_variant			1	251286	3.97953e-06	0	0	0	16256	0	0	0	34590	0	0	0	10072	0	0	0	18380	0	0	0	21648	0	0	1	113596	0	0	0	6128	0	0	0	30616	0
p.His2591Tyr	1	216062220	rs758792302	G	A	gnomAD Exomes	PASS	NA	p.His2591Tyr	c.7771C>T	missense_variant			1	251272	3.97975e-06	0	0	0	16254	0	0	0	34590	0	0	0	10068	0	0	0	18382	0	0	0	21648	0	0	1	113586	0	0	0	6128	0	0	0	30616	0
p.Tyr2596Cys	1	216062204	rs371685066	T	C	gnomAD Exomes,gnomAD Genomes	PASS	PASS	p.Tyr2596Cys	c.7787A>G	missense_variant	Uncertain significance		10	282620	3.53832e-05	0	0	7	24956	0	0	0	35438	0	0	0	10358	0	0	0	19934	0	0	0	25124	0	0	1	128974	0	0	2	7220	0	0	0	30616	0
p.Glu2601Lys	1	216062190	rs1466660887	C	T	gnomAD Exomes	PASS	NA	p.Glu2601Lys	c.7801G>A	missense_variant			1	251186	3.98111e-06	0	0	1	16256	0	0	0	34588	0	0	0	10066	0	0	0	18370	0	0	0	21648	0	0	0	113514	0	0	0	6128	0	0	0	30616	0
p.Ala2602Pro	1	216062187	rs1253043440	C	G	gnomAD Genomes	NA	PASS	p.Ala2602Pro	c.7804G>C	missense_variant	Uncertain significance		1	31396	3.18512e-05	0	0	1	8710	0	0	0	848	0	0	0	290	0	0	0	1560	0	0	0	3476	0	0	0	15426	0	0	0	1086	0	0	0	0	0
p.Ala2602Asp	1	216062186	rs750015741	G	T	gnomAD Exomes	PASS	NA	p.Ala2602Asp	c.7805C>A	missense_variant			1	251188	3.98108e-06	0	0	0	16256	0	0	0	34588	0	0	0	10066	0	0	0	18372	0	0	0	21648	0	0	1	113514	0	0	0	6128	0	0	0	30616	0
p.Thr2604Ala	1	216062181	rs761850134	T	C	gnomAD Exomes	PASS	NA	p.Thr2604Ala	c.7810A>G	missense_variant			1	251174	3.9813e-06	0	0	0	16256	0	0	0	34590	0	0	0	10068	0	0	0	18364	0	0	0	21648	0	0	1	113510	0	0	0	6122	0	0	0	30616	0
p.Thr2604Pro	1	216062181	rs761850134	T	G	gnomAD Exomes	PASS	NA	p.Thr2604Pro	c.7810A>C	missense_variant			1	251174	3.9813e-06	0	0	0	16256	0	0	0	34590	0	0	0	10068	0	0	0	18364	0	0	1	21648	0	0	0	113510	0	0	0	6122	0	0	0	30616	0
p.Lys2606Arg	1	216062174	rs1440824446	T	C	gnomAD Exomes	PASS	NA	p.Lys2606Arg	c.7817A>G	missense_variant			1	251160	3.98153e-06	0	0	0	16256	0	0	0	34588	0	0	0	10070	0	0	0	18356	0	0	0	21646	0	0	1	113506	0	0	0	6122	0	0	0	30616	0
p.Cys2608Tyr	1	216062168	rs1451401776	C	T	gnomAD Exomes	PASS	NA	p.Cys2608Tyr	c.7823G>A	missense_variant			1	251122	3.98213e-06	0	0	0	16256	0	0	0	34586	0	0	0	10066	0	0	0	18358	0	0	0	21648	0	0	0	113474	0	0	0	6118	0	0	1	30616	0
p.Leu2610Phe	1	216062163	rs1288636636	G	A	gnomAD Exomes	PASS	NA	p.Leu2610Phe	c.7828C>T	missense_variant			1	251116	3.98222e-06	0	0	0	16256	0	0	0	34588	0	0	0	10068	0	0	0	18356	0	0	0	21646	0	0	1	113468	0	0	0	6118	0	0	0	30616	0
p.Leu2610Pro	1	216062162	rs762681028	A	G	gnomAD Exomes	PASS	NA	p.Leu2610Pro	c.7829T>C	missense_variant			1	251122	3.98213e-06	0	0	0	16256	0	0	0	34584	0	0	0	10068	0	0	0	18354	0	0	0	21646	0	0	1	113474	0	0	0	6124	0	0	0	30616	0
p.Ser2611Pro	1	216062160	rs775696590	A	G	gnomAD Exomes	PASS	NA	p.Ser2611Pro	c.7831T>C	missense_variant			3	251126	1.19462e-05	0	0	0	16256	0	0	0	34586	0	0	0	10064	0	0	0	18354	0	0	0	21646	0	0	0	113482	0	0	0	6124	0	0	3	30614	0
p.Ser2611Leu	1	216062159	rs1283222061	G	A	gnomAD Exomes	PASS	NA	p.Ser2611Leu	c.7832C>T	missense_variant			3	251118	1.19466e-05	0	0	0	16256	0	0	3	34584	0	0	0	10066	0	0	0	18354	0	0	0	21646	0	0	0	113474	0	0	0	6124	0	0	0	30614	0
p.Glu2613Gln	1	216062154	rs770125455	C	G	gnomAD Exomes	PASS	NA	p.Glu2613Gln	c.7837G>C	missense_variant			1	251110	3.98232e-06	0	0	0	16254	0	0	1	34586	0	0	0	10068	0	0	0	18348	0	0	0	21644	0	0	0	113470	0	0	0	6124	0	0	0	30616	0
p.Glu2613Asp	1	216062152	rs568902534	C	A	gnomAD Exomes,gnomAD Genomes	PASS	PASS	p.Glu2613Asp	c.7839G>T	missense_variant	Likely benign		50	282474	0.000177007	0	0	0	24954	0	0	0	35432	0	0	0	10356	0	0	50	19904	0	0	0	25122	0	0	0	128884	0	0	0	7208	0	0	0	30614	0
p.Gln2615Arg	1	216062147	rs397518032	T	C	gnomAD Exomes	PASS	NA	p.Gln2615Arg	c.7844A>G	missense_variant	Conflicting interpretations of pathogenicity		2	251070	7.96591e-06	0	0	0	16256	0	0	0	34588	0	0	0	10060	0	0	0	18340	0	0	0	21644	0	0	2	113450	0	0	0	6118	0	0	0	30614	0
p.Trp2618Arg	1	216062139	rs747547953	A	G	gnomAD Exomes	PASS	NA	p.Trp2618Arg	c.7852T>C	missense_variant			1	251060	3.98311e-06	0	0	0	16254	0	0	0	34580	0	0	0	10064	0	0	0	18340	0	0	0	21644	0	0	1	113440	0	0	0	6122	0	0	0	30616	0
p.Thr2619Lys	1	216062135	rs778372214	G	T	gnomAD Exomes,gnomAD Genomes	PASS	PASS	p.Thr2619Lys	c.7856C>A	missense_variant			5	282430	1.77035e-05	0	0	0	24952	0	0	5	35426	0	0	0	10354	0	0	0	19900	0	0	0	25122	0	0	0	128852	0	0	0	7208	0	0	0	30616	0
p.Leu2620Phe	1	216062133	rs376837747	G	A	gnomAD Exomes	PASS	NA	p.Leu2620Phe	c.7858C>T	missense_variant			1	251062	3.98308e-06	0	0	1	16252	0	0	0	34578	0	0	0	10068	0	0	0	18342	0	0	0	21646	0	0	0	113434	0	0	0	6126	0	0	0	30616	0
p.Ala2623Ser	1	216062124	rs1016015863	C	A	gnomAD Exomes	PASS	NA	p.Ala2623Ser	c.7867G>T	missense_variant			2	251056	7.96635e-06	0	0	0	16254	0	0	1	34576	0	0	0	10064	0	0	0	18354	0	0	0	21642	0	0	1	113426	0	0	0	6126	0	0	0	30614	0
p.Ala2623Gly	1	216062123	rs776583882	G	C	gnomAD Exomes	PASS	NA	p.Ala2623Gly	c.7868C>G	missense_variant			1	251036	3.98349e-06	0	0	1	16254	0	0	0	34576	0	0	0	10062	0	0	0	18348	0	0	0	21642	0	0	0	113412	0	0	0	6126	0	0	0	30616	0
p.Pro2624Leu	1	216062120	rs748455430	G	A	gnomAD Exomes	PASS	NA	p.Pro2624Leu	c.7871C>T	missense_variant	Uncertain significance		6	251028	2.39017e-05	0	0	0	16254	0	0	1	34576	0	0	0	10062	0	0	0	18346	0	0	0	21640	0	0	2	113408	0	0	0	6126	0	0	3	30616	0
p.Glu2625Ala	1	216062117	rs1478019016	T	G	gnomAD Exomes	PASS	NA	p.Glu2625Ala	c.7874A>C	missense_variant			2	251058	7.96629e-06	0	0	0	16254	0	0	2	34582	0	0	0	10064	0	0	0	18354	0	0	0	21644	0	0	0	113418	0	0	0	6128	0	0	0	30614	0
p.Ile2627Asn	1	216062111	rs745480430	A	T	gnomAD Exomes	PASS	NA	p.Ile2627Asn	c.7880T>A	missense_variant	Uncertain significance		21	251094	8.3634e-05	0	0	0	16256	0	0	20	34586	0	0	0	10070	0	0	0	18356	0	0	0	21644	0	0	0	113438	0	0	1	6128	0	0	0	30616	0
p.Pro2628Ser	1	216062109	rs1452949901	G	A	gnomAD Exomes	PASS	NA	p.Pro2628Ser	c.7882C>T	missense_variant			1	251064	3.98305e-06	0	0	0	16252	0	0	0	34580	0	0	0	10066	0	0	0	18352	0	0	0	21640	0	0	0	113430	0	0	0	6128	0	0	1	30616	0
p.Thr2636Ala	1	216062085	rs752549947	T	C	gnomAD Exomes,gnomAD Genomes	PASS	PASS	p.Thr2636Ala	c.7906A>G	missense_variant	Uncertain significance		21	282458	7.43473e-05	0	0	0	24964	0	0	18	35426	0	0	0	10356	0	0	0	19934	0	0	0	25118	0	0	1	128834	0	0	1	7210	0	0	1	30616	0
p.Thr2636Ile	1	216062084	rs764922996	G	A	gnomAD Exomes	PASS	NA	p.Thr2636Ile	c.7907C>T	missense_variant			1	251090	3.98264e-06	0	0	0	16254	0	0	0	34580	0	0	0	10066	0	0	0	18374	0	0	0	21642	0	0	1	113432	0	0	0	6126	0	0	0	30616	0
p.Pro2637Ser	1	216062082	rs759838597	G	A	gnomAD Exomes	PASS	NA	p.Pro2637Ser	c.7909C>T	missense_variant			1	251092	3.9826e-06	0	0	0	16254	0	0	0	34582	0	0	0	10066	0	0	0	18376	0	0	0	21644	0	0	1	113432	0	0	0	6122	0	0	0	30616	0
p.Ser2639Ala	1	216062076	rs398124620	A	C	gnomAD Exomes	PASS	NA	p.Ser2639Ala	c.7915T>G	missense_variant			1	251098	3.98251e-06	0	0	0	16252	0	0	0	34584	0	0	0	10064	0	0	0	18374	0	0	0	21646	0	0	1	113442	0	0	0	6122	0	0	0	30614	0
p.Ser2639Pro	1	216062076	rs398124620	A	G	gnomAD Exomes	PASS	NA	p.Ser2639Pro	c.7915T>C	missense_variant	Uncertain significance		2	251098	7.96502e-06	0	0	0	16252	0	0	0	34584	0	0	0	10064	0	0	0	18374	0	0	0	21646	0	0	2	113442	0	0	0	6122	0	0	0	30614	0
p.Ile2642Val	1	216062067	rs143523460	T	C	gnomAD Exomes,gnomAD Genomes	PASS	PASS	p.Ile2642Val	c.7924A>G	missense_variant			16	282520	5.66332e-05	0	0	15	24964	0	0	0	35436	0	0	0	10360	0	0	0	19936	0	0	0	25120	0	0	0	128880	0	0	1	7208	0	0	0	30616	0
p.Ile2642Met	1	216062065	rs1338661803	T	C	gnomAD Exomes	PASS	NA	p.Ile2642Met	c.7926A>G	missense_variant	Uncertain significance		1	251120	3.98216e-06	0	0	0	16250	0	0	0	34588	0	0	0	10068	0	0	0	18378	0	0	0	21644	0	0	0	113454	0	0	0	6124	0	0	1	30614	0
p.Gln2645Lys	1	216062058	rs1297827509	G	T	gnomAD Exomes	PASS	NA	p.Gln2645Lys	c.7933C>A	missense_variant			1	251102	3.98245e-06	0	0	1	16248	0	0	0	34588	0	0	0	10066	0	0	0	18382	0	0	0	21638	0	0	0	113444	0	0	0	6120	0	0	0	30616	0
p.Pro2646Thr	1	216062055	rs760777446	G	T	gnomAD Exomes,gnomAD Genomes	PASS	PASS	p.Pro2646Thr	c.7936C>A	missense_variant			7	282538	2.47754e-05	0	0	6	24964	0	0	1	35434	0	0	0	10360	0	0	0	19948	0	0	0	25120	0	0	0	128888	0	0	0	7210	0	0	0	30614	0
p.Pro2646His	1	216062054	rs773857989	G	T	gnomAD Exomes	PASS	NA	p.Pro2646His	c.7937C>A	missense_variant			3	251114	1.19468e-05	0	0	0	16242	0	0	0	34588	0	0	0	10068	0	0	0	18386	0	0	0	21644	0	0	0	113450	0	0	0	6122	0	0	3	30614	0
p.Pro2647Ala	1	216062052	rs1414367127	G	C	gnomAD Exomes	PASS	NA	p.Pro2647Ala	c.7939C>G	missense_variant			1	251136	3.98191e-06	0	0	0	16240	0	0	0	34588	0	0	0	10072	0	0	0	18388	0	0	0	21646	0	0	1	113466	0	0	0	6122	0	0	0	30614	0
p.Thr2648Asn	1	216062048	rs748651680	G	T	gnomAD Exomes	PASS	NA	p.Thr2648Asn	c.7943C>A	missense_variant			1	251106	3.98238e-06	0	0	0	16208	0	0	1	34588	0	0	0	10070	0	0	0	18390	0	0	0	21642	0	0	0	113470	0	0	0	6122	0	0	0	30616	0
p.Pro2650Arg	1	216062042	rs774819705	G	C	gnomAD Exomes	PASS	NA	p.Pro2650Arg	c.7949C>G	missense_variant			1	251002	3.98403e-06	0	0	0	16140	0	0	0	34588	0	0	0	10070	0	0	0	18386	0	0	0	21638	0	0	0	113452	0	0	0	6112	0	0	1	30616	0
p.Asn2651Asp	1	216062040	rs141134147	T	C	gnomAD Exomes,gnomAD Genomes	PASS	PASS	p.Asn2651Asp	c.7951A>G	missense_variant	Uncertain significance		6	282388	2.12474e-05	0	0	3	24814	0	0	0	35434	0	0	1	10360	0	0	0	19944	0	0	0	25116	0	0	2	128908	0	0	0	7198	0	0	0	30614	0
p.Asn2651Ser	1	216062039	rs745559540	T	C	gnomAD Exomes,gnomAD Genomes	PASS	PASS	p.Asn2651Ser	c.7952A>G	missense_variant	Uncertain significance		3	282380	1.0624e-05	0	0	0	24806	0	0	0	35436	0	0	0	10358	0	0	0	19944	0	0	2	25118	0	0	1	128904	0	0	0	7200	0	0	0	30614	0
p.Gly2652Ala	1	216062036	rs780651843	C	G	gnomAD Exomes,gnomAD Genomes	PASS	PASS	p.Gly2652Ala	c.7955G>C	missense_variant			4	282358	1.41664e-05	0	0	0	24794	0	0	0	35436	0	0	0	10364	0	0	0	19948	0	0	0	25114	0	0	4	128892	0	0	0	7196	0	0	0	30614	0
p.Leu2653Ser	1	216062033	rs372194665	A	G	gnomAD Exomes	PASS	NA	p.Leu2653Ser	c.7958T>C	missense_variant			1	250950	3.98486e-06	0	0	0	16070	0	0	0	34586	0	0	0	10068	0	0	0	18384	0	0	0	21644	0	0	1	113472	0	0	0	6112	0	0	0	30614	0
p.Glu2655Lys	1	216062028	rs1315856630	C	T	gnomAD Exomes	PASS	NA	p.Glu2655Lys	c.7963G>A	missense_variant			2	250950	7.96972e-06	0	0	0	16078	0	0	0	34586	0	0	0	10070	0	0	0	18386	0	0	0	21644	0	0	0	113460	0	0	0	6112	0	0	2	30614	0
p.Phe2657Val	1	216062022	rs1219468945	A	C	gnomAD Exomes	PASS	NA	p.Phe2657Val	c.7969T>G	missense_variant			1	251034	3.98352e-06	0	0	0	16110	0	0	0	34586	0	0	0	10070	0	0	0	18386	0	0	0	21644	0	0	1	113506	0	0	0	6116	0	0	0	30616	0
p.Arg2662Lys	1	216062006	rs1342651521	C	T	gnomAD Exomes	PASS	NA	p.Arg2662Lys	c.7985G>A	missense_variant			1	251144	3.98178e-06	0	0	0	16186	0	0	0	34586	0	0	0	10074	0	0	1	18376	0	0	0	21648	0	0	0	113542	0	0	0	6116	0	0	0	30616	0
p.Thr2670Ile	1	216061982	rs758382005	G	A	gnomAD Exomes	PASS	NA	p.Thr2670Ile	c.8009C>T	missense_variant			1	251238	3.98029e-06	0	0	0	16248	0	0	0	34588	0	0	0	10074	0	0	0	18370	0	0	0	21646	0	0	1	113584	0	0	0	6118	0	0	0	30610	0
p.Thr2670Ser	1	216061982	rs758382005	G	C	gnomAD Exomes	PASS	NA	p.Thr2670Ser	c.8009C>G	missense_variant			3	251238	1.19409e-05	0	0	0	16248	0	0	3	34588	0	0	0	10074	0	0	0	18370	0	0	0	21646	0	0	0	113584	0	0	0	6118	0	0	0	30610	0
p.Thr2674Asn	1	216061970	rs754677752	G	T	gnomAD Exomes	PASS	NA	p.Thr2674Asn	c.8021C>A	missense_variant			2	251228	7.9609e-06	0	0	0	16254	0	0	0	34584	0	0	0	10074	0	0	0	18358	0	0	0	21646	0	0	2	113576	0	0	0	6122	0	0	0	30614	0
p.Pro2676Leu	1	216061964	rs754100765	G	A	gnomAD Exomes,gnomAD Genomes	PASS	PASS	p.Pro2676Leu	c.8027C>T	missense_variant			2	282612	7.07684e-06	0	0	0	24956	0	0	0	35430	0	0	0	10362	0	0	0	19916	0	0	0	25120	0	0	2	129002	0	0	0	7212	0	0	0	30614	0
p.Ser2678Gly	1	216061959	rs200168441	T	C	gnomAD Exomes	PASS	NA	p.Ser2678Gly	c.8032A>G	missense_variant			1	251242	3.98023e-06	0	0	0	16256	0	0	0	34584	0	0	0	10072	0	0	1	18358	0	0	0	21646	0	0	0	113592	0	0	0	6118	0	0	0	30616	0
p.Met2681Leu	1	216061950	rs561700482	T	A	gnomAD Exomes	PASS	NA	p.Met2681Leu	c.8041A>T	missense_variant	Uncertain significance		5	251226	1.99024e-05	0	0	0	16256	0	0	0	34582	0	0	0	10072	0	0	3	18356	0	0	0	21646	0	0	0	113574	0	0	0	6124	0	0	2	30616	0
p.Met2681Ile	1	216061948	rs762441831	C	A	gnomAD Exomes	PASS	NA	p.Met2681Ile	c.8043G>T	missense_variant			1	251222	3.98054e-06	0	0	0	16256	0	0	0	34584	0	0	0	10072	0	0	0	18354	0	0	0	21646	0	0	0	113570	0	0	0	6124	0	0	1	30616	0
p.Met2681Ile	1	216061948	rs762441831	C	T	gnomAD Exomes	PASS	NA	p.Met2681Ile	c.8043G>A	missense_variant			2	251222	7.96109e-06	0	0	0	16256	0	0	1	34584	0	0	0	10072	0	0	0	18354	0	0	0	21646	0	0	1	113570	0	0	0	6124	0	0	0	30616	0
p.Ser2688Phe	1	216061928	rs1205473124	G	A	gnomAD Exomes	PASS	NA	p.Ser2688Phe	c.8063C>T	missense_variant	Uncertain significance		1	251180	3.98121e-06	0	0	0	16256	0	0	0	34584	0	0	0	10072	0	0	0	18348	0	0	0	21648	0	0	1	113528	0	0	0	6128	0	0	0	30616	0
p.Ala2689Val	1	216061925	rs774672886	G	A	gnomAD Exomes	PASS	NA	p.Ala2689Val	c.8066C>T	missense_variant			2	251164	7.96292e-06	0	0	0	16256	0	0	0	34580	0	0	0	10072	0	0	1	18352	0	0	0	21644	0	0	1	113516	0	0	0	6128	0	0	0	30616	0
p.Leu2690Phe	1	216061923	rs769080265	G	A	gnomAD Exomes	PASS	NA	p.Leu2690Phe	c.8068C>T	missense_variant			2	251172	7.96267e-06	0	0	0	16256	0	0	0	34580	0	0	0	10072	0	0	0	18354	0	0	0	21646	0	0	0	113520	0	0	0	6128	0	0	2	30616	0
p.Trp2693Arg	1	216061914	rs1310882905	A	G	gnomAD Exomes	PASS	NA	p.Trp2693Arg	c.8077T>C	missense_variant	Uncertain significance		1	251142	3.98181e-06	0	0	1	16256	0	0	0	34580	0	0	0	10072	0	0	0	18354	0	0	0	21640	0	0	0	113498	0	0	0	6126	0	0	0	30616	0
p.Lys2695Glu	1	216061908	rs775921966	T	C	gnomAD Exomes	PASS	NA	p.Lys2695Glu	c.8083A>G	missense_variant			1	251120	3.98216e-06	0	0	0	16256	0	0	1	34580	0	0	0	10068	0	0	0	18352	0	0	0	21640	0	0	0	113482	0	0	0	6126	0	0	0	30616	0
p.Lys2695Arg	1	216061907	rs770631315	T	C	gnomAD Exomes	PASS	NA	p.Lys2695Arg	c.8084A>G	missense_variant	Uncertain significance		4	251114	1.5929e-05	0	0	1	16256	0	0	0	34580	0	0	0	10068	0	0	0	18356	0	0	0	21642	0	0	2	113470	0	0	1	6126	0	0	0	30616	0
p.Tyr2696Cys	1	216061904	rs746647503	T	C	gnomAD Exomes	PASS	NA	p.Tyr2696Cys	c.8087A>G	missense_variant			1	251116	3.98222e-06	0	0	0	16256	0	0	0	34578	0	0	0	10072	0	0	0	18356	0	0	0	21642	0	0	0	113472	0	0	0	6126	0	0	1	30614	0
p.Tyr2698Phe	1	216061898	rs1467542355	T	A	gnomAD Exomes,gnomAD Genomes	PASS	PASS	p.Tyr2698Phe	c.8093A>T	missense_variant			2	282498	7.0797e-06	0	0	1	24972	0	0	0	35428	0	0	0	10360	0	0	0	19910	0	0	0	25116	0	0	1	128882	0	0	0	7214	0	0	0	30616	0
p.Arg2699Trp	1	216061896	rs771526931	G	A	gnomAD Exomes	PASS	NA	p.Arg2699Trp	c.8095C>T	missense_variant	Uncertain significance		3	251074	1.19487e-05	0	0	0	16256	0	0	0	34580	0	0	0	10070	0	0	0	18356	0	0	0	21628	0	0	2	113442	0	0	0	6126	0	0	1	30616	0
p.Arg2699Gln	1	216061895	rs748137104	C	T	gnomAD Exomes,gnomAD Genomes	PASS	PASS	p.Arg2699Gln	c.8096G>A	missense_variant	Uncertain significance		18	282474	6.37227e-05	0	0	1	24966	0	0	13	35424	0	0	0	10362	0	0	0	19908	0	0	0	25116	0	0	3	128868	0	0	0	7214	0	0	1	30616	0
p.Val2700Ile	1	216061893	rs778655083	C	T	gnomAD Exomes	PASS	NA	p.Val2700Ile	c.8098G>A	missense_variant	Likely benign		2	251072	7.96584e-06	0	0	0	16256	0	0	0	34580	0	0	0	10070	0	0	0	18354	0	0	0	21638	0	0	2	113436	0	0	0	6122	0	0	0	30616	0
p.Leu2701Pro	1	216061889	rs982853731	A	G	gnomAD Exomes,gnomAD Genomes	PASS	PASS	p.Leu2701Pro	c.8102T>C	missense_variant	Uncertain significance		2	282478	7.0802e-06	0	0	0	24972	0	0	0	35428	0	0	0	10360	0	0	0	19914	0	0	0	25114	0	0	1	128866	0	0	1	7210	0	0	0	30614	0
p.Met2702Lys	1	216061886	rs1475041474	A	T	gnomAD Genomes	NA	PASS	p.Met2702Lys	c.8105T>A	missense_variant			1	31406	3.1841e-05	0	0	1	8716	0	0	0	848	0	0	0	290	0	0	0	1560	0	0	0	3476	0	0	0	15428	0	0	0	1088	0	0	0	0	0
p.Ser2703Asn	1	216061883	rs1437720530	C	T	gnomAD Exomes	PASS	NA	p.Ser2703Asn	c.8108G>A	missense_variant			1	251050	3.98327e-06	0	0	0	16254	0	0	0	34580	0	0	0	10072	0	0	0	18354	0	0	0	21626	0	0	1	113430	0	0	0	6120	0	0	0	30614	0
p.His2706Tyr	1	216061875	rs1237514743	G	A	gnomAD Exomes	PASS	NA	p.His2706Tyr	c.8116C>T	missense_variant	Uncertain significance		1	251034	3.98352e-06	0	0	0	16256	0	0	0	34582	0	0	0	10072	0	0	0	18350	0	0	0	21634	0	0	0	113404	0	0	0	6120	0	0	1	30616	0
p.Gly2707Glu	1	216061871	rs397518034	C	T	gnomAD Exomes,gnomAD Genomes	PASS	PASS	p.Gly2707Glu	c.8120G>A	missense_variant	Uncertain significance		4	282420	1.41633e-05	0	0	0	24966	0	0	1	35430	0	0	0	10360	0	0	0	19910	0	0	0	25108	0	0	3	128824	0	0	0	7208	0	0	0	30614	0
p.Gly2708Asp	1	216061868	rs1024843872	C	T	gnomAD Exomes	PASS	NA	p.Gly2708Asp	c.8123G>A	missense_variant			1	250996	3.98413e-06	0	0	0	16254	0	0	0	34574	0	0	0	10066	0	0	1	18352	0	0	0	21632	0	0	0	113382	0	0	0	6120	0	0	0	30616	0
p.Thr2709Pro	1	216061866	rs753640827	T	G	gnomAD Exomes	PASS	NA	p.Thr2709Pro	c.8125A>C	missense_variant			3	251024	1.1951e-05	0	0	0	16254	0	0	0	34578	0	0	0	10070	0	0	0	18352	0	0	0	21638	0	0	3	113398	0	0	0	6118	0	0	0	30616	0
p.Asn2710Asp	1	216061863	rs768367348	T	C	gnomAD Exomes	PASS	NA	p.Asn2710Asp	c.8128A>G	missense_variant			1	251012	3.98387e-06	0	0	0	16254	0	0	0	34578	0	0	0	10072	0	0	0	18348	0	0	0	21632	0	0	1	113396	0	0	0	6116	0	0	0	30616	0
p.Ser2711Asn	1	216061859	rs201141410	C	T	gnomAD Exomes,gnomAD Genomes	PASS	PASS	p.Ser2711Asn	c.8132G>A	missense_variant			8	282404	2.83282e-05	0	0	0	24974	0	0	0	35420	0	0	0	10360	0	0	0	19908	0	0	0	25110	0	0	8	128814	0	0	0	7204	0	0	0	30614	0
p.Ser2712Asn	1	216061856	rs750634479	C	T	gnomAD Exomes	PASS	NA	p.Ser2712Asn	c.8135G>A	missense_variant			1	251026	3.98365e-06	0	0	0	16256	0	0	0	34582	0	0	0	10070	0	0	0	18348	0	0	0	21636	0	0	0	113406	0	0	0	6114	0	0	1	30614	0
p.Ala2713Ser	1	216061854	rs199934541	C	A	gnomAD Exomes,gnomAD Genomes	PASS	PASS	p.Ala2713Ser	c.8137G>T	missense_variant			25	282410	8.85238e-05	0	0	0	24968	0	0	0	35428	0	0	0	10356	0	0	0	19908	0	0	0	25108	0	0	24	128830	0	0	0	7198	0	0	1	30614	0
p.Ala2713Thr	1	216061854	rs199934541	C	T	gnomAD Exomes	PASS	NA	p.Ala2713Thr	c.8137G>A	missense_variant			1	251010	3.98391e-06	0	0	0	16256	0	0	0	34580	0	0	0	10066	0	0	0	18348	0	0	0	21632	0	0	1	113402	0	0	0	6112	0	0	0	30614	0
p.Glu2716Lys	1	216061845	rs531822235	C	T	gnomAD Exomes	PASS	NA	p.Glu2716Lys	c.8146G>A	missense_variant	Conflicting interpretations of pathogenicity		143	250990	0.000569744	1	0	0	16256	0	0	4	34576	0	0	0	10068	0	0	0	18350	0	0	0	21630	0	0	8	113384	0	0	4	6112	0	0	127	30614	1
p.Thr2718Ser	1	216061838	rs1283598361	G	C	gnomAD Genomes	NA	PASS	p.Thr2718Ser	c.8153C>G	missense_variant			1	31406	3.1841e-05	0	0	1	8714	0	0	0	848	0	0	0	290	0	0	0	1560	0	0	0	3476	0	0	0	15430	0	0	0	1088	0	0	0	0	0
p.Thr2719Lys	1	216061835	rs764578354	G	T	gnomAD Exomes	PASS	NA	p.Thr2719Lys	c.8156C>A	missense_variant			1	250998	3.9841e-06	0	0	0	16256	0	0	0	34578	0	0	0	10066	0	0	0	18352	0	0	0	21632	0	0	1	113384	0	0	0	6114	0	0	0	30616	0
p.Arg2723Gln	1	216061823	rs267598376	C	T	gnomAD Exomes	PASS	NA	p.Arg2723Gln	c.8168G>A	missense_variant	Uncertain significance		1	250980	3.98438e-06	0	0	1	16252	0	0	0	34576	0	0	0	10066	0	0	0	18354	0	0	0	21626	0	0	0	113382	0	0	0	6110	0	0	0	30614	0
p.Pro2724Arg	1	216061820	rs775771132	G	C	gnomAD Exomes	PASS	NA	p.Pro2724Arg	c.8171C>G	missense_variant			1	250984	3.98432e-06	0	0	0	16254	0	0	0	34576	0	0	0	10066	0	0	0	18356	0	0	0	21628	0	0	1	113380	0	0	0	6110	0	0	0	30614	0
p.Gly2726Arg	1	216061815	rs1048653046	C	T	gnomAD Exomes,gnomAD Genomes	PASS	PASS	p.Gly2726Arg	c.8176G>A	missense_variant	Uncertain significance		3	282376	1.06241e-05	0	0	3	24970	0	0	0	35428	0	0	0	10356	0	0	0	19910	0	0	0	25106	0	0	0	128788	0	0	0	7204	0	0	0	30614	0
p.Gly2726Ala	1	216061814	rs549796389	C	G	gnomAD Exomes	PASS	NA	p.Gly2726Ala	c.8177G>C	missense_variant			3	250974	1.19534e-05	0	0	0	16256	0	0	0	34580	0	0	0	10066	0	0	0	18356	0	0	0	21624	0	0	3	113364	0	0	0	6114	0	0	0	30614	0
p.Gly2726Glu	1	216061814	rs549796389	C	T	gnomAD Exomes	PASS	NA	p.Gly2726Glu	c.8177G>A	missense_variant	Uncertain significance		3	250974	1.19534e-05	0	0	0	16256	0	0	0	34580	0	0	0	10066	0	0	0	18356	0	0	0	21624	0	0	2	113364	0	0	1	6114	0	0	0	30614	0
p.Val2727Leu	1	216061812	rs145399306	C	A	gnomAD Exomes,gnomAD Genomes	PASS	PASS	p.Val2727Leu	c.8179G>T	missense_variant	Uncertain significance		12	282374	4.24968e-05	0	0	11	24958	0	0	0	35428	0	0	1	10354	0	0	0	19918	0	0	0	25102	0	0	0	128800	0	0	0	7202	0	0	0	30612	0
p.Pro2729Arg	1	216061805	rs1420866718	G	C	gnomAD Exomes	PASS	NA	p.Pro2729Arg	c.8186C>G	missense_variant			1	250988	3.98425e-06	0	0	0	16254	0	0	0	34582	0	0	0	10066	0	0	0	18358	0	0	0	21626	0	0	1	113368	0	0	0	6122	0	0	0	30612	0
p.Pro2729Leu	1	216061805	rs1420866718	G	A	gnomAD Exomes	PASS	NA	p.Pro2729Leu	c.8186C>T	missense_variant			2	250988	7.96851e-06	0	0	0	16254	0	0	2	34582	0	0	0	10066	0	0	0	18358	0	0	0	21626	0	0	0	113368	0	0	0	6122	0	0	0	30612	0
p.Pro2730Ser	1	216061803	rs768532694	G	A	gnomAD Exomes	PASS	NA	p.Pro2730Ser	c.8188C>T	missense_variant	Uncertain significance		1	251004	3.984e-06	0	0	0	16252	0	0	1	34582	0	0	0	10068	0	0	0	18364	0	0	0	21630	0	0	0	113374	0	0	0	6120	0	0	0	30614	0
p.Pro2730Thr	1	216061803	rs768532694	G	T	gnomAD Exomes	PASS	NA	p.Pro2730Thr	c.8188C>A	missense_variant	Uncertain significance		6	251004	2.3904e-05	0	0	0	16252	0	0	6	34582	0	0	0	10068	0	0	0	18364	0	0	0	21630	0	0	0	113374	0	0	0	6120	0	0	0	30614	0
p.Thr2733Ala	1	216061794	rs1190457300	T	C	gnomAD Exomes	PASS	NA	p.Thr2733Ala	c.8197A>G	missense_variant			1	250974	3.98448e-06	0	0	0	16254	0	0	1	34582	0	0	0	10060	0	0	0	18366	0	0	0	21636	0	0	0	113346	0	0	0	6118	0	0	0	30612	0
p.Val2734Met	1	216061791	rs397518035	C	T	gnomAD Exomes	PASS	NA	p.Val2734Met	c.8200G>A	missense_variant	Uncertain significance		3	250972	1.19535e-05	0	0	0	16254	0	0	2	34582	0	0	0	10060	0	0	0	18368	0	0	0	21632	0	0	1	113344	0	0	0	6120	0	0	0	30612	0
p.Glu2736Val	1	216061784	rs780035209	T	A	gnomAD Exomes	PASS	NA	p.Glu2736Val	c.8207A>T	missense_variant			2	250938	7.9701e-06	0	0	0	16254	0	0	0	34582	0	0	0	10058	0	0	0	18366	0	0	0	21630	0	0	2	113316	0	0	0	6120	0	0	0	30612	0
p.Asp2738Asn	1	216061779	rs750687826	C	T	gnomAD Exomes	PASS	NA	p.Asp2738Asn	c.8212G>A	missense_variant	Uncertain significance		2	250850	7.97289e-06	0	0	0	16248	0	0	0	34582	0	0	0	10060	0	0	0	18368	0	0	0	21614	0	0	2	113246	0	0	0	6122	0	0	0	30610	0
p.Gln2741Arg	1	216061769	rs374456269	T	C	gnomAD Exomes	PASS	NA	p.Gln2741Arg	c.8222A>G	missense_variant			4	250756	1.59518e-05	0	0	0	16250	0	0	0	34582	0	0	0	10056	0	0	1	18362	0	0	0	21604	0	0	0	113172	0	0	0	6116	0	0	3	30614	0
p.Thr2743Ile	1	216052436	rs758450927	G	A	gnomAD Exomes,gnomAD Genomes	PASS	PASS	p.Thr2743Ile	c.8228C>T	missense_variant			3	277338	1.08171e-05	0	0	0	24542	0	0	0	35354	0	0	0	10248	0	0	0	19892	0	0	0	25120	0	0	3	124512	0	0	0	7132	0	0	0	30538	0
p.Trp2744Cys	1	216052432	rs1424639717	C	G	gnomAD Exomes	PASS	NA	p.Trp2744Cys	c.8232G>C	missense_variant	Pathogenic/Likely pathogenic		2	246186	8.12394e-06	0	0	0	15900	0	0	0	34510	0	0	0	9960	0	0	1	18340	0	0	0	21640	0	0	0	109248	0	0	1	6050	0	0	0	30538	0
p.Lys2745Arg	1	216052430	rs753212183	T	C	gnomAD Exomes	PASS	NA	p.Lys2745Arg	c.8234A>G	missense_variant	Uncertain significance		9	246318	3.65381e-05	0	0	0	15950	0	0	9	34512	0	0	0	9962	0	0	0	18340	0	0	0	21646	0	0	0	109312	0	0	0	6054	0	0	0	30542	0
p.Tyr2757His	1	216052395	rs1159548477	A	G	gnomAD Genomes	NA	PASS	p.Tyr2757His	c.8269T>C	missense_variant			1	31410	3.1837e-05	0	0	1	8718	0	0	0	848	0	0	0	290	0	0	0	1560	0	0	0	3476	0	0	0	15430	0	0	0	1088	0	0	0	0	0
p.Tyr2757Cys	1	216052394	rs754257394	T	C	gnomAD Exomes	PASS	NA	p.Tyr2757Cys	c.8270A>G	missense_variant			2	248110	8.06094e-06	0	0	0	16200	0	0	0	34558	0	0	0	10024	0	0	0	18382	0	0	0	21644	0	0	2	110618	0	0	0	6086	0	0	0	30598	0
[truncated: 1,592 more rows]
[truncated: 8 more columns]
